# Supplementary material for: Ohm’s law of electromagnetic ideal fluids: impedance-governed supercoupling in complex near-zero-index networks
Source: Nat Commun. 2026 Jun 2;17:7131. doi: 10.1038/s41467-026-73657-1 (PMC13396760; doi:10.1038/s41467-026-73657-1)
Supplement: Supplementary file 3 — Supplementary Data 1 [file 41467_2026_73657_MOESM3_ESM.xlsx]

## Sheet: Case1
Measurement results of transmission coefficient: Case 1
Specific position numbers	Amplitude: Polization y (dB)	Phase: Polization y (degree)	Amplitude: Polization x (dB)	Phase: Polization x (degree)
1	-57	74.9	-60.5	178
2	-59.9	-9	-55.7	124
3	-66	93	-70	68
4	-40.8	158	-64.5	-22
5	-43.3	125	-44.8	-92
6	-38.4	99	-46	-90
7	-36.5	96.7	-53.7	-92
8	-37	95	-72.5	-122
9	-41.5	95.8	-58.5	-64
10	-52	94	-56.5	98
11	-45.6	97	-43.1	125
12	-53	-24	-40.4	129
13	-53	-54	-64	-79
14	-46	159	-65	-149
15	-47.5	136	-35.6	124
16	-37.5	94	-34.4	-88
17	-35	94	-49	-94
18	-36.2	93	-61.9	106
19	-42.2	95	-42.8	97
20	-52.2	93	-47.6	98
21	-43.5	107	-37.2	120
22	-56	80	-34.2	126
23	-59.5	-34	-65.5	-82
24	-47.8	167	-70	-102
25	-54.5	169	-38.5	-89
26	-57.5	-127	-37.5	-89
27	-68.5	158	-55.6	-102
28	-52	76	-59.5	-120
29	-50	93	-44.8	92
30	-57.5	101	-47.7	98
31	-36.5	112	-33	119
32	-45.9	58	-31.7	121
33	-50	-24	-46.2	-79
34	-49	138	-46.2	-109
35	-48	159	-37.2	-90
36	-45.5	-107	-38.2	-93
37	-50	-132	-54.6	-69
38	-55	-136	-47.5	-122
39	-56	98	-45.3	83
40	-52	108	-45.9	89
41	-35.8	113	-28.9	118
42	-37.7	-14	-28.8	118
43	-43.4	-37.6	-55.3	123
44	-68	-132	-45.5	-88
45	-47.5	-115	-35.6	-81
46	-35	-120	-35.5	-87
47	-37.9	-132	-41.5	-103
48	-42.8	-142	-40.8	-124
49	-52.1	180	-52	-150
50	-53	178	-54.2	159
51	-36.3	117	-27	117
52	-41	8	-26.8	118
53	-39.3	-47	-38.4	152
54	-27.6	-73	-47.5	-142
55	-38	-85	-25.9	-77
56	-37.7	-144	-28	-66
57	-35.8	-148	-29.5	-126
58	-45.5	139	-35.6	-127
59	-48.3	172	-39	-140
60	-44.7	-154	-37.5	-140
61	-36.1	118	-30.9	123
62	-28.2	112	-28.7	118
63	-31.9	104	-34.8	128
64	-43.6	-50	-41	135
65	-43.7	-72	-25.2	-72
66	-51.2	-100	-29.7	-62
67	-40.2	-141	-35.4	-131
68	-31.9	-130	-35.5	-129
69	-29.2	-130	-40.9	-140
70	-29.1	-128	-41.5	-140
71	-38.6	121	-35.9	121
72	-29.5	118	-43	121
73	-30.9	114	-28.1	116
74	-46.9	83	-29.4	110
75	-54	-16	-27	-62
76	-60.8	-12	-30.1	-60
77	-42.1	-135	-43.3	-129
78	-33.3	-130	-43.6	-142
79	-31	-126	-45.7	136
80	-30.4	-125	-46.3	147
81	-45.3	126	-45	131
82	-43.7	125	-51.4	-93
83	-34.3	116	-28.2	118
84	-27.4	118	-32	108
85	-31.6	115	-34.3	-57
86	-44.7	95	-37	-52
87	-45.2	109	-50.7	-74
88	-46.7	115	-57.5	-132
89	-50.5	119	-55.2	178
90	-69.2	73	-53	148
91	-56.1	130	-56.5	149
92	-45	119	-60	-102
93	-37.6	119	-41.8	128
94	-30.2	118	-47	123
95	-32.4	118	-52	-51
96	-37.5	114	-50	-54
97	-44	106	-55	-60
98	-47.5	101	-64	-86
99	-55	99	-68.5	-112
100	-73	18	-71	-152
101	-48.9	78	-38.6	-110
102	-38.6	95	-49.1	-72
103	-33.3	106	-48.8	-60
104	-36.8	104	-45.2	117
105	-49.3	-24	-38.6	-125
106	Dopant
107
108	-39.4	110	-38.6	117
109	-48.4	-52	-35.3	124
110	Dopant
111
112	-36.1	116	-38.2	122
113	-49.4	127	-51.5	124
114	-37.8	120	-53.8	142
115	-32.3	117.8	-48.9	130
116	-30.1	118	-40.7	125

## Sheet: Case2
Measurement results of transmission coefficient: Case 2
Specific position numbers	Amplitude: Polization y (dB)	Phase: Polization y (degree)	Amplitude: Polization x (dB)	Phase: Polization x (degree)
1	-41.4	-166	-40	-4
2	-34	-19	-41.8	-5.8
3	-29.8	-160	-47	-11
4	-29.1	-19	-54.8	-18.8
5	-28.7	-18.3	-55.2	-19.2
6	-27.9	-17.5	-49.3	-13.3
7	-28.8	-17	-45.1	-9.1
8	-29.9	-16	-41.3	-5.3
9	-33.6	-159	-30	6
10	-39.6	-162	-37.3	-1.3
11	-32	-162	-33	3
12	-32	-165	-29	7
13	-30	-169	-42.5	-6.5
14	-28.6	-167	-41	-5
15	-27.6	-166	-32.9	3.1
16	-27.1	-166	-30.5	5.5
17	-27.7	-164	-28.6	7.4
18	-27.6	-162	-29.4	6.6
19	-32.6	-158	-26.8	9.2
20	-42.6	-168	-28.8	7.2
21	-51.6	180	-30.1	5.9
22	-39.7	72	-38	-2
23	-31.8	154	-43.7	-7.7
24	-34.5	146	-40.5	-4.5
25	-31.9	164	-40	-4
26	-32.2	-170	-40.9	-4.9
27	-34.2	-176	-38.6	-2.6
28	-34.2	25	-39	-3
29	-50	-7	-24.4	11.6
30	-47.8	-154	-25.8	10.2
31	-46.3	20	-36	0
32	-32.4	30	-40.8	-4.8
33	-39	30	-40	-4
34	-52	15	-39.1	-3.1
35	-56.4	-77	-38.7	-2.7
36	-42.8	-87	-38.7	-2.7
37	-45.7	-39	-39.7	-3.7
38	-32.4	12	-37.1	-1.1
39	-41.5	-7	-25.2	10.8
40	-50.9	-143	-25.5	10.5
41	-37.4	14	-37.4	-1.4
42	-31.7	17	-40.7	-4.7
43	-31.7	18	-41.2	-5.2
44	-32.1	16.4	-40.5	-4.5
45	-30.5	14.5	-40.1	-4.1
46	-33.5	13	-43.9	-7.9
47	-38.5	14	-43.2	-7.2
48	-36.7	18	-42.9	-6.9
49	-41.7	12	-26.4	9.6
50	-53.5	-148	-25.3	10.7
51	-40.8	16	-42.2	-6.2
52	-34.6	18	-48.2	-12.2
53	-31.9	18	-44.2	-8.2
54	-34.5	18	-40.6	-4.6
55	-34.5	18	-41.2	-5.2
56	-37.2	15	-39.2	-3.2
57	-35.7	13	-41.5	-5.5
58	-36.4	15.8	-49.7	-13.7
59	-45.3	6	-27.4	8.6
60	-59	-105	-25	11
61	-50	15	-57.8	-21.8
62	-49.2	13.9	-42.6	-6.6
63	-53.3	43	-44.5	-8.5
64	-45.5	19.7	-43.7	-7.7
65	-42.3	12.2	-43	-7
66	-40.2	7.5	-48.2	-12.2
67	-38.5	4.4	-50	-14
68	-40.7	6	-48	-12
69	-30.7	-98	-32.2	3.8
70	-30.5	-154	-29.3	6.7
71	-57	3	-69.2	-33.2
72	-51.8	-9	-47.5	-11.5
73	-54	-3	-44.9	-8.9
74	-45.4	5	-42.8	-6.8
75	-41.5	3.5	-56.2	-20.2
76	-41.9	2	-48.2	-12.2
77	-42	-0.5	-46.5	-10.5
78	-46.7	-16	-46.2	-10.2
79	-41.1	-141	-50.2	-14.2
80	-30.3	-153	-45.2	-9.2
81	-60.8	-15	-73.9	-37.9
82	-50.3	-20	-52.8	-16.8
83	-60	-33	-50	-14
84	-54.8	-154	-46.5	-10.5
85	-59	-98	-56	-20
86	-57.2	-56	-50.2	-14.2
87	-56	-40	-48.3	-12.3
88	-58.1	-37	-47.9	-11.9
89	-60.2	-49	-48.2	-12.2
90	-62.9	-132	-45.3	-9.3
91	-61.7	-24	-74	-38
92	-51	-24.3	-62.8	-26.8
93	-62	-49	-53	-17
94	-55.7	-162	-54.7	-18.7
95	-51.2	165	-60.5	-24.5
96	-52.4	-167	-73.5	-37.5
97	-54.7	-167	-68.9	-32.9
98	-57.3	-162	-66.5	-30.5
99	-60.5	-162	-64.2	-28.2
100	-66.7	-145	-61.8	-25.8
101	-33.2	-162	-33.5	2.5
102	-26.2	-162	-40	-4
103	-27.4	-162	-38.8	-2.8
104	-32.2	-162	-41.3	-5.3
105	-38.8	-162	-28	8
106	Dopant
107
108	-38.8	-162	-32.8	3.2
109	-36.3	-3.2	-29	7
110	Dopant
111
112	-42.9	-17.2	-35.4	0.6
113	-34.4	-3	-38.4	-2.4
114	-28.3	-4.6	-45.5	-9.5
115	-30.5	-6.6	-45.4	-9.4
116	-35.3	-4	-49.4	-13.4
