# Supplementary material for: Ohm’s law of electromagnetic ideal fluids: impedance-governed supercoupling in complex near-zero-index networks
Source: Nat Commun. 2026 Jun 2;17:7131. doi: 10.1038/s41467-026-73657-1 (PMC13396760; doi:10.1038/s41467-026-73657-1)
Supplement: Supplementary file 4 — Supplementary Data 2 [file 41467_2026_73657_MOESM4_ESM.xlsx]

## Sheet: Case 1
Measurement results of transmission coefficient: Case 1
Specific position numbers	Amplitude: Polization y (dB)	Phase: Polization y (degree)	Amplitude: Polization x (dB)	Phase: Polization x (degree)
1	-69.8	14	-69.2	-160
2	-61.8	31.9	-61.3	-146.1
3	-52	75.9	-52	-124
4	-49.1	77.8	-48.6	-109.1
5	-46.1	83.8	-46	-100.7
6	-42.5	92.8	-41.9	-80.5
7	-41.6	76.2	-40.8	-90
8	-38.1	77.5	-37.7	-81.1
9	-36.7	109.3	-36	-74.3
10	-33.7	94.1	-33.5	-67.2
11	-31.3	112.9	-30.6	-75.8
12	-29.8	112	-29.5	-80.8
13	-27.6	97	-27.1	109.9
14	-28.7	94.2	-28.2	94.8
15	-31.3	91.6	-30.5	99.2
16	-34.4	96	-34.1	124.6
17	-43.2	91	-42.7	-175.3
18	-43.6	108.6	-43.6	-116.1
19	-48.2	112.8	-47.6	-188.7
20	-53.3	105	-52.8	126
21	-67.7	18.9	-67.4	169.7
22	-59.7	65.2	-59.2	189
23	-51.6	90.9	-51.2	-169.7
24	-47.2	100.1	-46.8	-139.2
25	-44.1	89.7	-43.5	-121.1
26	-43.9	87.6	-43.7	-100.1
27	-41.6	74.5	-41	-104.4
28	-41.3	92.7	-40.7	-68.3
29	-39.7	86.5	-39.5	-80.9
30	-35.9	93.1	-35.7	-57.3
31	-32	96.6	-31.5	-77.6
32	-29.3	110.9	-29.3	-53.2
33	-26.4	106.6	-25.7	98.2
34	-28	90.9	-27.4	90.1
35	-29.6	107.7	-29.1	87.6
36	-33.2	96	-32.6	111.1
37	-41.3	116	-40.9	-147.3
38	-41.5	101.2	-40.9	-131.5
39	-45.5	99.1	-44.9	172.4
40	-47.3	95.1	-47.3	136.5
41	-66.1	58.5	-65.8	135.7
42	-58	80.1	-57.7	158.9
43	-49.6	105.7	-49.1	170.4
44	-45.4	102.4	-45	-189.3
45	-44.7	105.7	-44.6	-166.4
46	-43.4	79.3	-43	-134.4
47	-42.7	103.7	-42.3	-84.2
48	-42.1	96.8	-41.6	-88.6
49	-41.1	87.7	-40.6	-87.5
50	-37	84	-37	-86.3
51	-32.3	82.2	-31.8	-71.5
52	-27	108.8	-26.9	-65.5
53	-25.6	111.1	-25	72.9
54	-26	97.7	-25.9	103.3
55	-28.3	95.8	-27.8	89.9
56	-33.4	105.1	-33	106.5
57	-39.5	116.1	-39.4	-143.6
58	-40.7	121.8	-40.6	-120.8
59	-41.4	120.5	-41.3	172.2
60	-43.2	105.2	-42.7	108.9
61	-59.5	89.1	-58.7	128.6
62	-54.4	135.8	-54	133.5
63	-47.1	151.6	-46.8	151.8
64	-46.9	150.9	-46.5	180.7
65	-44.9	139	-44.4	-161.6
66	-42.4	136.5	-42	-150.9
67	-41.3	133.7	-41.2	-132.3
68	-44.1	108.9	-43.9	-88.9
69	-47.7	46.4	-47.3	-78
70	-45.9	23.6	-45.4	-67.4
71	-39.7	43.6	-39.3	-67.1
72	-37.5	50.2	-37.3	-80.8
73	-33.6	69.5	-33.2	82.9
74	-31.4	85.3	-31	105.2
75	-31.3	81.9	-30.8	90.1
76	-31.6	91.9	-31.1	115.3
77	-33.2	97.1	-32.9	133.4
78	-34.6	104.2	-34.4	-160.3
79	-37.3	96	-37	139.7
80	-38.5	101.9	-38.2	102.8
81	-30.6	-132.3	-30.2	120.1
82	-29.8	-150.8	-29.5	128.8
83	-30.9	-158.2	-30.8	134.5
84	-30.8	-151.1	-30.7	160.7
85	-32.1	-150	-31.7	-169.2
86	-34.8	-146.2	-34	-138.8
87	-37.2	-145.6	-36.5	-155.6
88	-44	-133.1	-43.5	-122
89	-53.5	-31	-52.9	-83.9
90	-53.9	-32.7	-53.5	-62.8
91	-50.9	-34.1	-50.9	-84.9
92	-48	-0.4	-47.3	-61.3
93	-44.1	47.4	-43.5	86.4
94	-39.8	63.9	-39.6	103.8
95	-32.5	82.2	-32.2	95.8
96	-28.9	98.7	-28.6	93
97	-27.7	111.8	-27.2	104.9
98	-28.8	96.9	-28.2	102
99	-32	103.2	-31.5	92.4
100	-35.6	103.5	-35.5	100
101	-27.8	-157.1	-27	140.5
102	-26.9	-145.8	-26.2	137.9
103	-27.5	-153.4	-27.2	160.1
104	-28.2	-150.5	-27.4	161.9
105	-28.8	-143.7	-28.3	-150.4
106	-33	-165.7	-32.6	-161.5
107	-37	-140.1	-36.6	-136.9
108	-43	-144.8	-42.7	-135.4
109	-50.8	-68	-50.3	-106.5
110	-52	-59	-52	-76
111	-48.5	-61.3	-47.8	-79.4
112	-45.7	-39.3	-45.4	-76.4
113	-45.1	-5	-45	103.4
114	-40	39.4	-39.6	102.4
115	-34.9	90.2	-34.3	92
116	-28.8	105.9	-28.6	105.4
117	-26.6	90.5	-25.9	92.1
118	-25.6	89	-25.4	101
119	-30.2	94	-29.6	109.9
120	-35.5	104.9	-35.3	98.7
121	-25.6	-133.5	-25.3	-166.6
122	-25.8	-142.4	-25.3	-155
123	-26.7	-151.3	-26.2	-174.3
124	-28.6	-152.6	-28.3	-171.6
125	-28.6	-155.9	-28.3	-147.8
126	-33.2	-139.7	-32.9	-162.9
127	-37.3	-166.5	-36.8	-137.7
128	-40.7	-151.3	-40.4	-118.4
129	-48	-120.7	-47.4	-87.5
130	-47.6	-108.4	-47.4	-97
131	-44.9	-101.2	-44.8	-90.1
132	-43	-91.1	-42.6	-108.7
133	-40.6	-62.5	-40.1	117
134	-38.4	-55.1	-38	112.3
135	-33.5	63	-33.2	117.9
136	-27.8	80.3	-27.3	112.3
137	-28.1	95.8	-27.7	107.7
138	-25.7	105.2	-25.4	95.7
139	-29.8	90.9	-29.1	92.7
140	-34.8	115.5	-34.7	117.7
141	-30.3	-159.1	-30	-151
142	-31.5	-162.2	-31.1	-156
143	-32.2	-149.8	-31.9	-168
144	-32.3	-177.3	-31.9	-139.1
145	-32.1	-161	-31.8	-155.6
146	-33.1	-182.8	-32.8	-136.8
147	-34.9	-175.6	-34.5	-158.3
148	-37.6	-141.4	-37.1	-122.8
149	-41.8	-150	-41.1	-85.7
150	-42.1	-136.5	-42	-70
151	-41.4	-105.3	-41.1	-79.9
152	-38.2	-91.2	-37.5	-96.4
153	-36	-73.2	-35.7	183.2
154	-34.3	-63	-33.8	121.2
155	-32.4	-24.7	-31.7	115.8
156	-30.3	51.7	-29.9	103.7
157	-30.2	79.7	-29.8	106.3
158	-29	80.6	-28.9	101.2
159	-32.2	87.5	-31.6	103.6
160	-32.3	107.7	-32.2	118.1
161	-44.6	-170.6	-44.4	-159
162	-45.5	-184.5	-45.3	-147
163	-45.1	172.7	-45	-143
164	-43.1	143.8	-42.4	-148.7
165	-39.9	124.3	-39.5	-153.7
166	-37.7	165.3	-37.5	-134.3
167	-34	-165.5	-33.6	-151.1
168	-33.8	-176.1	-33.3	-128.6
169	-37	-142.6	-36.6	-109
170	-37.9	-140.5	-37.8	-86
171	-36.6	-114	-36.2	-96.1
172	-35.6	-98.3	-35.2	-105
173	-29.9	-84.7	-29.5	-133
174	-39.3	-82.1	-39	178.3
175	-41.7	-59.3	-40.9	138.1
176	-45.6	-59.6	-45.1	111
177	-35.6	-7.2	-35	103.1
178	-34.8	12.6	-34.2	96
179	-35.5	76.4	-35.2	90.1
180	-33	85.2	-32.7	101.3
181	-44.2	-193.3	-44.2	-177.9
182	-45.1	175.9	-44.4	-154.8
183	-47.1	153.3	-46.6	-158.2
184	-44.8	147.7	-44.6	-163.7
185	-42.1	135.3	-41.6	-144.9
186	-38.7	148	-38	-148.9
187	-35.5	-179.9	-35.3	-127
188	-33.8	-165.9	-33.4	-120.1
189	-34.2	-156	-34.1	-98.1
190	-34.6	-138.4	-34.4	-93.2
191	-36.6	-119.2	-36	-98.3
192	-37.7	-122.7	-37.5	-116.3
193	-36.2	-116.3	-35.9	-136.2
194	-39.5	-105.5	-39	-146.7
195	-43.7	-88.1	-43.5	139.5
196	-42.8	-57	-42.4	129.7
197	-37.6	-28.4	-37.3	108
198	-37.5	-7.7	-37.2	96
199	-34.5	51.3	-34.3	98.6
200	-33.2	84.9	-32.8	102.3
201	-46.9	172.3	-46.4	155.9
202	-48.3	167.7	-47.9	184.3
203	-48.6	147.3	-48.1	-153.1
204	-45.2	163.1	-44.8	-165.9
205	-42.4	181.2	-42.1	-134.1
206	-38	-161.3	-37.5	-145
207	-34.3	-147.4	-33.5	-127.5
208	-34.3	-151.1	-33.7	-117.4
209	-32.6	-131.4	-31.9	-90.2
210	-35.2	-146.3	-34.5	-86.1
211	-38.9	-118.2	-38.7	-105.4
212	-44	-132.3	-43.5	-96.1
213	-49.7	-126.1	-49.4	-98.3
214	-52.9	-131.5	-52.6	-125.6
215	-45.6	-94.8	-45.1	159.6
216	-38.2	-64.9	-37.6	112.2
217	-36.2	-51.7	-35.6	99.2
218	-34.6	-15.5	-34.4	101
219	-34.3	44.1	-33.6	85.9
220	-32.4	97.1	-31.8	102.7
221	-49.5	136.1	-49.4	142.1
222	-50.3	151.4	-49.9	141.2
223	-50.1	135.7	-49.5	169.8
224	-46.9	159.3	-46.4	-170.3
225	-44.3	-152.1	-43.8	-147.4
226	-40.4	-154.5	-40.2	-119.7
227	-37.9	-136.4	-37.6	-119.4
228	-36.6	-136.4	-36	-110.5
229	-35.1	-144.4	-34.6	-96.9
230	-36.6	-144.1	-36	-96.9
231	-41.3	-148.9	-41.1	-90.3
232	-47.9	-163.2	-47.2	-109.9
233	-55.6	-145.4	-55.5	-115.4
234	-57.3	-136.9	-57	-122.2
235	-49.3	-86.2	-49	190.3
236	-50.5	-50.7	-50.1	100.6
237	-38	-49.1	-37.2	114.2
238	-36.5	-29.4	-35.9	85.6
239	-33.8	38.2	-33.4	112.4
240	-33.5	81.8	-33.1	85.2
241	-48.9	114.5	-48.2	80.5
242	-50.5	98.2	-50.1	99.7
243	-52.3	109.6	-51.9	93
244	-49.8	139.7	-49.7	183.9
245	-47.7	-154.2	-47.1	-155.7
246	-46.9	-162.7	-46.3	-115.4
247	-44.8	-149.9	-44.2	-99.2
248	-42.7	-135.5	-42.6	-93.3
249	-40.7	-125.5	-40.3	-94.8
250	-41.1	-131.9	-40.6	-111.1
251	-44.5	-174.5	-44.1	-115.2
252	-47.4	153.9	-46.7	-99.3
253	-49.1	166.3	-49.1	-101.6
254	-50.5	141.4	-50.3	-121.9
255	-47	-67.8	-46.4	-127.7
256	-44.4	-51.3	-43.7	-120.2
257	-42.6	-11	-41.9	116
258	-40.8	14.6	-40.5	95
259	-35.8	61.8	-35.6	102.3
260	-33.1	80.3	-32.7	109.7
261	-50.3	103.9	-49.6	80.4
262	-51.2	81.3	-51.1	63.6
263	-53.1	70.7	-52.5	52.7
264	-52.4	125.5	-52	109.2
265	-52.2	-183.6	-51.8	-137
266	-51.6	-163.2	-51.1	-135.7
267	-51	-159.6	-50.9	-84.2
268	-47.3	-153	-47.1	-96.9
269	-44.7	-130.1	-44.3	-103.6
270	-44.8	-148.8	-44.3	-103.7
271	-45	163	-44.5	-123.5
272	-46	143.8	-45.5	-114.6
273	-47	136.2	-46.6	-114.2
274	-45.8	109.7	-45.4	-131.5
275	-47.3	-30.4	-47.2	-115.9
276	-48.4	-38	-48	-97.2
277	-47.4	8.2	-47.2	145.1
278	-44	39.8	-43.6	97.7
279	-39.1	78.8	-38.7	104.4
280	-35.8	104.2	-35.3	95.2
281	-53.5	99.6	-52.7	61.7
282	-51.7	77.4	-51.6	61.8
283	-49.4	74.3	-49.1	68
284	-49	66.5	-48.4	116.2
285	-49.4	86.5	-48.9	-145.4
286	-53.7	139.7	-53.5	-114.8
287	-57.2	158	-57.1	-117.8
288	-56.5	-181.7	-55.9	-112.1
289	-52.1	-159.3	-51.8	-109.4
290	-50.4	-142.3	-50.3	-120.2
291	-48.7	176.7	-48.3	-96.7
292	-47.7	156.5	-47.3	-107.5
293	-46.8	131.3	-46.3	-122.8
294	-46.3	153	-45.9	-127.9
295	-51.1	-52	-51	-119.6
296	-52.3	-54.7	-52.1	-107.1
297	-51.7	6.4	-51.5	149.3
298	-49.4	49.8	-48.9	116.9
299	-43.1	78.5	-43	102.8
300	-38.4	85.8	-38.2	111.6
301	-55	69.2	-55	81
302	-50.1	70.9	-49.7	78.4
303	-46.6	73.6	-46.3	85.8
304	-47.3	77.7	-47.2	122.5
305	-47.5	68.4	-47.5	-161.9
306	-52	92.7	-51.8	-146.3
307	-59.8	117	-59.3	-131.3
308	-59.1	159.7	-58.9	-107.3
309	-54	-151.4	-53.4	-119.5
310	-52.2	-153.5	-51.6	-114.8
311	-51.5	173.7	-51.2	-124.8
312	-49	144.8	-48.5	-121.3
313	-45.7	156	-45.3	-122.8
314	-46.4	139	-46.2	-109.6
315	-51.7	-85.9	-51	-103.6
316	-54.7	-50.3	-54.1	-101.2
317	-53.6	21.3	-53.4	146
318	-51.5	65.2	-50.9	101
319	-46.1	65.6	-45.5	108.3
320	-41.2	99	-40.9	115.5
321	-50.9	83.4	-50.8	95
322	-48.4	64.3	-48	90.5
323	-42.7	70.3	-42.4	76.1
324	-42.1	78.7	-41.8	78.3
325	-41	72.7	-40.7	116.9
326	-42.6	82.2	-42	-144.1
327	-45.1	85.4	-44.3	-127.7
328	-46.1	119.8	-45.8	-117.5
329	-44.1	101.1	-44.1	-109.3
330	-45.1	142	-44.9	-102
331	-47.3	139.7	-46.8	-143.8
332	-46.1	132.5	-45.6	178.4
333	-45.8	146.5	-45.6	-157.9
334	-44.6	154.3	-44.4	-154.7
335	-49.7	-95.7	-49.5	-117
336	-52.7	-46.9	-52.3	-97.8
337	-51.1	-28.8	-50.6	141.4
338	-51.6	-0.5	-51.2	103.5
339	-46.7	42	-46.3	113.2
340	-42.1	76.2	-41.4	103.9
341	-49	85.1	-48.4	94
342	-43.6	82	-43	71.1
343	-39.1	90.9	-38.8	72
344	-48	90.2	-47.7	90.2
345	-43.8	83.3	-43.3	102.2
346	-43.7	87.5	-43.4	121.2
347	-41.5	70	-40.8	-115.3
348	-43.1	72.2	-43	-116.1
349	-43.2	64.2	-43.1	-116.3
350	-37	80.8	-36.5	-118
351	-43	118.9	-42.7	131.1
352	-44.4	136.3	-44.1	115.9
353	-42.7	129.6	-42.6	171.5
354	-44.3	137.8	-43.8	-164.2
355	-48	-119.9	-48	-120.7
356	-49.9	-61.9	-49.8	-86.9
357	-51.6	-47.7	-51.2	140.8
358	-50.6	-41.4	-50.4	117.7
359	-46.5	24.3	-46.1	111.1
360	-43.5	89.9	-43.1	99.5
361	-49.7	68.5	-49.4	93
362	-44.7	69.4	-44.7	73
363	-40.3	73.3	-39.9	8.5
364	-46.2	65.8	-45.6	149.3
365	-44.4	64.2	-44.1	166.7
366	-44.1	79.6	-43.6	-134.5
367	-42.2	70.2	-41.7	-107.3
368	-44.2	67.8	-43.8	-113.7
369	-44	74.4	-43.5	-99.9
370	-48	73.3	-47.5	-127.6
371	-40.3	113.5	-39.9	-124.5
372	-42	129.1	-41.5	-144.2
373	-40.2	143.7	-39.6	-101.5
374	-43.8	135	-43.3	-86.7
375	-50.2	121.3	-50	-56.9
376	-56.6	-11.1	-56.4	7.4
377	-56.1	-22.6	-55.8	91
378	-54	-39	-53.4	114.6
379	-50.8	26	-50.6	115.7
380	-49.5	57.4	-48.9	132
381	-49.7	70	-49.3	71
382	-44.6	75.9	-43.9	9.4
383	-38.5	64.7	-38	-74
384	-45.9	67.5	-45.4	-96
385	-45.4	78.1	-45	-147.6
386	-43.9	70.6	-43.4	-136
387	-43.5	73.4	-43	-104.6
388	-44.6	88.4	-44.3	-121.4
389	-45.6	95.5	-45	-118.4
390	-47.2	76.8	-46.6	-102.5
391	-39.4	106.2	-39.4	-100.5
392	-39.8	108.8	-39.5	-108.1
393	-39.4	135.7	-39.2	-73.5
394	-41.6	145.1	-41.4	-25.4
395	-53.6	87	-53.2	31.7
396	-62.1	74.3	-61.8	57.2
397	-59.2	25	-58.5	91.8
398	-57.3	-20.9	-56.8	107.5
399	-56.1	6.7	-55.5	134.5
400	-54.1	64.9	-53.7	150
401	-33.4	97.4333	-32.6	121.7
402	-32.7	98.0667	-32	105.6
403	-34.7	96.5	-34.3	106.9
404	-37.1	96.7667	-36.6	100.4
405	-39	99.7	-38.8	125.9
406	-40.9	99.7667	-40.5	132.1
407	-47.1	103.5	-47	108.9
408	-51.3	105.9	-50.9	106.9
409	-35.4	97.3333	-35.1	104.8
410	-29.6	77.8667	-29	106.9
411	-23.9	60.9	-23.4	72.2
412	-22.1	53.9667	-21.4	64.8
413	-24.3	56.1333	-23.6	86
414	-27.7	51.5667	-27.4	95.2
415	-39.8	40.2333	-39.2	96.7
416	-32.4	30.6	-31.8	120.9
417	-24.6	95.1333	-24.3	99.9
418	-23.8	58.9333	-23.8	65.6
419	Dopant
420
421
422
423	-22.9	-20.9333	-22.5	81.7
424	-20.7	-46.2333	-20.1	112.9
425	-13.2	93.2	-13	110.7
426	-23.1	53.1	-22.8	50.7
427	Dopant
428
429
430
431	-30	-38.5	-29.6	48.4
432	-21.4	-65.6333	-21.4	124.7
433	-21	90.0667	-20.6	98.6
434	-24.4	51.5	-23.8	70
435	Dopant
436
437
438
439	-31.5	-30.7	-31.3	-46.8
440	-32.6	-53.2333	-32.1	-172.6
441	-32	89	-31.8	113
442	-25.7	55	-25	59.5
443	Dopant
444
445
446
447	-32.2	-13.1	-31.9	-110.7
448	-30.7	-30.3	-30.5	-151.8
449	-39.8	85.7667	-39.6	91.9
450	-21.5	70.3667	-21.1	73.7
451	-24.6	53.7	-23.9	-46.1
452	-21.9	45.6	-21.3	-52.8
453	-23.9	42.9667	-23.3	-56.2
454	-29.2	38.1667	-28.9	-62.2
455	-40.2	25.4333	-40.2	-107.5
456	-52.8	12.7333	-52.4	-129.9
457	-39.9	83.1667	-39.3	111.1
458	-38.2	85.2	-37.9	93.2
459	-35.9	85.9333	-35.4	-81.9
460	-36.9	82.4667	-36.8	-80.2
461	-38.5	77.3333	-37.9	-89.4
462	-42.9	72.1	-42.2	-92.2
463	-46.2	64.0667	-45.8	-111.4
464	-51.6	56.9	-51.1	-121.7

## Sheet: Case 2
Measurement results of transmission coefficient: Case 2
Specific position numbers	Amplitude: Polization y (dB)	Phase: Polization y (degree)	Amplitude: Polization x (dB)	Phase: Polization x (degree)
1	-82.9	102	-90.8	-109
2	-85.1	172	-84.8	-104
3	-84.7	-112	-77.7	-101
4	-80.5	-107	-75.4	-101
5	-78.1	101	-70.2	-102
6	-79	-110	-69.6	-104
7	-78.4	-100	-68.7	-105
8	-78.2	-99	-65.6	-105
9	-79.1	-93	-66.3	-106
10	-82.2	72	-66	-102
11	-89.5	80	-68.2	-104
12	-95.6	81	-72.8	-98
13	-85.6	82	-72.2	-99
14	-79.8	81	-65.5	-98
15	-84.6	83	-78.2	170
16	-64.7	90	-60.1	23
17	-65	67	-63.8	24
18	-76.5	76	-70.2	29
19	-80.5	80.5	-82.4	6
20	-82.2	79.5	-88.5	5
21	-65	151	-82.8	-108
22	-71.5	-97	-80.2	-105
23	-71.5	-97	-77.1	-100
24	-70.5	-97	-74.2	-105
25	-71.5	-94	-72.2	-103
26	-69.1	-93	-69.5	-103
27	-67.9	-92	-69.3	-106
28	-69	-90	-93.9	134
29	-71.5	-82	-98.3	118
30	-72.3	-15	-64.9	-105
31	-83.2	73	-63.3	-114
32	-77.9	77	-66	-101
33	-69.8	80	-71.9	-103
34	-67.2	77	-70.2	-102
35	-69.5	82	-60.3	-92
36	-71.2	83	-65.7	-143
37	-63.3	72	-58.5	26
38	-67	74	-60.2	26
39	-69.8	78	-68.6	28
40	-71.5	77	-80.2	37
41	-63	-99	-82.5	-108
42	-64	-96	-78.8	-103
43	-63	-96	-75.7	-104
44	-64	-96	-72.6	-106
45	-64	-96	-70.2	-109
46	-61.5	-96	-68.6	-103
47	-61.6	-92	-66.5	-104
48	-62.9	-89	-64.6	-104
49	-62	-86	-64.5	-102
50	-64.4	-77	-61.2	-105
51	-68.5	51	-60.5	-106
52	-77	76	-61.2	-102
53	-63.1	77	-67.4	-100
54	-63.2	81	-70	-102
55	-61.5	81	-59.7	-87
56	-59.2	82	-65.6	-177
57	-58.6	76	-56.2	22
58	-65.3	78	-61.2	32
59	-67.2	77	-68.5	41
60	-67.6	77	-81.8	73
61	-76	-109	-71.5	-100
62	-56.5	-96	-72.9	-102
63	-55.5	-97	-70.3	-106
64	-53.8	-97	-66.7	-106
65	-54.5	-95	-65.6	-100
66	-56.2	-93	-64.5	-105
67	-57.2	-91	-63.1	-106
68	-54.5	-89	-60.2	-103
69	-52.6	-88	-58.1	-104
70	-53.3	-89	-56.3	-100
71	-56.7	-84	-54.6	-102
72	-63.3	34	-53.5	-104
73	-60.2	76	-65.3	-98
74	-58.8	80	-67.4	-94
75	-58.2	79	-59.1	-61
76	-56.7	76	-50.3	5
77	-57.5	76	-53.9	15
78	-64	79	-63.2	33
79	-66	79	-70.5	56
80	-65.4	80	-81.7	70
81	-59.6	-99	-35.4	88
82	-52.1	-95	-37.1	86
83	-52.1	-96	-60.2	-42
84	-54.5	-95	-45.9	82
85	-53.2	-94	-51.5	83
86	-54.2	-92	-54.2	77
87	-56.6	-89	-59.3	77
88	-55.5	-87	-64.2	54
89	-53.7	-87	-69.5	74
90	-54.6	-89	-69.5	72
91	-56.5	-86	-68	74
92	-60.6	-60	-70	67
93	-59.9	80	-61.5	74
94	-57.7	81	-62.7	74
95	-59.6	89	-62.6	72
96	-62.5	77	-53.9	28
97	-61.2	75	-55.4	19
98	-64.5	77	-65.4	44
99	-85.8	-59	-73.9	64
100	-83.7	-50	-84.5	73
101	-47.2	-95	-34.5	85
102	-47.5	-95	-37.7	82
103	-45.7	-97	-40.8	79
104	-49.2	-96	-45.2	76
105	-53.6	-95	-49.2	77
106	-59.6	-56	-53.2	77
107	-61.5	-91	-53.6	78
108	-64.1	-88	-53.8	76
109	-66.5	-87	-54.4	77
110	-71.6	-79	-55.2	77
111	-75.1	32	-54.2	78
112	-66.5	74	-62.3	72
113	-59.5	79	-57.5	77
114	-61.2	75	-60.6	77
115	-59.5	77	-62.6	75
116	-53.5	76	-57.3	55
117	-59.9	78	-60.5	43
118	-60.5	78	-74	68
119	-62.8	79	-85.4	72
120	-61.7	80	-91.6	80
121	-39.6	-93	-33.8	86
122	-39.8	-92	-37.6	82
123	-41	-93	-42.4	77
124	-43.4	-95	-50.3	79
125	-50.2	-99	-53.7	75
126	-56.1	-98	-55.9	74
127	-68.2	-98	-54.5	77
128	-77.7	-93	-52.2	73
129	-69.7	-82	-53.9	78
130	-63.5	-21	-53.3	71
131	-61.4	-58	-55.9	69
132	-56.5	72	-55	74
133	-56.5	76	-56.2	73
134	-55.5	75	-59.6	78
135	-62.1	69	-63.5	73
136	-54.6	69	-63.3	79
137	-52.3	75	-68.6	71
138	-58.2	77	-75.5	74
139	-57	77	-74.1	72
140	-85.4	-69	-80.3	86
141	-31.8	-95	-34	79
142	-35.1	-93	-39.5	80
143	-55.6	-110	-47.3	80
144	-58.7	130	-46.6	77
145	-51.8	-119	-47.5	78
146	-59	-109	-53.6	76
147	-57.2	-110	-54.1	78
148	-52.2	-99	-47.4	76
149	-51.5	-75	-50.5	73
150	-49.1	8	-51.6	76
151	-51.3	34	-56.8	78
152	-50.5	51	-54.2	78
153	-70	-57	-53.9	79
154	-55.6	-56	-56.4	81
155	-53	56	-64	79
156	-50.8	53	-77.9	99
157	-52.5	75	-61.2	78
158	-57.4	79	-61.5	78
159	-55.2	81	-64.5	77
160	-54.9	81	-70	79
161	-31.1	-91	-44.4	83
162	-33	-92	-59	60
163	-34.6	-91	-51.2	74
164	-33	-83	-56.4	71
165	-56.1	-136	-59.8	68
166	-60.2	-152	-49.9	71
167	-57.3	168	-49.2	76
168	-56.5	108	-47.7	75
169	-51	60	-50.6	75
170	-52.5	44	-45.3	74
171	-52.3	38	-74.1	65
172	-50	39	-51.5	75
173	-47	33	-52.1	77
174	-51.5	38	-55.4	78
175	-73.8	-70	-52.5	73
176	-52.3	60	-55.2	76
177	-59.8	78	-50.9	71
178	-54	79	-55.8	72
179	-53.7	80	-58.8	72
180	-50.8	80	-59.9	76
181	-30.2	-92	-54.1	78
182	-32.9	-93	-52.1	76
183	-33.5	-90.8	-58	74
184	-29.5	-88	-60.4	54
185	-55.6	75	-59.5	58
186	-65.2	80	-56.9	66
187	-69.6	78	-53.2	68
188	-66.2	80	-51.9	71
189	-65.2	78	-49.7	69
190	-62	73	-49.7	73
191	-59.9	69	-47.2	73
192	-60.5	43	-46.3	71
193	-64.5	55	-45.2	71
194	-60.5	56	-45	71
195	-59.2	65	-48	71
196	-56.5	77	-46.6	69
197	-53	80	-48.3	75
198	-51.7	80	-52.8	75
199	-48.8	78	-54.2	73
200	-69.5	77	-59.5	84
201	-32.8	-92	-60.6	73
202	-32.4	-95	-57.1	71
203	-32.8	-95	-56	58
204	-31.5	-101	-62.1	43
205	-53.6	73	-60.9	51
206	-59.9	76	-61.3	65
207	-60.5	78	-55.4	67
208	-60.5	78	-50.6	69
209	-66.8	75	-47.8	68
210	-99	74	-47.4	72
211	-75.6	73	-46.3	68
212	-74.4	73	-47.2	71
213	-70.5	57	-46.9	75
214	-67.2	63	-44.6	69
215	-62.5	79	-44.6	75
216	-55.5	65	-43.8	72
217	-52.5	68	-44.5	73
218	-48.6	77	-68.9	81
219	-47.5	81	-54.4	73
220	-47.3	77	-54	-105
221	-31.5	-93	-63.6	67
222	-32.5	-97	-57	56
223	-33.4	-95	-53.6	44
224	-31.3	-100	-48	42
225	-53.2	72	-51.6	41
226	-57	73	-61.2	50
227	-54	75	-62.5	65
228	-50	78	-50.6	67
229	-64.2	74	-48.9	67
230	-70.3	72	-48.2	69
231	-68.3	82	-47.3	70
232	-65.6	82	-46.7	71
233	-64.9	80	-45.3	66
234	-64.2	81	-47.7	55
235	-63.2	103	-46.8	71
236	-58	-111	-41.2	65
237	-45.1	-98	-46.8	71
238	-46	-87	-55.5	74
239	-46.7	76	-59.5	140
240	-45.9	80	-59.4	-121
241	-33.1	-96	-64.9	15
242	-33.5	-94	-58.5	0
243	-33.4	-92	-51.4	-4
244	-29.8	-89	-42.5	-16
245	-51.2	85	-49.6	-7
246	-54.9	77	-54	-36
247	-56.9	78	-57.8	-54
248	-57.9	78	-57.2	-117
249	-58.5	81	-50.9	-120
250	-60.1	84	-55.3	-118
251	-62.3	82	-57	-121
252	-66.5	84	-59.9	-128
253	-62	95	-66.7	-135
254	-60.7	108	-67.2	-133
255	-61	88	-70.7	-147
256	-64.2	55	-77.9	-118
257	-41.6	77	-59.2	75
258	-38.5	-98	-74.8	34
259	-40.9	-32	-66.3	77
260	-45	-15	-61.5	-101
261	-34.8	-98	-63.5	58
262	-34.7	-92	-58.1	56
263	-33.5	-93	-53.5	38
264	-33.1	-77	-44.5	23
265	-53.6	44	-50.9	8
266	-57.2	71	-53.5	-29
267	-57.3	77	-55.8	-84
268	-57.2	81	-58.9	-109
269	-56.6	89	-56.7	-115
270	-57.6	110	-61.9	-115
271	-58.2	116	-74	-126
272	-59.2	-171	-71.9	-114
273	-60.5	165	-75.8	-108
274	-64.1	120	-72.6	-118
275	-57.7	92	-58.6	-125
276	-59.4	80	-63.6	83
277	-35.7	-16	-50	-129
278	-38	-8	-80.4	-135
279	-38.2	-16	-56.5	-105
280	-40.5	-5	-53.7	102
281	-35.5	-94	-61.2	62
282	-35.8	-92	-52.9	57
283	-34.5	-92	-48	47
284	-31.8	-76	-43.2	23
285	-48.8	-72	-47.8	21
286	-52.2	-19	-52.9	-34
287	-56.8	-28	-53.2	-81
288	-58.6	-112	-67.8	-130
289	-58.6	-119	-57.9	-58
290	-55.7	-112	-59	-105
291	-52	-115	-62.6	-112
292	-53.7	-132	-73.8	-112
293	-59.8	-120	-70.4	-106
294	-66.3	176	-63.2	-109
295	-61.5	75	-60	-118
296	-59.2	55	-71.2	-136
297	-35.5	11	-55.7	-100
298	-36.9	6	-52.6	-111
299	-39.8	31	-49.3	-100
300	-30.9	108	-47.5	-103
301	-35.1	-94	-56.6	40
302	-35.8	-93	-49.9	67
303	-33.4	-93	-47.7	64
304	-31.6	-87	-58.6	21
305	-52.5	4	-49.9	-2
306	-52.1	-34	-53.2	-20
307	-60.2	-23	-53.7	-53
308	-53.4	-103	-55.8	-77
309	-55.4	-123	-57.4	-96
310	-54.3	-119	-50.9	-108
311	-50.9	-120	-59.5	-109
312	-51.2	-139	-68.9	-139
313	-58.6	-132	-57.8	-125
314	-64.7	-151	-57.1	-130
315	-69.1	23	-60.1	152
316	-70.4	44	-57.9	170
317	-35.5	22	-46.2	-84
318	-36.1	27	-46.2	-70
319	-39.9	12	-43.1	-77
320	-40.5	70	-39.5	-95
321	-39.1	-93	-54.9	-77
322	-37.6	-87	-35.2	73
323	-36	-90.5	-39.1	68
324	-33.9	-93	-33.6	73
325	-48.6	-60	-32	71
326	-52.7	-67	-33.8	67
327	-53.8	-89	-34.7	70
328	-53.8	-113	-35.7	62
329	-48.6	-120	-34.6	53
330	-48.8	-116	-33.1	5
331	-49.5	-119	-31.5	-5
332	-50.9	-138	-32.3	12
333	-54	-127	-32.8	17
334	-64.2	-143	-32.9	13
335	-55.2	72	-32.6	16
336	-44.5	75	-31.4	72
337	-37.6	51	-34.4	14
338	-36.3	46	-42.1	27
339	-38.6	39	-43.4	-27
340	-40.2	0	-43.4	-79
341	-40.1	-94	-53.2	76
342	-40.2	-93	-65.4	-60
343	-39.2	-97	-40.6	77
344	-40.2	-99	-36.8	78
345	-45.9	-91	-33.7	68
346	-50	-98	-34.9	75
347	-55.2	-109	-33.9	66
348	-58.5	-105	-34.6	64
349	-57.6	-119	-35.1	69
350	-59.3	-125	-35.4	72
351	-57.9	-127	-34.6	70
352	-60.9	-53	-35.6	71
353	-66.2	-135	-35.2	68
354	-69.6	-161	-34.9	63
355	-57.9	111	-34.6	74
356	-49	79	-36.3	65
357	-43.5	73	-39.8	42
358	-41.7	59	-38.3	58
359	-37.5	28	-33.5	21
360	-38.8	-47	-31.6	-56
361	-43.5	-95	-52.1	76
362	-43.9	-99	-44.3	77
363	-43.8	-95	-40.6	77
364	-45.5	-92	-36.5	77
365	-49.5	-92	-35.7	77
366	-54.4	-93	-35.2	75
367	-58.6	-103	-34.8	74
368	-62.9	-115	-35.5	78
369	-63.3	-121	-35.3	69
370	-65	-124	-34.6	73
371	-65.1	-125	-34.2	68
372	-67	-128	-35.2	73
373	-75.8	-135	-34.5	67
374	-66.7	165	-35.2	66
375	-57	94	-35.7	69
376	-52.1	73	-36.5	66
377	-47.4	63	-38.3	67
378	-43.4	62	-40.4	62
379	-40.9	6	-42.9	58
380	-39.2	-56	-48	27
381	-52.1	-95	-51.6	74
382	-52.3	-97	-43.8	78
383	-53.6	-92	-40.2	81
384	-54.9	-91	-35.9	80
385	-58	-84	-36.1	79
386	-64.2	-98	-35.5	78
387	-66.1	-92	-35.2	78
388	-70	-118	-35.3	78
389	-70.9	-126	-35.1	77
390	-71.7	-124	-35.2	76
391	-79.2	-137	-34.7	73
392	-79.7	-138	-34.7	70.2
393	-79.2	-136	-35.2	73
394	-68.7	134	-35.5	72
395	-65.5	92	-35.7	70
396	-62.2	82	-35.6	61
397	-57.3	66	-38.3	69
398	-50.9	0	-40.6	66
399	-48.9	12	-43.2	59
400	-45.5	-32	-53.1	64
401	-57.3	76	-61.4	-109
402	-67.7	73	-41.1	-99
403	-73.3	69	-46.5	-94
404	-85.7	74	-55.6	-87
405	-77.3	78	-58.3	-76
406	-73.5	82	-59.6	-53
407	-68.5	82	-61.3	-21
408	-65.7	89	-71.4	-68
409	-45.9	75	-38.3	-107
410	-39.7	73	-30.6	-99
411	-31	59	-37.6	-101
412	-69.2	73	-42	-90
413	-65.9	76	-45	-72
414	-63.3	81	-48.9	36
415	-32.7	83	-35.9	27
416	-55.1	92	-54.5	-2
417	-39.5	67	-54.5	-108
418	-30.8	75	-38	-100
419	Dopant
420
421
422
423	-37.9	77	-32.1	39
424	-41.1	95	-41.8	-45
425	-37	67	-50.3	-97
426	-37.4	56	-31	-101
427	Dopant
428
429
430
431	-32.6	83	-33.8	26
432	-34.9	89	-34	-26
433	-36.1	30	-47.5	-93
434	-36.8	86	-37.5	-106
435	Dopant
436
437
438
439	-30.2	-94	-78.8	-84
440	-34.5	-88	-35.2	-37
441	-36.2	-80	-42.2	-132
442	-32.2	-97	-35.4	-194
443	Dopant
444
445
446
447	-33.1	-97	-38.2	-15
448	-46.2	-85	-59.7	-57
449	-33.5	-87	-32.1	-96
450	-30.2	-104	-33.8	-90
451	-30.8	-120	-33.6	-90
452	-56.5	-106	-43.8	-85
453	-51.9	-102	-45.5	-74
454	-31.8	-98	-35	-55
455	-35.9	-95	-37.2	-31
456	-58.2	-83	-66.8	-41
457	-39.8	-74	-38.6	-85
458	-55.1	-103	-38.7	-90
459	-65.9	-112	-43.3	-93
460	-65.2	-108	-45.5	-82
461	-58.8	-104	-48.6	-75
462	-60	-99.8	-55.6	-163
463	-64.2	-94	-68.6	-72
464	-66.3	-88	-68.6	-58
