# Supplementary material for: Ohm’s law of electromagnetic ideal fluids: impedance-governed supercoupling in complex near-zero-index networks
Source: Nat Commun. 2026 Jun 2;17:7131. doi: 10.1038/s41467-026-73657-1 (PMC13396760; doi:10.1038/s41467-026-73657-1)
Supplement: Supplementary file 5 — Supplementary Data 3 [file 41467_2026_73657_MOESM5_ESM.zip]

Archive with 35 entries (35 files):
- Fig5f.xlsx
- Fig5g.xlsx
- FigS10e.xlsx
- FigS10f.xlsx
- FigS10g.xlsx
- FigS10h.xlsx
- FigS12c.xlsx
- FigS12f.xlsx
- FigS1a.xlsx
- FigS1b.xlsx
- FigS2.xlsx
- FigS3c.xlsx
- FigS3d.xlsx
- FigS3f.xlsx
- FigS3g.xlsx
- FigS3h.xlsx
- FigS3i.xlsx
- FigS3j.xlsx
- FigS5b.xlsx
- FigS5d.xlsx
- FigS5h.xlsx
- FigS6q.xlsx
- FigS6r.xlsx
- FigS6s.xlsx
- FigS6t.xlsx
- FigS7q.xlsx
- FigS7r.xlsx
- FigS7s.xlsx
- FigS7t.xlsx
- FigS8d.xlsx
- FigS8h.xlsx
- FigS8i.xlsx
- FigS8p.xlsx
- FigS9h.xlsx
- Fig5j.xlsx
