# Supplementary material for: Ohm’s law of electromagnetic ideal fluids: impedance-governed supercoupling in complex near-zero-index networks
Source: Nat Commun. 2026 Jun 2;17:7131. doi: 10.1038/s41467-026-73657-1 (PMC13396760; doi:10.1038/s41467-026-73657-1)
Supplement: Supplementary file 5 — Supplementary Data 3 [file 41467_2026_73657_MOESM5_ESM.zip › Fig5f.xlsx]

## Sheet: Sheet1
Freq [GHz]	S51 in NZI	S61 in NZI	S51 in Vacuum	S61 in Vacuum
9	0.66235	0.67131	0.92397	0.37081
9.01	0.66234	0.67132	0.91556	0.39258
9.02	0.66233	0.67133	0.90714	0.41346
9.03	0.66232	0.67134	0.89867	0.43346
9.04	0.66231	0.67135	0.8901	0.45258
9.05	0.6623	0.67136	0.88136	0.47079
9.06	0.66229	0.67137	0.87238	0.48807
9.07	0.66228	0.67139	0.86311	0.50438
9.08	0.66227	0.6714	0.85348	0.51969
9.09	0.66226	0.67141	0.84343	0.53394
9.1	0.66226	0.67142	0.83291	0.5471
9.11	0.66225	0.67143	0.8219	0.55911
9.12	0.66224	0.67144	0.81037	0.56995
9.13	0.66223	0.67145	0.79833	0.57961
9.14	0.66222	0.67146	0.78579	0.58805
9.15	0.66221	0.67148	0.77279	0.5953
9.16	0.6622	0.67149	0.75938	0.60136
9.17	0.66219	0.6715	0.74561	0.60629
9.18	0.66218	0.67151	0.73156	0.61011
9.19	0.66217	0.67152	0.71732	0.61291
9.2	0.66216	0.67153	0.70297	0.61475
9.21	0.66215	0.67154	0.68861	0.61573
9.22	0.66214	0.67156	0.67433	0.61593
9.23	0.66214	0.67157	0.66022	0.61546
9.24	0.66213	0.67158	0.64637	0.61443
9.25	0.66212	0.67159	0.63286	0.61292
9.26	0.66211	0.6716	0.61977	0.61106
9.27	0.6621	0.67161	0.60716	0.60893
9.28	0.66209	0.67162	0.59509	0.60664
9.29	0.66208	0.67164	0.58363	0.60428
9.3	0.66207	0.67165	0.57281	0.60194
9.31	0.66206	0.67166	0.56269	0.5997
9.32	0.66205	0.67167	0.55329	0.59765
9.33	0.66204	0.67168	0.54466	0.59585
9.34	0.66203	0.67169	0.53682	0.5944
9.35	0.66202	0.67171	0.52979	0.59334
9.36	0.66201	0.67172	0.52361	0.59275
9.37	0.66201	0.67173	0.51828	0.59268
9.38	0.662	0.67174	0.51382	0.59319
9.39	0.66199	0.67175	0.51025	0.59431
9.4	0.66198	0.67176	0.50756	0.59609
9.41	0.66197	0.67178	0.50572	0.59851
9.42	0.66196	0.67179	0.50469	0.60156
9.43	0.66195	0.6718	0.50438	0.60513
9.44	0.66194	0.67181	0.50462	0.60906
9.45	0.66193	0.67182	0.50515	0.61302
9.46	0.66192	0.67183	0.50553	0.61651
9.47	0.66191	0.67185	0.50513	0.61873
9.48	0.6619	0.67186	0.50298	0.61849
9.49	0.66189	0.67187	0.49778	0.61417
9.5	0.66188	0.67188	0.4879	0.60373
9.51	0.66187	0.67189	0.47162	0.585
9.52	0.66186	0.67191	0.44755	0.55623
9.53	0.66185	0.67192	0.41525	0.51687
9.54	0.66184	0.67193	0.37573	0.46819
9.55	0.66183	0.67194	0.33134	0.41314
9.56	0.66183	0.67195	0.28507	0.35554
9.57	0.66182	0.67197	0.23972	0.29893
9.58	0.66181	0.67198	0.1973	0.2459
9.59	0.6618	0.67199	0.15891	0.19787
9.6	0.66179	0.672	0.12491	0.15534
9.61	0.66178	0.67201	0.09519	0.11819
9.62	0.66177	0.67203	0.06938	0.08598
9.63	0.66176	0.67204	0.04703	0.05815
9.64	0.66175	0.67205	0.02766	0.03411
9.65	0.66174	0.67206	0.01084	0.01333
9.66	0.66173	0.67207	0.00382	0.00469
9.67	0.66172	0.67209	0.01666	0.02035
9.68	0.66171	0.6721	0.02795	0.03402
9.69	0.6617	0.67211	0.03793	0.04598
9.7	0.66169	0.67212	0.0468	0.05648
9.71	0.66168	0.67214	0.05471	0.06574
9.72	0.66167	0.67215	0.0618	0.07391
9.73	0.66166	0.67216	0.06819	0.08116
9.74	0.66165	0.67217	0.07397	0.08758
9.75	0.66164	0.67218	0.07922	0.0933
9.76	0.66163	0.6722	0.084	0.09839
9.77	0.66162	0.67221	0.08838	0.10292
9.78	0.66161	0.67222	0.09239	0.10696
9.79	0.6616	0.67223	0.09608	0.11056
9.8	0.66159	0.67225	0.09948	0.11376
9.81	0.66159	0.67226	0.10261	0.11659
9.82	0.66158	0.67227	0.1055	0.11908
9.83	0.66157	0.67228	0.10817	0.12127
9.84	0.66156	0.6723	0.11062	0.12316
9.85	0.66155	0.67231	0.11287	0.12478
9.86	0.66154	0.67232	0.11492	0.12614
9.87	0.66153	0.67233	0.11678	0.12724
9.88	0.66152	0.67235	0.11846	0.1281
9.89	0.66151	0.67236	0.11994	0.12871
9.9	0.6615	0.67237	0.12122	0.12908
9.91	0.66149	0.67238	0.1223	0.12919
9.92	0.66148	0.6724	0.12316	0.12906
9.93	0.66147	0.67241	0.1238	0.12866
9.94	0.66146	0.67242	0.12419	0.12799
9.95	0.66145	0.67243	0.12432	0.12703
9.96	0.66144	0.67245	0.12417	0.12577
9.97	0.66143	0.67246	0.12369	0.12418
9.98	0.66142	0.67247	0.12288	0.12225
9.99	0.66141	0.67248	0.12168	0.11994
10	0.6614	0.6725	0.12006	0.11723
10.01	0.66139	0.67251	0.11797	0.11409
10.02	0.66138	0.67252	0.11536	0.11048
10.03	0.66137	0.67254	0.11218	0.10635
10.04	0.66136	0.67255	0.10835	0.10167
10.05	0.66135	0.67256	0.1038	0.09639
10.06	0.66134	0.67257	0.09847	0.09046
10.07	0.66133	0.67259	0.09226	0.08382
10.08	0.66132	0.6726	0.08508	0.07643
10.09	0.66131	0.67261	0.07684	0.06822
10.1	0.6613	0.67262	0.06743	0.05915
10.11	0.66129	0.67264	0.05675	0.04917
10.12	0.66128	0.67265	0.0447	0.03824
10.13	0.66127	0.67266	0.03118	0.02632
10.14	0.66126	0.67268	0.01611	0.01341
10.15	0.66125	0.67269	0.000588219	0.000481055
10.16	0.66124	0.6727	0.01895	0.01532
10.17	0.66123	0.67272	0.03899	0.03104
10.18	0.66122	0.67273	0.06067	0.04751
10.19	0.66121	0.67274	0.08389	0.06459
10.2	0.6612	0.67275	0.10851	0.08205
10.21	0.66119	0.67277	0.1343	0.09964
10.22	0.66118	0.67278	0.16098	0.11705
10.23	0.66117	0.67279	0.18821	0.13394
10.24	0.66116	0.67281	0.21559	0.14996
10.25	0.66115	0.67282	0.24272	0.16473
10.26	0.66114	0.67283	0.26918	0.1779
10.27	0.66113	0.67285	0.29455	0.18916
10.28	0.66112	0.67286	0.3185	0.19822
10.29	0.66111	0.67287	0.34071	0.20487
10.3	0.6611	0.67289	0.36094	0.20894
10.31	0.66109	0.6729	0.37902	0.21031
10.32	0.66108	0.67291	0.39486	0.2089
10.33	0.66107	0.67293	0.4084	0.20467
10.34	0.66106	0.67294	0.41966	0.19759
10.35	0.66105	0.67295	0.42866	0.18765
10.36	0.66104	0.67297	0.43548	0.17481
10.37	0.66103	0.67298	0.4402	0.15902
10.38	0.66102	0.67299	0.44289	0.14019
10.39	0.66101	0.67301	0.44364	0.11819
10.4	0.661	0.67302	0.44251	0.09281
10.41	0.66099	0.67303	0.43957	0.06378
10.42	0.66098	0.67305	0.43482	0.03072
10.43	0.66097	0.67306	0.42828	0.00686
10.44	0.66096	0.67307	0.4199	0.04956
10.45	0.66095	0.67309	0.40964	0.09815
10.46	0.66094	0.6731	0.39741	0.15352
10.47	0.66093	0.67311	0.38316	0.21665
10.48	0.66092	0.67313	0.36695	0.2885
10.49	0.66091	0.67314	0.3491	0.36972
10.5	0.6609	0.67315	0.33057	0.46015
10.51	0.66089	0.67317	0.31336	0.55796
10.52	0.66088	0.67318	0.30081	0.65872
10.53	0.66087	0.67319	0.29701	0.75478
10.54	0.66086	0.67321	0.30436	0.83638
10.55	0.66085	0.67322	0.32122	0.89473
10.56	0.66084	0.67324	0.34254	0.92581
10.57	0.66083	0.67325	0.36315	0.93156
10.58	0.66082	0.67326	0.37996	0.91799
10.59	0.66081	0.67328	0.39204	0.89203
10.6	0.6608	0.67329	0.39974	0.85947
10.61	0.66079	0.6733	0.40389	0.82434
10.62	0.66078	0.67332	0.40534	0.7891
10.63	0.66077	0.67333	0.40484	0.75513
10.64	0.66076	0.67335	0.40293	0.72308
10.65	0.66074	0.67336	0.40002	0.6932
10.66	0.66073	0.67337	0.39642	0.6655
10.67	0.66072	0.67339	0.39234	0.6399
10.68	0.66071	0.6734	0.38792	0.61624
10.69	0.6607	0.67341	0.38328	0.59434
10.7	0.66069	0.67343	0.37849	0.57405
10.71	0.66068	0.67344	0.37361	0.55519
10.72	0.66067	0.67346	0.36866	0.53761
10.73	0.66066	0.67347	0.36369	0.52118
10.74	0.66065	0.67348	0.35871	0.50577
10.75	0.66064	0.6735	0.35372	0.49128
10.76	0.66063	0.67351	0.34874	0.4776
10.77	0.66062	0.67353	0.34376	0.46465
10.78	0.66061	0.67354	0.33878	0.45235
10.79	0.6606	0.67355	0.33381	0.44062
10.8	0.66059	0.67357	0.32882	0.4294
10.81	0.66058	0.67358	0.32383	0.41862
10.82	0.66057	0.6736	0.3188	0.40824
10.83	0.66056	0.67361	0.31375	0.3982
10.84	0.66055	0.67363	0.30864	0.38844
10.85	0.66054	0.67364	0.30347	0.37893
10.86	0.66053	0.67365	0.29821	0.36962
10.87	0.66052	0.67367	0.29286	0.36045
10.88	0.66051	0.67368	0.28739	0.35139
10.89	0.6605	0.6737	0.28177	0.34239
10.9	0.66049	0.67371	0.27598	0.33341
10.91	0.66047	0.67372	0.27	0.32439
10.92	0.66046	0.67374	0.26379	0.3153
10.93	0.66045	0.67375	0.25731	0.30607
10.94	0.66044	0.67377	0.25053	0.29664
10.95	0.66043	0.67378	0.2434	0.28697
10.96	0.66042	0.6738	0.23586	0.27698
10.97	0.66041	0.67381	0.22787	0.2666
10.98	0.6604	0.67383	0.21936	0.25574
10.99	0.66039	0.67384	0.21025	0.24433
11	0.66038	0.67385	0.20046	0.23225
