# Supplementary material for: Ohm’s law of electromagnetic ideal fluids: impedance-governed supercoupling in complex near-zero-index networks
Source: Nat Commun. 2026 Jun 2;17:7131. doi: 10.1038/s41467-026-73657-1 (PMC13396760; doi:10.1038/s41467-026-73657-1)
Supplement: Supplementary file 5 — Supplementary Data 3 [file 41467_2026_73657_MOESM5_ESM.zip › Fig5g.xlsx]

## Sheet: Sheet1
Freq [GHz]	S21 in NZI	S41 in NZI	S51 in NZI	S21 in Vacuum	S41 in Vacuum	S51 in Vacuum
9	0.50128	0.50335	0.49613	0.34721	0.81167	0.38754
9.01	0.50129	0.50336	0.49612	0.34634	0.8025	0.39932
9.02	0.50129	0.50337	0.49611	0.34533	0.79234	0.41148
9.03	0.50129	0.50338	0.4961	0.34415	0.78114	0.42397
9.04	0.50129	0.50339	0.49609	0.34275	0.76889	0.43676
9.05	0.5013	0.5034	0.49608	0.34111	0.75557	0.44979
9.06	0.5013	0.5034	0.49607	0.33918	0.74118	0.463
9.07	0.5013	0.50341	0.49606	0.33691	0.72575	0.47631
9.08	0.50131	0.50342	0.49605	0.33427	0.70931	0.48965
9.09	0.50131	0.50343	0.49605	0.33121	0.69195	0.50292
9.1	0.50131	0.50344	0.49604	0.3277	0.67376	0.51603
9.11	0.50131	0.50345	0.49603	0.32369	0.6549	0.52887
9.12	0.50132	0.50346	0.49602	0.31915	0.63555	0.54133
9.13	0.50132	0.50346	0.49601	0.31406	0.61596	0.5533
9.14	0.50132	0.50347	0.496	0.3084	0.59638	0.56467
9.15	0.50132	0.50348	0.49599	0.30215	0.57717	0.57533
9.16	0.50133	0.50349	0.49598	0.29532	0.55866	0.58518
9.17	0.50133	0.5035	0.49597	0.28792	0.54125	0.59414
9.18	0.50133	0.50351	0.49596	0.27997	0.52535	0.60214
9.19	0.50134	0.50352	0.49596	0.2715	0.51133	0.60913
9.2	0.50134	0.50352	0.49595	0.26256	0.49955	0.61508
9.21	0.50134	0.50353	0.49594	0.2532	0.49029	0.61997
9.22	0.50134	0.50354	0.49593	0.24347	0.48375	0.62381
9.23	0.50135	0.50355	0.49592	0.23343	0.48001	0.62665
9.24	0.50135	0.50356	0.49591	0.22314	0.47904	0.62851
9.25	0.50135	0.50357	0.4959	0.21268	0.48071	0.62947
9.26	0.50135	0.50358	0.49589	0.20209	0.48479	0.6296
9.27	0.50136	0.50359	0.49588	0.19144	0.49098	0.62899
9.28	0.50136	0.5036	0.49587	0.18078	0.49894	0.62773
9.29	0.50136	0.5036	0.49586	0.17015	0.50833	0.62591
9.3	0.50137	0.50361	0.49586	0.15959	0.5188	0.62362
9.31	0.50137	0.50362	0.49585	0.14914	0.53004	0.62096
9.32	0.50137	0.50363	0.49584	0.13882	0.54177	0.61801
9.33	0.50137	0.50364	0.49583	0.12865	0.55374	0.61486
9.34	0.50138	0.50365	0.49582	0.11865	0.56574	0.61159
9.35	0.50138	0.50366	0.49581	0.10881	0.57758	0.60826
9.36	0.50138	0.50367	0.4958	0.09915	0.58914	0.60494
9.37	0.50138	0.50368	0.49579	0.08965	0.60029	0.60169
9.38	0.50139	0.50368	0.49578	0.08032	0.61094	0.59857
9.39	0.50139	0.50369	0.49577	0.07114	0.62101	0.59561
9.4	0.50139	0.5037	0.49576	0.0621	0.63045	0.59286
9.41	0.5014	0.50371	0.49575	0.05318	0.63921	0.59037
9.42	0.5014	0.50372	0.49574	0.04437	0.64725	0.58815
9.43	0.5014	0.50373	0.49574	0.03564	0.65453	0.58623
9.44	0.5014	0.50374	0.49573	0.02697	0.66104	0.58464
9.45	0.50141	0.50375	0.49572	0.01834	0.66674	0.5834
9.46	0.50141	0.50376	0.49571	0.00972	0.67161	0.58252
9.47	0.50141	0.50377	0.4957	0.00108	0.67563	0.582
9.48	0.50141	0.50378	0.49569	0.00759	0.67876	0.58186
9.49	0.50142	0.50378	0.49568	0.01634	0.68099	0.5821
9.5	0.50142	0.50379	0.49567	0.02518	0.68228	0.58269
9.51	0.50142	0.5038	0.49566	0.03415	0.6826	0.58362
9.52	0.50143	0.50381	0.49565	0.04328	0.68193	0.58487
9.53	0.50143	0.50382	0.49564	0.05258	0.68024	0.58639
9.54	0.50143	0.50383	0.49563	0.06208	0.67752	0.58812
9.55	0.50143	0.50384	0.49562	0.07179	0.67376	0.58997
9.56	0.50144	0.50385	0.49561	0.08173	0.66898	0.59184
9.57	0.50144	0.50386	0.4956	0.09189	0.66323	0.59359
9.58	0.50144	0.50387	0.49559	0.10225	0.65663	0.59505
9.59	0.50145	0.50388	0.49559	0.11277	0.64933	0.59598
9.6	0.50145	0.50389	0.49558	0.1234	0.64159	0.59614
9.61	0.50145	0.5039	0.49557	0.13405	0.6338	0.59521
9.62	0.50145	0.50391	0.49556	0.14459	0.62644	0.59286
9.63	0.50146	0.50391	0.49555	0.15486	0.62014	0.58871
9.64	0.50146	0.50392	0.49554	0.16469	0.61563	0.58239
9.65	0.50146	0.50393	0.49553	0.17384	0.61367	0.57358
9.66	0.50147	0.50394	0.49552	0.1821	0.61499	0.562
9.67	0.50147	0.50395	0.49551	0.18925	0.62009	0.5475
9.68	0.50147	0.50396	0.4955	0.1951	0.62922	0.53008
9.69	0.50147	0.50397	0.49549	0.1995	0.64223	0.5099
9.7	0.50148	0.50398	0.49548	0.20238	0.65863	0.48731
9.71	0.50148	0.50399	0.49547	0.20376	0.67766	0.46276
9.72	0.50148	0.504	0.49546	0.2037	0.69845	0.43681
9.73	0.50148	0.50401	0.49545	0.20233	0.72008	0.41005
9.74	0.50149	0.50402	0.49544	0.19984	0.74179	0.38303
9.75	0.50149	0.50403	0.49543	0.1964	0.76295	0.35626
9.76	0.50149	0.50404	0.49542	0.19223	0.78309	0.33015
9.77	0.5015	0.50405	0.49541	0.18749	0.80195	0.30502
9.78	0.5015	0.50406	0.4954	0.18235	0.81936	0.2811
9.79	0.5015	0.50407	0.49539	0.17695	0.83529	0.25852
9.8	0.5015	0.50408	0.49538	0.17139	0.84976	0.23736
9.81	0.50151	0.50409	0.49537	0.16578	0.86284	0.21764
9.82	0.50151	0.5041	0.49536	0.16016	0.87464	0.19934
9.83	0.50151	0.50411	0.49535	0.1546	0.88526	0.18242
9.84	0.50152	0.50412	0.49534	0.14912	0.89482	0.1668
9.85	0.50152	0.50412	0.49533	0.14375	0.90342	0.15243
9.86	0.50152	0.50413	0.49533	0.13851	0.91117	0.13921
9.87	0.50152	0.50414	0.49532	0.13339	0.91818	0.12708
9.88	0.50153	0.50415	0.49531	0.12841	0.92451	0.11595
9.89	0.50153	0.50416	0.4953	0.12355	0.93025	0.10575
9.9	0.50153	0.50417	0.49529	0.11882	0.93547	0.09641
9.91	0.50154	0.50418	0.49528	0.1142	0.94022	0.08787
9.92	0.50154	0.50419	0.49527	0.10969	0.94455	0.08008
9.93	0.50154	0.5042	0.49526	0.10526	0.94852	0.07296
9.94	0.50154	0.50421	0.49525	0.10092	0.95216	0.06648
9.95	0.50155	0.50422	0.49524	0.09665	0.95551	0.0606
9.96	0.50155	0.50423	0.49523	0.09244	0.9586	0.05525
9.97	0.50155	0.50424	0.49522	0.08826	0.96144	0.05041
9.98	0.50156	0.50425	0.49521	0.08412	0.96407	0.04604
9.99	0.50156	0.50426	0.4952	0.07998	0.96651	0.0421
10	0.50156	0.50427	0.49519	0.07584	0.96877	0.03854
10.01	0.50156	0.50428	0.49518	0.07169	0.97086	0.03533
10.02	0.50157	0.50429	0.49517	0.06749	0.97281	0.03243
10.03	0.50157	0.5043	0.49516	0.06324	0.97461	0.02979
10.04	0.50157	0.50431	0.49515	0.05893	0.97629	0.02736
10.05	0.50158	0.50432	0.49514	0.05451	0.97783	0.02511
10.06	0.50158	0.50433	0.49513	0.04999	0.97926	0.02296
10.07	0.50158	0.50434	0.49512	0.04533	0.98058	0.02088
10.08	0.50158	0.50435	0.49511	0.04051	0.98178	0.01881
10.09	0.50159	0.50436	0.4951	0.0355	0.98286	0.01669
10.1	0.50159	0.50437	0.49509	0.03027	0.98383	0.01446
10.11	0.50159	0.50438	0.49508	0.02479	0.98468	0.01208
10.12	0.5016	0.50439	0.49507	0.01904	0.98541	0.00948
10.13	0.5016	0.5044	0.49506	0.01296	0.986	0.00661
10.14	0.5016	0.50441	0.49505	0.00651	0.98644	0.00341
10.15	0.5016	0.50442	0.49504	0.000350173	0.98672	0.000188453
10.16	0.50161	0.50443	0.49503	0.00765	0.98681	0.00423
10.17	0.50161	0.50444	0.49502	0.01548	0.98668	0.0088
10.18	0.50161	0.50445	0.49501	0.02389	0.98631	0.01396
10.19	0.50162	0.50446	0.495	0.03294	0.98564	0.01979
10.2	0.50162	0.50447	0.49499	0.04269	0.98462	0.02637
10.21	0.50162	0.50448	0.49498	0.05324	0.98318	0.03379
10.22	0.50162	0.50449	0.49497	0.06464	0.98125	0.04215
10.23	0.50163	0.5045	0.49496	0.07697	0.97873	0.05154
10.24	0.50163	0.50452	0.49495	0.0903	0.9755	0.06204
10.25	0.50163	0.50453	0.49494	0.10468	0.97143	0.07376
10.26	0.50164	0.50454	0.49493	0.12015	0.96637	0.08677
10.27	0.50164	0.50455	0.49491	0.1367	0.96017	0.10112
10.28	0.50164	0.50456	0.4949	0.15429	0.95267	0.11682
10.29	0.50165	0.50457	0.49489	0.17281	0.94372	0.13383
10.3	0.50165	0.50458	0.49488	0.19205	0.93325	0.15204
10.31	0.50165	0.50459	0.49487	0.21175	0.92123	0.17125
10.32	0.50165	0.5046	0.49486	0.23153	0.90776	0.19116
10.33	0.50166	0.50461	0.49485	0.25094	0.89307	0.21139
10.34	0.50166	0.50462	0.49484	0.26949	0.87755	0.23149
10.35	0.50166	0.50463	0.49483	0.2867	0.86171	0.25097
10.36	0.50167	0.50464	0.49482	0.30215	0.84614	0.26938
10.37	0.50167	0.50465	0.49481	0.31553	0.83142	0.28635
10.38	0.50167	0.50466	0.4948	0.32668	0.81804	0.3016
10.39	0.50167	0.50467	0.49479	0.33558	0.80634	0.31503
10.4	0.50168	0.50468	0.49478	0.34236	0.79646	0.32663
10.41	0.50168	0.50469	0.49477	0.34723	0.78837	0.33651
10.42	0.50168	0.5047	0.49476	0.35048	0.78192	0.34485
10.43	0.50169	0.50471	0.49475	0.35239	0.77686	0.35187
10.44	0.50169	0.50472	0.49474	0.35325	0.7729	0.35778
10.45	0.50169	0.50474	0.49473	0.35332	0.76977	0.36283
10.46	0.5017	0.50475	0.49472	0.35282	0.76721	0.36719
10.47	0.5017	0.50476	0.49471	0.35193	0.76499	0.37103
10.48	0.5017	0.50477	0.4947	0.35081	0.76294	0.37451
10.49	0.5017	0.50478	0.49469	0.34956	0.76091	0.37774
10.5	0.50171	0.50479	0.49468	0.34828	0.7588	0.38081
10.51	0.50171	0.5048	0.49467	0.34704	0.75651	0.3838
10.52	0.50171	0.50481	0.49466	0.34588	0.75399	0.38675
10.53	0.50172	0.50482	0.49465	0.34484	0.75118	0.38972
10.54	0.50172	0.50483	0.49463	0.34395	0.74807	0.39274
10.55	0.50172	0.50484	0.49462	0.34321	0.74463	0.39583
10.56	0.50172	0.50485	0.49461	0.34265	0.74085	0.399
10.57	0.50173	0.50486	0.4946	0.34225	0.73673	0.40227
10.58	0.50173	0.50487	0.49459	0.34203	0.73226	0.40564
10.59	0.50173	0.50489	0.49458	0.34197	0.72746	0.40911
10.6	0.50174	0.5049	0.49457	0.34208	0.72232	0.41269
10.61	0.50174	0.50491	0.49456	0.34234	0.71686	0.41636
10.62	0.50174	0.50492	0.49455	0.34275	0.71111	0.42011
10.63	0.50175	0.50493	0.49454	0.3433	0.70506	0.42395
10.64	0.50175	0.50494	0.49453	0.34397	0.69876	0.42786
10.65	0.50175	0.50495	0.49452	0.34476	0.69222	0.43183
10.66	0.50175	0.50496	0.49451	0.34565	0.68547	0.43584
10.67	0.50176	0.50497	0.4945	0.34663	0.67855	0.43989
10.68	0.50176	0.50498	0.49449	0.34769	0.67148	0.44394
10.69	0.50176	0.505	0.49448	0.34882	0.66432	0.448
10.7	0.50177	0.50501	0.49446	0.34999	0.65711	0.45203
10.71	0.50177	0.50502	0.49445	0.3512	0.6499	0.45602
10.72	0.50177	0.50503	0.49444	0.35243	0.64273	0.45996
10.73	0.50178	0.50504	0.49443	0.35367	0.63567	0.46382
10.74	0.50178	0.50505	0.49442	0.35491	0.62878	0.46757
10.75	0.50178	0.50506	0.49441	0.35612	0.62212	0.47121
10.76	0.50178	0.50507	0.4944	0.3573	0.61576	0.4747
10.77	0.50179	0.50508	0.49439	0.35844	0.60977	0.47804
10.78	0.50179	0.5051	0.49438	0.35952	0.60421	0.48119
10.79	0.50179	0.50511	0.49437	0.36052	0.59915	0.48414
10.8	0.5018	0.50512	0.49436	0.36144	0.59465	0.48687
10.81	0.5018	0.50513	0.49435	0.36227	0.59078	0.48936
10.82	0.5018	0.50514	0.49434	0.363	0.58758	0.4916
10.83	0.50181	0.50515	0.49432	0.36361	0.58511	0.49357
10.84	0.50181	0.50516	0.49431	0.3641	0.58339	0.49525
10.85	0.50181	0.50517	0.4943	0.36447	0.58246	0.49663
10.86	0.50181	0.50518	0.49429	0.36471	0.58232	0.49771
10.87	0.50182	0.5052	0.49428	0.36482	0.58298	0.49848
10.88	0.50182	0.50521	0.49427	0.3648	0.58443	0.49892
10.89	0.50182	0.50522	0.49426	0.36464	0.58663	0.49904
10.9	0.50183	0.50523	0.49425	0.36434	0.58957	0.49884
10.91	0.50183	0.50524	0.49424	0.36392	0.59318	0.49831
10.92	0.50183	0.50525	0.49423	0.36337	0.59742	0.49746
10.93	0.50184	0.50526	0.49421	0.36269	0.60222	0.49628
10.94	0.50184	0.50528	0.4942	0.36191	0.6075	0.49479
10.95	0.50184	0.50529	0.49419	0.36101	0.6132	0.49299
10.96	0.50184	0.5053	0.49418	0.36001	0.61923	0.49089
10.97	0.50185	0.50531	0.49417	0.35892	0.62552	0.48849
10.98	0.50185	0.50532	0.49416	0.35774	0.63197	0.4858
10.99	0.50185	0.50533	0.49415	0.35649	0.6385	0.48283
11	0.50186	0.50534	0.49414	0.35516	0.64505	0.47959
