# Supplementary material for: Ohm’s law of electromagnetic ideal fluids: impedance-governed supercoupling in complex near-zero-index networks
Source: Nat Commun. 2026 Jun 2;17:7131. doi: 10.1038/s41467-026-73657-1 (PMC13396760; doi:10.1038/s41467-026-73657-1)
Supplement: Supplementary file 5 — Supplementary Data 3 [file 41467_2026_73657_MOESM5_ESM.zip › FigS10e.xlsx]

## Sheet: Sheet1
Freq	T port2	T port1
9.5	0.26437	0.52851
9.52	0.26437	0.52851
9.54	0.26437	0.52851
9.56	0.26436	0.52851
9.58	0.26436	0.52851
9.6	0.26436	0.52851
9.62	0.26436	0.5285
9.64	0.26436	0.5285
9.66	0.26436	0.5285
9.68	0.26436	0.5285
9.7	0.26436	0.5285
9.72	0.26436	0.5285
9.74	0.26436	0.52849
9.76	0.26436	0.52849
9.78	0.26436	0.52849
9.8	0.26436	0.52849
9.82	0.26436	0.52849
9.84	0.26436	0.52849
9.86	0.26436	0.52848
9.88	0.26436	0.52848
9.9	0.26436	0.52848
9.92	0.26436	0.52848
9.94	0.26436	0.52848
9.96	0.26436	0.52847
9.98	0.26436	0.52847
10	0.26436	0.52847
10.02	0.26435	0.52847
10.04	0.26435	0.52847
10.06	0.26435	0.52847
10.08	0.26435	0.52846
10.1	0.26435	0.52846
10.12	0.26435	0.52846
10.14	0.26435	0.52846
10.16	0.26435	0.52846
10.18	0.26435	0.52845
10.2	0.26435	0.52845
10.22	0.26435	0.52845
10.24	0.26435	0.52845
10.26	0.26435	0.52845
10.28	0.26435	0.52845
10.3	0.26435	0.52844
10.32	0.26435	0.52844
10.34	0.26435	0.52844
10.36	0.26435	0.52844
10.38	0.26435	0.52844
10.4	0.26435	0.52843
10.42	0.26435	0.52843
10.44	0.26435	0.52843
10.46	0.26435	0.52843
10.48	0.26434	0.52843
10.5	0.26434	0.52843
