# Supplementary material for: Ohm’s law of electromagnetic ideal fluids: impedance-governed supercoupling in complex near-zero-index networks
Source: Nat Commun. 2026 Jun 2;17:7131. doi: 10.1038/s41467-026-73657-1 (PMC13396760; doi:10.1038/s41467-026-73657-1)
Supplement: Supplementary file 5 — Supplementary Data 3 [file 41467_2026_73657_MOESM5_ESM.zip › FigS10h.xlsx]

## Sheet: Sheet1
Freq	T port2	T port1
9.5	0.74992	0.24992
9.52	0.74992	0.24992
9.54	0.74992	0.24992
9.56	0.74992	0.24992
9.58	0.74992	0.24992
9.6	0.74992	0.24992
9.62	0.74992	0.24992
9.64	0.74992	0.24992
9.66	0.74992	0.24992
9.68	0.74992	0.24992
9.7	0.74992	0.24992
9.72	0.74991	0.24992
9.74	0.74991	0.24992
9.76	0.74991	0.24992
9.78	0.74991	0.24992
9.8	0.74991	0.24992
9.82	0.74991	0.24992
9.84	0.74991	0.24992
9.86	0.74991	0.24992
9.88	0.74991	0.24992
9.9	0.74991	0.24992
9.92	0.74991	0.24991
9.94	0.74991	0.24991
9.96	0.74991	0.24991
9.98	0.74991	0.24991
10	0.74991	0.24991
10.02	0.74991	0.24991
10.04	0.74991	0.24991
10.06	0.74991	0.24991
10.08	0.74991	0.24991
10.1	0.74991	0.24991
10.12	0.74991	0.24991
10.14	0.74991	0.24991
10.16	0.74991	0.24991
10.18	0.74991	0.24991
10.2	0.74991	0.24991
10.22	0.74991	0.24991
10.24	0.74991	0.24991
10.26	0.7499	0.24991
10.28	0.7499	0.24991
10.3	0.7499	0.24991
10.32	0.7499	0.24991
10.34	0.7499	0.24991
10.36	0.7499	0.24991
10.38	0.7499	0.24991
10.4	0.7499	0.24991
10.42	0.7499	0.24991
10.44	0.7499	0.24991
10.46	0.7499	0.24991
10.48	0.7499	0.24991
10.5	0.7499	0.24991
