# Supplementary material for: Ohm’s law of electromagnetic ideal fluids: impedance-governed supercoupling in complex near-zero-index networks
Source: Nat Commun. 2026 Jun 2;17:7131. doi: 10.1038/s41467-026-73657-1 (PMC13396760; doi:10.1038/s41467-026-73657-1)
Supplement: Supplementary file 5 — Supplementary Data 3 [file 41467_2026_73657_MOESM5_ESM.zip › FigS12c.xlsx]

## Sheet: Sheet1
Fqre	T(w)
1300000000	0.29285
1302000000	0.29451
1304000000	0.297
1306000000	0.30019
1308000000	0.30421
1310000000	0.30757
1312000000	0.3136
1314000000	0.31864
1316000000	0.32583
1318000000	0.33318
1320000000	0.3407
1322000000	0.35016
1324000000	0.35877
1326000000	0.3684
1328000000	0.37801
1330000000	0.38804
1332000000	0.39638
1334000000	0.40299
1336000000	0.40748
1338000000	0.40819
1340000000	0.40728
1342000000	0.40195
1344000000	0.39152
1346000000	0.37951
1348000000	0.36382
1350000000	0.34757
1352000000	0.32974
1354000000	0.31253
1356000000	0.29476
1358000000	0.27653
1360000000	0.25896
1362000000	0.24405
1364000000	0.23052
1366000000	0.21772
1368000000	0.20674
1370000000	0.19501
1372000000	0.18556
1374000000	0.17581
1376000000	0.16796
1378000000	0.16055
1380000000	0.15336
1382000000	0.14722
1384000000	0.14097
1386000000	0.13541
1388000000	0.13052
1390000000	0.12567
1392000000	0.12179
1394000000	0.11782
1396000000	0.11416
1398000000	0.11102
1400000000	0.10786
1402000000	0.10515
1404000000	0.10242
1406000000	0.09987
1408000000	0.09773
1410000000	0.09529
1412000000	0.09336
1414000000	0.09152
1416000000	0.09041
1418000000	0.08866
1420000000	0.08739
1422000000	0.08619
1424000000	0.08546
1426000000	0.08432
1428000000	0.08331
1430000000	0.08267
1432000000	0.08199
1434000000	0.08133
1436000000	0.08073
1438000000	0.08059
1440000000	0.08003
1442000000	0.07973
1444000000	0.07967
1446000000	0.07989
1448000000	0.07964
1450000000	0.07971
1452000000	0.07987
1454000000	0.08022
1456000000	0.08036
1458000000	0.08077
1460000000	0.0815
1462000000	0.08217
1464000000	0.08286
1466000000	0.08398
1468000000	0.08471
1470000000	0.08596
1472000000	0.08705
1474000000	0.08862
1476000000	0.09017
1478000000	0.0919
1480000000	0.09393
1482000000	0.09629
1484000000	0.09849
1486000000	0.10097
1488000000	0.10401
1490000000	0.10735
1492000000	0.111
1494000000	0.11542
1496000000	0.11999
1498000000	0.12496
1500000000	0.13052
1502000000	0.1381
1504000000	0.14571
1506000000	0.15555
1508000000	0.1664
1510000000	0.17931
1512000000	0.19556
1514000000	0.21558
1516000000	0.24041
1518000000	0.26443
1520000000	0.26565
1522000000	0.20253
1524000000	0.10926
1526000000	0.0694
1528000000	0.09644
1530000000	0.13797
1532000000	0.18104
1534000000	0.22675
1536000000	0.27834
1538000000	0.3377
1540000000	0.40667
1542000000	0.48349
1544000000	0.55883
1546000000	0.61323
1548000000	0.62557
1550000000	0.59852
1552000000	0.55118
1554000000	0.50053
1556000000	0.45468
1558000000	0.41757
1560000000	0.38782
1562000000	0.36419
1564000000	0.34669
1566000000	0.33362
1568000000	0.32544
1570000000	0.32227
1572000000	0.32203
1574000000	0.32613
1576000000	0.33486
1578000000	0.34808
1580000000	0.36331
1582000000	0.37841
1584000000	0.3859
1586000000	0.37406
1588000000	0.33962
1590000000	0.29072
1592000000	0.2394
1594000000	0.19383
1596000000	0.15743
1598000000	0.12847
1600000000	0.10608
1602000000	0.08826
1604000000	0.07378
1606000000	0.06259
1608000000	0.05335
1610000000	0.04584
1612000000	0.03966
1614000000	0.03454
1616000000	0.03035
1618000000	0.02685
1620000000	0.02408
1622000000	0.02183
1624000000	0.02021
1626000000	0.01925
1628000000	0.01902
1630000000	0.01988
1632000000	0.02235
1634000000	0.02651
1636000000	0.0314
1638000000	0.03378
1640000000	0.03286
1642000000	0.03102
1644000000	0.02934
1646000000	0.02829
1648000000	0.0276
1650000000	0.02752
1652000000	0.02753
1654000000	0.02783
1656000000	0.02835
1658000000	0.02895
1660000000	0.0297
1662000000	0.0305
1664000000	0.03168
1666000000	0.03266
1668000000	0.03392
1670000000	0.03531
1672000000	0.03677
1674000000	0.03836
1676000000	0.03991
1678000000	0.04212
1680000000	0.04428
1682000000	0.04682
1684000000	0.04978
1686000000	0.05289
1688000000	0.05657
1690000000	0.06097
1692000000	0.06553
1694000000	0.07021
1696000000	0.07489
1698000000	0.07849
1700000000	0.08122
