# Supplementary material for: Ohm’s law of electromagnetic ideal fluids: impedance-governed supercoupling in complex near-zero-index networks
Source: Nat Commun. 2026 Jun 2;17:7131. doi: 10.1038/s41467-026-73657-1 (PMC13396760; doi:10.1038/s41467-026-73657-1)
Supplement: Supplementary file 5 — Supplementary Data 3 [file 41467_2026_73657_MOESM5_ESM.zip › FigS12f.xlsx]

## Sheet: Sheet1
Fqre	T(w)
1300000000	0.19069
1302000000	0.18999
1304000000	0.18802
1306000000	0.1846
1308000000	0.18053
1310000000	0.17517
1312000000	0.17011
1314000000	0.16405
1316000000	0.1585
1318000000	0.15264
1320000000	0.14675
1322000000	0.14162
1324000000	0.13595
1326000000	0.13131
1328000000	0.12661
1330000000	0.12251
1332000000	0.11862
1334000000	0.11514
1336000000	0.11186
1338000000	0.1088
1340000000	0.10628
1342000000	0.10411
1344000000	0.10172
1346000000	0.10001
1348000000	0.09822
1350000000	0.09715
1352000000	0.09612
1354000000	0.09572
1356000000	0.0953
1358000000	0.09262
1360000000	0.08476
1362000000	0.08401
1364000000	0.08498
1366000000	0.08558
1368000000	0.08631
1370000000	0.08621
1372000000	0.08683
1374000000	0.08694
1376000000	0.08761
1378000000	0.08836
1380000000	0.08885
1382000000	0.08972
1384000000	0.09047
1386000000	0.09139
1388000000	0.09265
1390000000	0.09368
1392000000	0.09543
1394000000	0.09687
1396000000	0.09855
1398000000	0.10057
1400000000	0.1025
1402000000	0.10479
1404000000	0.10713
1406000000	0.10973
1408000000	0.11257
1410000000	0.1142
1412000000	0.11691
1414000000	0.12057
1416000000	0.12532
1418000000	0.12944
1420000000	0.13445
1422000000	0.13987
1424000000	0.14643
1426000000	0.15269
1428000000	0.15985
1430000000	0.16826
1432000000	0.17739
1434000000	0.1876
1436000000	0.19911
1438000000	0.21313
1440000000	0.22791
1442000000	0.24543
1444000000	0.26647
1446000000	0.29129
1448000000	0.31876
1450000000	0.35181
1452000000	0.39032
1454000000	0.4337
1456000000	0.47903
1458000000	0.52193
1460000000	0.55246
1462000000	0.56017
1464000000	0.5403
1466000000	0.50188
1468000000	0.45297
1470000000	0.40495
1472000000	0.35999
1474000000	0.32266
1476000000	0.28996
1478000000	0.26253
1480000000	0.23931
1482000000	0.21975
1484000000	0.20252
1486000000	0.18808
1488000000	0.17547
1490000000	0.16449
1492000000	0.15511
1494000000	0.14698
1496000000	0.13943
1498000000	0.13271
1500000000	0.12694
1502000000	0.12217
1504000000	0.11696
1506000000	0.11187
1508000000	0.10424
1510000000	0.09154
1512000000	0.07675
1514000000	0.07271
1516000000	0.07564
1518000000	0.07799
1520000000	0.07948
1522000000	0.08042
1524000000	0.08113
1526000000	0.08131
1528000000	0.08165
1530000000	0.08187
1532000000	0.08242
1534000000	0.08312
1536000000	0.08412
1538000000	0.08534
1540000000	0.08677
1542000000	0.08889
1544000000	0.09099
1546000000	0.09416
1548000000	0.09743
1550000000	0.10134
1552000000	0.1063
1554000000	0.11202
1556000000	0.1191
1558000000	0.12749
1560000000	0.13719
1562000000	0.14824
1564000000	0.16041
1566000000	0.1734
1568000000	0.18478
1570000000	0.19198
1572000000	0.19184
1574000000	0.18374
1576000000	0.16904
1578000000	0.1525
1580000000	0.13524
1582000000	0.11943
1584000000	0.10611
1586000000	0.09412
1588000000	0.08398
1590000000	0.0756
1592000000	0.06851
1594000000	0.06225
1596000000	0.05709
1598000000	0.05247
1600000000	0.04855
1602000000	0.0451
1604000000	0.04178
1606000000	0.03903
1608000000	0.03654
1610000000	0.03427
1612000000	0.03217
1614000000	0.03026
1616000000	0.02849
1618000000	0.02655
1620000000	0.02497
1622000000	0.0234
1624000000	0.0218
1626000000	0.02034
1628000000	0.01878
1630000000	0.0172
1632000000	0.01562
1634000000	0.01397
1636000000	0.01236
1638000000	0.01058
1640000000	0.00877
1642000000	0.00702
1644000000	0.00582
1646000000	0.00599
1648000000	0.00797
1650000000	0.01158
1652000000	0.01648
1654000000	0.02259
1656000000	0.03026
1658000000	0.03965
1660000000	0.05118
1662000000	0.06461
1664000000	0.08014
1666000000	0.0949
1668000000	0.10762
1670000000	0.1158
1672000000	0.11892
1674000000	0.11816
1676000000	0.11547
1678000000	0.11239
1680000000	0.10905
1682000000	0.10561
1684000000	0.10307
1686000000	0.10021
1688000000	0.09841
1690000000	0.09706
1692000000	0.09581
1694000000	0.09473
1696000000	0.09386
1698000000	0.09303
1700000000	0.09291
END	1
