# Supplementary material for: Ohm’s law of electromagnetic ideal fluids: impedance-governed supercoupling in complex near-zero-index networks
Source: Nat Commun. 2026 Jun 2;17:7131. doi: 10.1038/s41467-026-73657-1 (PMC13396760; doi:10.1038/s41467-026-73657-1)
Supplement: Supplementary file 5 — Supplementary Data 3 [file 41467_2026_73657_MOESM5_ESM.zip › FigS1a.xlsx]

## Sheet: Sheet1
Freq(GHz)	n = 0.01	n = 1
2	0.96626	0.01681
2.01	0.96594	0.01712
2.02	0.96562	0.01744
2.03	0.9653	0.01774
2.04	0.96498	0.01799
2.05	0.96465	0.01808
2.06	0.96433	0.01784
2.07	0.964	0.01679
2.08	0.96367	0.01367
2.09	0.96334	0.00388
2.1	0.96301	0.04701
2.11	0.96268	0.21521
2.12	0.96235	0.10521
2.13	0.96201	0.10148
2.14	0.96168	0.1188
2.15	0.96134	0.16338
2.16	0.961	0.27565
2.17	0.96067	0.34353
2.18	0.96033	0.18281
2.19	0.95998	0.11181
2.2	0.95964	0.08014
2.21	0.9593	0.06375
2.22	0.95895	0.05521
2.23	0.95861	0.05237
2.24	0.95826	0.05642
2.25	0.95791	0.07151
2.26	0.95756	0.05049
2.27	0.95721	0.01826
2.28	0.95686	0.00739
2.29	0.95651	0.00314
2.3	0.95616	0.00125
2.31	0.9558	0.000398526
2.32	0.95545	5.47792e-05
2.33	0.95509	1.76206e-05
2.34	0.95473	6.17768e-05
2.35	0.95437	0.000228314
2.36	0.95401	0.000445062
2.37	0.95365	0.000689985
2.38	0.95329	0.000949403
2.39	0.95292	0.00121
2.4	0.95256	0.00148
2.41	0.95219	0.00174
2.42	0.95183	0.00199
2.43	0.95146	0.00223
2.44	0.95109	0.00245
2.45	0.95072	0.00265
2.46	0.95035	0.00282
2.47	0.94998	0.00296
2.48	0.94961	0.00304
2.49	0.94923	0.00307
2.5	0.94886	0.00302
2.51	0.94848	0.00286
2.52	0.9481	0.00255
2.53	0.94773	0.00205
2.54	0.94735	0.00128
2.55	0.94697	0.000165583
2.56	0.94659	0.00142
2.57	0.94621	0.0036
2.58	0.94582	0.00653
2.59	0.94544	0.01028
2.6	0.94505	0.01482
2.61	0.94467	0.01998
2.62	0.94428	0.02543
2.63	0.94389	0.0309
2.64	0.94351	0.03625
2.65	0.94312	0.04158
2.66	0.94273	0.04708
2.67	0.94234	0.05305
2.68	0.94194	0.05984
2.69	0.94155	0.06787
2.7	0.94116	0.07769
2.71	0.94076	0.09009
2.72	0.94037	0.10627
2.73	0.93997	0.12822
2.74	0.93957	0.15951
2.75	0.93917	0.20716
2.76	0.93877	0.28692
2.77	0.93837	0.43981
2.78	0.93797	0.76697
2.79	0.93757	0.86167
2.8	0.93717	0.61121
2.81	0.93676	0.41242
2.82	0.93636	0.31435
2.83	0.93595	0.25926
2.84	0.93555	0.22539
2.85	0.93514	0.20356
2.86	0.93473	0.18936
2.87	0.93432	0.18056
2.88	0.93391	0.17595
2.89	0.9335	0.175
2.9	0.93309	0.17763
2.91	0.93268	0.18418
2.92	0.93226	0.19559
2.93	0.93185	0.21365
2.94	0.93144	0.24191
2.95	0.93102	0.28763
2.96	0.9306	0.36766
2.97	0.93019	0.52709
2.98	0.92977	0.85787
2.99	0.92935	0.83802
3	0.92893	0.46546
3.01	0.92851	0.29094
3.02	0.92809	0.20441
3.03	0.92767	0.15451
3.04	0.92725	0.12262
3.05	0.92682	0.10078
3.06	0.9264	0.08512
3.07	0.92598	0.07356
3.08	0.92555	0.06494
3.09	0.92512	0.0586
3.1	0.9247	0.05428
3.11	0.92427	0.05213
3.12	0.92384	0.0532
3.13	0.92341	0.06168
3.14	0.92298	0.10763
3.15	0.92255	0.10055
3.16	0.92212	0.01808
3.17	0.92169	0.00477
3.18	0.92126	0.000539985
3.19	0.92083	0.000861423
3.2	0.92039	0.00103
3.21	0.91996	0.000555215
3.22	0.91952	0.000329807
3.23	0.91909	0.00152
3.24	0.91865	0.00296
3.25	0.91821	0.00468
3.26	0.91778	0.00669
3.27	0.91734	0.00907
3.28	0.9169	0.01193
3.29	0.91646	0.01541
3.3	0.91602	0.01973
3.31	0.91558	0.02525
3.32	0.91514	0.03246
3.33	0.91469	0.04213
3.34	0.91425	0.05534
3.35	0.91381	0.0734
3.36	0.91336	0.09687
3.37	0.91292	0.12275
3.38	0.91247	0.14275
3.39	0.91203	0.1495
3.4	0.91158	0.13679
3.41	0.91113	0.09207
3.42	0.91069	0.03776
3.43	0.91024	0.00322
3.44	0.90979	0.01598
3.45	0.90934	0.02804
3.46	0.90889	0.03757
3.47	0.90844	0.0475
3.48	0.90799	0.06104
3.49	0.90754	0.0852
3.5	0.90709	0.14879
3.51	0.90664	0.70848
3.52	0.90618	0.17542
3.53	0.90573	0.07574
3.54	0.90527	0.04558
3.55	0.90482	0.03118
3.56	0.90436	0.02283
3.57	0.90391	0.01744
3.58	0.90345	0.0137
3.59	0.903	0.01099
3.6	0.90254	0.00896
3.61	0.90208	0.00742
3.62	0.90162	0.00623
3.63	0.90117	0.00536
3.64	0.90071	0.00488
3.65	0.90025	0.00626
3.66	0.89979	0.000810308
3.67	0.89933	0.00158
3.68	0.89887	0.00146
3.69	0.8984	0.00125
3.7	0.89794	0.00103
3.71	0.89748	0.000829034
3.72	0.89702	0.00065242
3.73	0.89655	0.000498607
3.74	0.89609	0.000365923
3.75	0.89563	0.000251872
3.76	0.89516	0.000153132
3.77	0.8947	6.46822e-05
3.78	0.89423	2.30356e-05
3.79	0.89377	0.000133964
3.8	0.8933	0.000346873
3.81	0.89283	0.00076179
3.82	0.89237	0.000640094
3.83	0.8919	0.00052767
3.84	0.89143	0.000529813
3.85	0.89096	0.000595249
3.86	0.89049	0.000708688
3.87	0.89003	0.000868187
3.88	0.88956	0.00108
3.89	0.88909	0.00135
3.9	0.88862	0.00169
3.91	0.88815	0.00213
3.92	0.88768	0.00269
3.93	0.8872	0.00342
3.94	0.88673	0.00438
3.95	0.88626	0.00567
3.96	0.88579	0.00738
3.97	0.88532	0.00957
3.98	0.88484	0.01197
3.99	0.88437	0.01367
4	0.8839	0.01385
