# Supplementary material for: Ohm’s law of electromagnetic ideal fluids: impedance-governed supercoupling in complex near-zero-index networks
Source: Nat Commun. 2026 Jun 2;17:7131. doi: 10.1038/s41467-026-73657-1 (PMC13396760; doi:10.1038/s41467-026-73657-1)
Supplement: Supplementary file 5 — Supplementary Data 3 [file 41467_2026_73657_MOESM5_ESM.zip › FigS1b.xlsx]

## Sheet: Sheet1
Freq(GHz)	n = 0.01	n = 1
2	0.97489	0.01261
2.01	0.97464	0.09915
2.02	0.9744	0.83716
2.03	0.97416	0.27096
2.04	0.97392	0.1771
2.05	0.97367	0.14604
2.06	0.97342	0.13102
2.07	0.97318	0.12247
2.08	0.97293	0.1172
2.09	0.97268	0.11381
2.1	0.97243	0.11161
2.11	0.97218	0.11015
2.12	0.97193	0.10915
2.13	0.97168	0.10827
2.14	0.97142	0.10705
2.15	0.97117	0.10426
2.16	0.97091	0.09409
2.17	0.97066	0.46297
2.18	0.9704	0.14235
2.19	0.97014	0.13306
2.2	0.96988	0.1312
2.21	0.96962	0.13121
2.22	0.96936	0.13194
2.23	0.9691	0.13296
2.24	0.96883	0.13404
2.25	0.96857	0.13505
2.26	0.96831	0.13591
2.27	0.96804	0.13655
2.28	0.96777	0.13692
2.29	0.96751	0.137
2.3	0.96724	0.13679
2.31	0.96697	0.13631
2.32	0.9667	0.13559
2.33	0.96643	0.13468
2.34	0.96615	0.13363
2.35	0.96588	0.1325
2.36	0.96561	0.13136
2.37	0.96533	0.13026
2.38	0.96505	0.12929
2.39	0.96478	0.12849
2.4	0.9645	0.12793
2.41	0.96422	0.12769
2.42	0.96394	0.12782
2.43	0.96366	0.12843
2.44	0.96338	0.1296
2.45	0.9631	0.13145
2.46	0.96282	0.13415
2.47	0.96253	0.13787
2.48	0.96225	0.14288
2.49	0.96196	0.14948
2.5	0.96168	0.15795
2.51	0.96139	0.16825
2.52	0.9611	0.17906
2.53	0.96081	0.18539
2.54	0.96052	0.17669
2.55	0.96023	0.14645
2.56	0.95994	0.10586
2.57	0.95965	0.06952
2.58	0.95936	0.0418
2.59	0.95906	0.02137
2.6	0.95877	0.00611
2.61	0.95847	0.00567
2.62	0.95818	0.0151
2.63	0.95788	0.02292
2.64	0.95758	0.02967
2.65	0.95728	0.03568
2.66	0.95698	0.04122
2.67	0.95668	0.0465
2.68	0.95638	0.05166
2.69	0.95608	0.05686
2.7	0.95578	0.0622
2.71	0.95547	0.06781
2.72	0.95517	0.0738
2.73	0.95486	0.08032
2.74	0.95456	0.0875
2.75	0.95425	0.09551
2.76	0.95394	0.10452
2.77	0.95364	0.11478
2.78	0.95333	0.12653
2.79	0.95302	0.14007
2.8	0.95271	0.1557
2.81	0.9524	0.17373
2.82	0.95208	0.19435
2.83	0.95177	0.21753
2.84	0.95146	0.24274
2.85	0.95114	0.26871
2.86	0.95083	0.29327
2.87	0.95051	0.31373
2.88	0.9502	0.32785
2.89	0.94988	0.3348
2.9	0.94956	0.33536
2.91	0.94924	0.33091
2.92	0.94892	0.322
2.93	0.9486	0.30669
2.94	0.94828	0.27882
2.95	0.94796	0.22768
2.96	0.94764	0.14403
2.97	0.94732	0.0282
2.98	0.94699	0.12912
2.99	0.94667	0.41344
3	0.94634	0.5638
3.01	0.94602	0.30587
3.02	0.94569	0.18548
3.03	0.94536	0.12422
3.04	0.94504	0.08755
3.05	0.94471	0.06329
3.06	0.94438	0.04618
3.07	0.94405	0.0335
3.08	0.94372	0.02373
3.09	0.94339	0.01586
3.1	0.94306	0.00908
3.11	0.94272	0.00225
3.12	0.94239	0.0099
3.13	0.94206	0.03315
3.14	0.94172	0.00589
3.15	0.94139	0.000357048
3.16	0.94105	0.00288
3.17	0.94072	0.00526
3.18	0.94038	0.00716
3.19	0.94004	0.00875
3.2	0.9397	0.01011
3.21	0.93936	0.01129
3.22	0.93902	0.01232
3.23	0.93868	0.01323
3.24	0.93834	0.01403
3.25	0.938	0.01473
3.26	0.93766	0.01533
3.27	0.93732	0.01584
3.28	0.93697	0.01623
3.29	0.93663	0.01651
3.3	0.93629	0.01665
3.31	0.93594	0.01663
3.32	0.93559	0.01641
3.33	0.93525	0.01593
3.34	0.9349	0.01513
3.35	0.93455	0.01392
3.36	0.93421	0.01216
3.37	0.93386	0.00967
3.38	0.93351	0.00621
3.39	0.93316	0.00142
3.4	0.93281	0.00523
3.41	0.93246	0.01448
3.42	0.93211	0.02754
3.43	0.93175	0.04627
3.44	0.9314	0.07382
3.45	0.93105	0.11578
3.46	0.93069	0.1827
3.47	0.93034	0.29597
3.48	0.92998	0.49766
3.49	0.92963	0.81586
3.5	0.92927	0.9045
3.51	0.92892	0.87467
3.52	0.92856	0.73795
3.53	0.9282	0.64944
3.54	0.92784	0.59413
3.55	0.92749	0.55817
3.56	0.92713	0.53353
3.57	0.92677	0.51567
3.58	0.92641	0.50207
3.59	0.92605	0.49135
3.6	0.92569	0.48288
3.61	0.92532	0.47641
3.62	0.92496	0.47197
3.63	0.9246	0.46973
3.64	0.92424	0.46991
3.65	0.92387	0.47283
3.66	0.92351	0.47883
3.67	0.92314	0.48832
3.68	0.92278	0.5018
3.69	0.92241	0.51987
3.7	0.92205	0.54325
3.71	0.92168	0.57276
3.72	0.92131	0.60928
3.73	0.92095	0.65351
3.74	0.92058	0.70545
3.75	0.92021	0.76325
3.76	0.91984	0.82135
3.77	0.91947	0.86854
3.78	0.9191	0.88925
3.79	0.91873	0.87168
3.8	0.91836	0.81764
3.81	0.91799	0.74143
3.82	0.91762	0.6588
3.83	0.91724	0.57909
3.84	0.91687	0.50369
3.85	0.9165	0.42014
3.86	0.91613	0.00858
3.87	0.91575	0.47616
3.88	0.91538	0.40226
3.89	0.915	0.36295
3.9	0.91463	0.33466
3.91	0.91425	0.31255
3.92	0.91388	0.29471
3.93	0.9135	0.28012
3.94	0.91312	0.26814
3.95	0.91275	0.25833
3.96	0.91237	0.25036
3.97	0.91199	0.24399
3.98	0.91161	0.23903
3.99	0.91123	0.23533
4	0.91085	0.23279
