# Supplementary material for: Ohm’s law of electromagnetic ideal fluids: impedance-governed supercoupling in complex near-zero-index networks
Source: Nat Commun. 2026 Jun 2;17:7131. doi: 10.1038/s41467-026-73657-1 (PMC13396760; doi:10.1038/s41467-026-73657-1)
Supplement: Supplementary file 5 — Supplementary Data 3 [file 41467_2026_73657_MOESM5_ESM.zip › FigS2.xlsx]

## Sheet: Sheet1
Freq(GHz)	Case1	Case2
2.5	0.00373	0.00296
2.505	0.0041	0.00326
2.51	0.00445	0.00363
2.515	0.00483	0.00391
2.52	0.00524	0.0043
2.525	0.00576	0.00476
2.53	0.00631	0.00534
2.535	0.00693	0.00591
2.54	0.00764	0.00656
2.545	0.00842	0.00731
2.55	0.00921	0.00817
2.555	0.01014	0.00921
2.56	0.01106	0.01026
2.565	0.01212	0.01142
2.57	0.01316	0.01288
2.575	0.01404	0.01439
2.58	0.01498	0.01594
2.585	0.01575	0.01773
2.59	0.01638	0.01973
2.595	0.01693	0.02166
2.6	0.01746	0.02386
2.605	0.01785	0.02617
2.61	0.01812	0.02847
2.615	0.01828	0.03071
2.62	0.01853	0.03274
2.625	0.01872	0.03467
2.63	0.01867	0.03635
2.635	0.0186	0.03751
2.64	0.01852	0.03834
2.645	0.01862	0.0385
2.65	0.01842	0.03791
2.655	0.01823	0.03698
2.66	0.01808	0.03589
2.665	0.01796	0.03466
2.67	0.01782	0.03317
2.675	0.01764	0.03166
2.68	0.01763	0.03042
2.685	0.0177	0.02933
2.69	0.01773	0.02823
2.695	0.01788	0.02734
2.7	0.01806	0.02672
2.705	0.01826	0.02606
2.71	0.01846	0.02541
2.715	0.01865	0.02481
2.72	0.01882	0.02424
2.725	0.01901	0.02379
2.73	0.01915	0.02324
2.735	0.01924	0.0227
2.74	0.01938	0.02225
2.745	0.01945	0.02176
2.75	0.01955	0.02125
2.755	0.01969	0.02086
2.76	0.01989	0.0206
2.765	0.02007	0.02032
2.77	0.02028	0.02011
2.775	0.02131	0.02066
2.78	0.02166	0.02062
2.785	0.02194	0.0205
2.79	0.02233	0.02046
2.795	0.02281	0.02058
2.8	0.02337	0.0208
2.805	0.0238	0.02091
2.81	0.02423	0.021
2.815	0.02474	0.02119
2.82	0.02532	0.02141
2.825	0.02577	0.02166
2.83	0.02621	0.02182
2.835	0.0267	0.02206
2.84	0.02727	0.02239
2.845	0.02776	0.02263
2.85	0.02831	0.02292
2.855	0.02895	0.02328
2.86	0.02971	0.02376
2.865	0.03048	0.02422
2.87	0.03107	0.02466
2.875	0.03185	0.02523
2.88	0.03277	0.02594
2.885	0.03362	0.02664
2.89	0.03448	0.0274
2.895	0.0356	0.02835
2.9	0.03676	0.02937
2.905	0.03781	0.03045
2.91	0.03884	0.03156
2.915	0.04024	0.03278
2.92	0.04176	0.03432
2.925	0.04333	0.03592
2.93	0.04489	0.03761
2.935	0.04656	0.03939
2.94	0.04857	0.04151
2.945	0.05071	0.04375
2.95	0.05291	0.04621
2.955	0.05567	0.04921
2.96	0.05854	0.05258
2.965	0.06164	0.05627
2.97	0.06503	0.0604
2.975	0.06927	0.06519
2.98	0.07512	0.07099
2.985	0.08535	0.07787
2.99	0.06537	0.08603
2.995	0.07579	0.09617
3	0.08841	0.11064
3.005	0.09675	0.12469
3.01	0.10614	0.14414
3.015	0.11765	0.17305
3.02	0.13209	0.21349
3.025	0.14988	0.27203
3.03	0.17168	0.35672
3.035	0.20128	0.46785
3.04	0.2424	0.53322
3.045	0.30287	0.46868
3.05	0.39029	0.36438
3.055	0.501	0.28566
3.06	0.56008	0.23237
3.065	0.48753	0.19517
3.07	0.37094	0.16772
3.075	0.28035	0.14668
3.08	0.21897	0.1307
3.085	0.17635	0.11847
3.09	0.14481	0.10875
3.095	0.11992	0.10042
3.1	0.09945	0.09325
3.105	0.08241	0.08722
3.11	0.06768	0.08209
3.115	0.0544	0.07766
3.12	0.04191	0.07389
3.125	0.02925	0.07099
3.13	0.01613	0.06825
3.135	0.00318	0.06548
3.14	0.00852	0.06275
3.145	0.01773	0.06044
3.15	0.02418	0.05861
3.155	0.02753	0.05666
3.16	0.02858	0.05477
3.165	0.02821	0.05277
3.17	0.02674	0.05072
3.175	0.02453	0.04825
3.18	0.02188	0.04541
3.185	0.01922	0.04286
3.19	0.01637	0.04006
3.195	0.01324	0.03665
3.2	0.00983	0.03211
3.205	0.00642	0.02671
3.21	0.00288	0.01994
3.215	0.00119	0.01216
3.22	0.00493	0.01386
3.225	0.0091	0.03693
3.23	0.01353	0.08209
3.235	0.01829	0.15042
3.24	0.02322	0.18625
3.245	0.02883	0.16966
3.25	0.03525	0.14877
3.255	0.04266	0.1345
3.26	0.05132	0.12456
3.265	0.06215	0.11772
3.27	0.07599	0.11321
3.275	0.09407	0.10978
3.28	0.11609	0.10668
3.285	0.12918	0.10461
3.29	0.10609	0.10366
3.295	0.06758	0.10279
3.3	0.03773	0.10122
3.305	0.01743	0.09919
3.31	0.00376	0.09624
3.315	0.00878	0.09112
3.32	0.0175	0.08219
3.325	0.02521	0.06782
3.33	0.03221	0.0464
3.335	0.03875	0.02006
3.34	0.04457	0.01172
3.345	0.05049	0.03334
3.35	0.05656	0.05157
3.355	0.06278	0.0656
3.36	0.06933	0.07672
3.365	0.07635	0.08599
3.37	0.08381	0.09418
3.375	0.09145	0.10134
3.38	0.09953	0.10784
3.385	0.1088	0.11415
3.39	0.11913	0.1206
3.395	0.1305	0.12735
3.4	0.14205	0.13298
3.405	0.15374	0.13892
3.41	0.16583	0.14435
3.415	0.17804	0.14903
3.42	0.19077	0.15292
3.425	0.20618	0.15692
3.43	0.22395	0.16081
3.435	0.24282	0.16353
3.44	0.2625	0.16513
3.445	0.28374	0.1656
3.45	0.3069	0.16522
3.455	0.33179	0.16439
3.46	0.35748	0.1628
3.465	0.38312	0.16031
3.47	0.4051	0.15668
3.475	0.42067	0.15206
3.48	0.42986	0.14709
3.485	0.43216	0.14176
3.49	0.42973	0.13664
3.495	0.42236	0.13161
3.5	0.40992	0.12645
