# Supplementary material for: Ohm’s law of electromagnetic ideal fluids: impedance-governed supercoupling in complex near-zero-index networks
Source: Nat Commun. 2026 Jun 2;17:7131. doi: 10.1038/s41467-026-73657-1 (PMC13396760; doi:10.1038/s41467-026-73657-1)
Supplement: Supplementary file 5 — Supplementary Data 3 [file 41467_2026_73657_MOESM5_ESM.zip › FigS3c.xlsx]

## Sheet: Sheet1
Freq [GHz]	Mesh top plate		Freq [GHz]	Solid top plate
1.2	0.00521		1.2	0.00499
1.20017	0.00524		1.20017	0.00501
1.20033	0.00526		1.20033	0.00503
1.2005	0.00529		1.2005	0.00506
1.20067	0.00531		1.20067	0.00508
1.20083	0.00534		1.20083	0.0051
1.201	0.00536		1.201	0.00513
1.20117	0.00539		1.20117	0.00515
1.20133	0.00541		1.20133	0.00518
1.2015	0.00544		1.2015	0.0052
1.20167	0.00546		1.20167	0.00522
1.20183	0.00549		1.20183	0.00525
1.202	0.00551		1.202	0.00527
1.20217	0.00554		1.20217	0.00529
1.20233	0.00556		1.20233	0.00532
1.2025	0.00559		1.2025	0.00534
1.20267	0.00562		1.20267	0.00537
1.20283	0.00564		1.20283	0.00539
1.203	0.00567		1.203	0.00542
1.20317	0.00569		1.20317	0.00544
1.20333	0.00572		1.20333	0.00547
1.2035	0.00575		1.2035	0.00549
1.20367	0.00577		1.20367	0.00552
1.20383	0.0058		1.20383	0.00554
1.204	0.00582		1.204	0.00557
1.20417	0.00585		1.20417	0.00559
1.20433	0.00588		1.20433	0.00562
1.2045	0.0059		1.2045	0.00564
1.20467	0.00593		1.20467	0.00567
1.20483	0.00596		1.20483	0.00569
1.205	0.00598		1.205	0.00572
1.20517	0.00601		1.20517	0.00574
1.20533	0.00604		1.20533	0.00577
1.2055	0.00606		1.2055	0.00579
1.20567	0.00609		1.20567	0.00582
1.20583	0.00612		1.20583	0.00584
1.206	0.00615		1.206	0.00587
1.20617	0.00617		1.20617	0.0059
1.20633	0.0062		1.20633	0.00592
1.2065	0.00623		1.2065	0.00595
1.20667	0.00625		1.20667	0.00597
1.20683	0.00628		1.20683	0.006
1.207	0.00631		1.207	0.00603
1.20717	0.00634		1.20717	0.00605
1.20733	0.00636		1.20733	0.00608
1.2075	0.00639		1.2075	0.0061
1.20767	0.00642		1.20767	0.00613
1.20783	0.00645		1.20783	0.00616
1.208	0.00647		1.208	0.00618
1.20817	0.0065		1.20817	0.00621
1.20833	0.00653		1.20833	0.00624
1.2085	0.00656		1.2085	0.00626
1.20867	0.00658		1.20867	0.00629
1.20883	0.00661		1.20883	0.00632
1.209	0.00664		1.209	0.00634
1.20917	0.00667		1.20917	0.00637
1.20933	0.00669		1.20933	0.0064
1.2095	0.00672		1.2095	0.00642
1.20967	0.00675		1.20967	0.00645
1.20983	0.00678		1.20983	0.00648
1.21	0.00681		1.21	0.0065
1.21017	0.00683		1.21017	0.00653
1.21033	0.00686		1.21033	0.00656
1.2105	0.00689		1.2105	0.00658
1.21067	0.00692		1.21067	0.00661
1.21083	0.00695		1.21083	0.00664
1.211	0.00697		1.211	0.00666
1.21117	0.007		1.21117	0.00669
1.21133	0.00703		1.21133	0.00672
1.2115	0.00706		1.2115	0.00675
1.21167	0.00709		1.21167	0.00677
1.21183	0.00712		1.21183	0.0068
1.212	0.00714		1.212	0.00683
1.21217	0.00717		1.21217	0.00685
1.21233	0.0072		1.21233	0.00688
1.2125	0.00723		1.2125	0.00691
1.21267	0.00726		1.21267	0.00694
1.21283	0.00728		1.21283	0.00696
1.213	0.00731		1.213	0.00699
1.21317	0.00734		1.21317	0.00702
1.21333	0.00737		1.21333	0.00705
1.2135	0.0074		1.2135	0.00707
1.21367	0.00743		1.21367	0.0071
1.21383	0.00746		1.21383	0.00713
1.214	0.00748		1.214	0.00716
1.21417	0.00751		1.21417	0.00718
1.21433	0.00754		1.21433	0.00721
1.2145	0.00757		1.2145	0.00724
1.21467	0.0076		1.21467	0.00727
1.21483	0.00763		1.21483	0.00729
1.215	0.00765		1.215	0.00732
1.21517	0.00768		1.21517	0.00735
1.21533	0.00771		1.21533	0.00738
1.2155	0.00774		1.2155	0.0074
1.21567	0.00777		1.21567	0.00743
1.21583	0.0078		1.21583	0.00746
1.216	0.00782		1.216	0.00749
1.21617	0.00785		1.21617	0.00751
1.21633	0.00788		1.21633	0.00754
1.2165	0.00791		1.2165	0.00757
1.21667	0.00794		1.21667	0.0076
1.21683	0.00797		1.21683	0.00762
1.217	0.008		1.217	0.00765
1.21717	0.00802		1.21717	0.00768
1.21733	0.00805		1.21733	0.00771
1.2175	0.00808		1.2175	0.00773
1.21767	0.00811		1.21767	0.00776
1.21783	0.00814		1.21783	0.00779
1.218	0.00817		1.218	0.00782
1.21817	0.00819		1.21817	0.00784
1.21833	0.00822		1.21833	0.00787
1.2185	0.00825		1.2185	0.0079
1.21867	0.00828		1.21867	0.00793
1.21883	0.00831		1.21883	0.00795
1.219	0.00833		1.219	0.00798
1.21917	0.00836		1.21917	0.00801
1.21933	0.00839		1.21933	0.00804
1.2195	0.00842		1.2195	0.00806
1.21967	0.00845		1.21967	0.00809
1.21983	0.00848		1.21983	0.00812
1.22	0.0085		1.22	0.00815
1.22017	0.00853		1.22017	0.00817
1.22033	0.00856		1.22033	0.0082
1.2205	0.00859		1.2205	0.00823
1.22067	0.00862		1.22067	0.00825
1.22083	0.00864		1.22083	0.00828
1.221	0.00867		1.221	0.00831
1.22117	0.0087		1.22117	0.00834
1.22133	0.00873		1.22133	0.00836
1.2215	0.00876		1.2215	0.00839
1.22167	0.00878		1.22167	0.00842
1.22183	0.00881		1.22183	0.00845
1.222	0.00884		1.222	0.00847
1.22217	0.00887		1.22217	0.0085
1.22233	0.00889		1.22233	0.00853
1.2225	0.00892		1.2225	0.00855
1.22267	0.00895		1.22267	0.00858
1.22283	0.00898		1.22283	0.00861
1.223	0.00901		1.223	0.00863
1.22317	0.00903		1.22317	0.00866
1.22333	0.00906		1.22333	0.00869
1.2235	0.00909		1.2235	0.00872
1.22367	0.00912		1.22367	0.00874
1.22383	0.00914		1.22383	0.00877
1.224	0.00917		1.224	0.0088
1.22417	0.0092		1.22417	0.00882
1.22433	0.00922		1.22433	0.00885
1.2245	0.00925		1.2245	0.00888
1.22467	0.00928		1.22467	0.0089
1.22483	0.00931		1.22483	0.00893
1.225	0.00933		1.225	0.00896
1.22517	0.00936		1.22517	0.00898
1.22533	0.00939		1.22533	0.00901
1.2255	0.00941		1.2255	0.00903
1.22567	0.00944		1.22567	0.00906
1.22583	0.00947		1.22583	0.00909
1.226	0.00949		1.226	0.00911
1.22617	0.00952		1.22617	0.00914
1.22633	0.00955		1.22633	0.00917
1.2265	0.00957		1.2265	0.00919
1.22667	0.0096		1.22667	0.00922
1.22683	0.00963		1.22683	0.00924
1.227	0.00965		1.227	0.00927
1.22717	0.00968		1.22717	0.0093
1.22733	0.00971		1.22733	0.00932
1.2275	0.00973		1.2275	0.00935
1.22767	0.00976		1.22767	0.00937
1.22783	0.00978		1.22783	0.0094
1.228	0.00981		1.228	0.00942
1.22817	0.00984		1.22817	0.00945
1.22833	0.00986		1.22833	0.00947
1.2285	0.00989		1.2285	0.0095
1.22867	0.00991		1.22867	0.00952
1.22883	0.00994		1.22883	0.00955
1.229	0.00997		1.229	0.00958
1.22917	0.00999		1.22917	0.0096
1.22933	0.01002		1.22933	0.00963
1.2295	0.01004		1.2295	0.00965
1.22967	0.01007		1.22967	0.00968
1.22983	0.01009		1.22983	0.0097
1.23	0.01012		1.23	0.00972
1.23017	0.01014		1.23017	0.00975
1.23033	0.01017		1.23033	0.00977
1.2305	0.01019		1.2305	0.0098
1.23067	0.01022		1.23067	0.00982
1.23083	0.01024		1.23083	0.00985
1.231	0.01027		1.231	0.00987
1.23117	0.01029		1.23117	0.0099
1.23133	0.01032		1.23133	0.00992
1.2315	0.01034		1.2315	0.00994
1.23167	0.01036		1.23167	0.00997
1.23183	0.01039		1.23183	0.00999
1.232	0.01041		1.232	0.01002
1.23217	0.01044		1.23217	0.01004
1.23233	0.01046		1.23233	0.01006
1.2325	0.01049		1.2325	0.01009
1.23267	0.01051		1.23267	0.01011
1.23283	0.01053		1.23283	0.01013
1.233	0.01056		1.233	0.01016
1.23317	0.01058		1.23317	0.01018
1.23333	0.0106		1.23333	0.0102
1.2335	0.01063		1.2335	0.01023
1.23367	0.01065		1.23367	0.01025
1.23383	0.01067		1.23383	0.01027
1.234	0.0107		1.234	0.0103
1.23417	0.01072		1.23417	0.01032
1.23433	0.01074		1.23433	0.01034
1.2345	0.01077		1.2345	0.01036
1.23467	0.01079		1.23467	0.01039
1.23483	0.01081		1.23483	0.01041
1.235	0.01083		1.235	0.01043
1.23517	0.01086		1.23517	0.01045
1.23533	0.01088		1.23533	0.01047
1.2355	0.0109		1.2355	0.0105
1.23567	0.01092		1.23567	0.01052
1.23583	0.01094		1.23583	0.01054
1.236	0.01097		1.236	0.01056
1.23617	0.01099		1.23617	0.01058
1.23633	0.01101		1.23633	0.0106
1.2365	0.01103		1.2365	0.01063
1.23667	0.01105		1.23667	0.01065
1.23683	0.01107		1.23683	0.01067
1.237	0.0111		1.237	0.01069
1.23717	0.01112		1.23717	0.01071
1.23733	0.01114		1.23733	0.01073
1.2375	0.01116		1.2375	0.01075
1.23767	0.01118		1.23767	0.01077
1.23783	0.0112		1.23783	0.01079
1.238	0.01122		1.238	0.01081
1.23817	0.01124		1.23817	0.01083
1.23833	0.01126		1.23833	0.01085
1.2385	0.01128		1.2385	0.01087
1.23867	0.0113		1.23867	0.01089
1.23883	0.01132		1.23883	0.01091
1.239	0.01134		1.239	0.01093
1.23917	0.01136		1.23917	0.01095
1.23933	0.01138		1.23933	0.01097
1.2395	0.0114		1.2395	0.01099
1.23967	0.01142		1.23967	0.01101
1.23983	0.01144		1.23983	0.01103
1.24	0.01146		1.24	0.01105
1.24017	0.01148		1.24017	0.01107
1.24033	0.0115		1.24033	0.01109
1.2405	0.01152		1.2405	0.01111
1.24067	0.01154		1.24067	0.01113
1.24083	0.01155		1.24083	0.01114
1.241	0.01157		1.241	0.01116
1.24117	0.01159		1.24117	0.01118
1.24133	0.01161		1.24133	0.0112
1.2415	0.01163		1.2415	0.01122
1.24167	0.01165		1.24167	0.01123
1.24183	0.01166		1.24183	0.01125
1.242	0.01168		1.242	0.01127
1.24217	0.0117		1.24217	0.01129
1.24233	0.01172		1.24233	0.0113
1.2425	0.01173		1.2425	0.01132
1.24267	0.01175		1.24267	0.01134
1.24283	0.01177		1.24283	0.01136
1.243	0.01179		1.243	0.01137
1.24317	0.0118		1.24317	0.01139
1.24333	0.01182		1.24333	0.01141
1.2435	0.01184		1.2435	0.01142
1.24367	0.01185		1.24367	0.01144
1.24383	0.01187		1.24383	0.01146
1.244	0.01189		1.244	0.01147
1.24417	0.0119		1.24417	0.01149
1.24433	0.01192		1.24433	0.0115
1.2445	0.01193		1.2445	0.01152
1.24467	0.01195		1.24467	0.01154
1.24483	0.01197		1.24483	0.01155
1.245	0.01198		1.245	0.01157
1.24517	0.012		1.24517	0.01158
1.24533	0.01201		1.24533	0.0116
1.2455	0.01203		1.2455	0.01161
1.24567	0.01204		1.24567	0.01163
1.24583	0.01206		1.24583	0.01164
1.246	0.01207		1.246	0.01166
1.24617	0.01209		1.24617	0.01167
1.24633	0.0121		1.24633	0.01169
1.2465	0.01212		1.2465	0.0117
1.24667	0.01213		1.24667	0.01172
1.24683	0.01215		1.24683	0.01173
1.247	0.01216		1.247	0.01174
1.24717	0.01217		1.24717	0.01176
1.24733	0.01219		1.24733	0.01177
1.2475	0.0122		1.2475	0.01179
1.24767	0.01222		1.24767	0.0118
1.24783	0.01223		1.24783	0.01181
1.248	0.01224		1.248	0.01183
1.24817	0.01226		1.24817	0.01184
1.24833	0.01227		1.24833	0.01185
1.2485	0.01228		1.2485	0.01187
1.24867	0.0123		1.24867	0.01188
1.24883	0.01231		1.24883	0.01189
1.249	0.01232		1.249	0.0119
1.24917	0.01233		1.24917	0.01192
1.24933	0.01235		1.24933	0.01193
1.2495	0.01236		1.2495	0.01194
1.24967	0.01237		1.24967	0.01195
1.24983	0.01238		1.24983	0.01196
1.25	0.0124		1.25	0.01198
1.25017	0.01241		1.25017	0.01199
1.25033	0.01242		1.25033	0.012
1.2505	0.01243		1.2505	0.01201
1.25067	0.01244		1.25067	0.01202
1.25083	0.01245		1.25083	0.01203
1.251	0.01246		1.251	0.01205
1.25117	0.01248		1.25117	0.01206
1.25133	0.01249		1.25133	0.01207
1.2515	0.0125		1.2515	0.01208
1.25167	0.01251		1.25167	0.01209
1.25183	0.01252		1.25183	0.0121
1.252	0.01253		1.252	0.01211
1.25217	0.01254		1.25217	0.01212
1.25233	0.01255		1.25233	0.01213
1.2525	0.01256		1.2525	0.01214
1.25267	0.01257		1.25267	0.01215
1.25283	0.01258		1.25283	0.01216
1.253	0.01259		1.253	0.01217
1.25317	0.0126		1.25317	0.01218
1.25333	0.01261		1.25333	0.01219
1.2535	0.01262		1.2535	0.0122
1.25367	0.01263		1.25367	0.01221
1.25383	0.01264		1.25383	0.01222
1.254	0.01265		1.254	0.01223
1.25417	0.01266		1.25417	0.01224
1.25433	0.01267		1.25433	0.01225
1.2545	0.01268		1.2545	0.01225
1.25467	0.01269		1.25467	0.01226
1.25483	0.01269		1.25483	0.01227
1.255	0.0127		1.255	0.01228
1.25517	0.01271		1.25517	0.01229
1.25533	0.01272		1.25533	0.0123
1.2555	0.01273		1.2555	0.01231
1.25567	0.01274		1.25567	0.01231
1.25583	0.01275		1.25583	0.01232
1.256	0.01275		1.256	0.01233
1.25617	0.01276		1.25617	0.01234
1.25633	0.01277		1.25633	0.01235
1.2565	0.01278		1.2565	0.01235
1.25667	0.01278		1.25667	0.01236
1.25683	0.01279		1.25683	0.01237
1.257	0.0128		1.257	0.01238
1.25717	0.01281		1.25717	0.01238
1.25733	0.01281		1.25733	0.01239
1.2575	0.01282		1.2575	0.0124
1.25767	0.01283		1.25767	0.0124
1.25783	0.01284		1.25783	0.01241
1.258	0.01284		1.258	0.01242
1.25817	0.01285		1.25817	0.01242
1.25833	0.01286		1.25833	0.01243
1.2585	0.01286		1.2585	0.01244
1.25867	0.01287		1.25867	0.01244
1.25883	0.01288		1.25883	0.01245
1.259	0.01288		1.259	0.01246
1.25917	0.01289		1.25917	0.01246
1.25933	0.0129		1.25933	0.01247
1.2595	0.0129		1.2595	0.01247
1.25967	0.01291		1.25967	0.01248
1.25983	0.01291		1.25983	0.01249
1.26	0.01292		1.26	0.01249
1.26017	0.01292		1.26017	0.0125
1.26033	0.01293		1.26033	0.0125
1.2605	0.01294		1.2605	0.01251
1.26067	0.01294		1.26067	0.01251
1.26083	0.01295		1.26083	0.01252
1.261	0.01295		1.261	0.01252
1.26117	0.01296		1.26117	0.01253
1.26133	0.01296		1.26133	0.01253
1.2615	0.01297		1.2615	0.01254
1.26167	0.01297		1.26167	0.01254
1.26183	0.01298		1.26183	0.01255
1.262	0.01298		1.262	0.01255
1.26217	0.01299		1.26217	0.01256
1.26233	0.01299		1.26233	0.01256
1.2625	0.013		1.2625	0.01257
1.26267	0.013		1.26267	0.01257
1.26283	0.01301		1.26283	0.01258
1.263	0.01301		1.263	0.01258
1.26317	0.01302		1.26317	0.01258
1.26333	0.01302		1.26333	0.01259
1.2635	0.01302		1.2635	0.01259
1.26367	0.01303		1.26367	0.0126
1.26383	0.01303		1.26383	0.0126
1.264	0.01304		1.264	0.01261
1.26417	0.01304		1.26417	0.01261
1.26433	0.01304		1.26433	0.01261
1.2645	0.01305		1.2645	0.01262
1.26467	0.01305		1.26467	0.01262
1.26483	0.01306		1.26483	0.01262
1.265	0.01306		1.265	0.01263
1.26517	0.01306		1.26517	0.01263
1.26533	0.01307		1.26533	0.01263
1.2655	0.01307		1.2655	0.01264
1.26567	0.01307		1.26567	0.01264
1.26583	0.01308		1.26583	0.01264
1.266	0.01308		1.266	0.01265
1.26617	0.01308		1.26617	0.01265
1.26633	0.01309		1.26633	0.01265
1.2665	0.01309		1.2665	0.01266
1.26667	0.01309		1.26667	0.01266
1.26683	0.0131		1.26683	0.01266
1.267	0.0131		1.267	0.01266
1.26717	0.0131		1.26717	0.01267
1.26733	0.01311		1.26733	0.01267
1.2675	0.01311		1.2675	0.01267
1.26767	0.01311		1.26767	0.01267
1.26783	0.01311		1.26783	0.01268
1.268	0.01312		1.268	0.01268
1.26817	0.01312		1.26817	0.01268
1.26833	0.01312		1.26833	0.01268
1.2685	0.01312		1.2685	0.01269
1.26867	0.01313		1.26867	0.01269
1.26883	0.01313		1.26883	0.01269
1.269	0.01313		1.269	0.01269
1.26917	0.01313		1.26917	0.0127
1.26933	0.01314		1.26933	0.0127
1.2695	0.01314		1.2695	0.0127
1.26967	0.01314		1.26967	0.0127
1.26983	0.01314		1.26983	0.0127
1.27	0.01315		1.27	0.01271
1.27017	0.01315		1.27017	0.01271
1.27033	0.01315		1.27033	0.01271
1.2705	0.01315		1.2705	0.01271
1.27067	0.01315		1.27067	0.01271
1.27083	0.01316		1.27083	0.01271
1.271	0.01316		1.271	0.01272
1.27117	0.01316		1.27117	0.01272
1.27133	0.01316		1.27133	0.01272
1.2715	0.01316		1.2715	0.01272
1.27167	0.01316		1.27167	0.01272
1.27183	0.01317		1.27183	0.01272
1.272	0.01317		1.272	0.01273
1.27217	0.01317		1.27217	0.01273
1.27233	0.01317		1.27233	0.01273
1.2725	0.01317		1.2725	0.01273
1.27267	0.01317		1.27267	0.01273
1.27283	0.01318		1.27283	0.01273
1.273	0.01318		1.273	0.01273
1.27317	0.01318		1.27317	0.01274
1.27333	0.01318		1.27333	0.01274
1.2735	0.01318		1.2735	0.01274
1.27367	0.01318		1.27367	0.01274
1.27383	0.01318		1.27383	0.01274
1.274	0.01319		1.274	0.01274
1.27417	0.01319		1.27417	0.01274
1.27433	0.01319		1.27433	0.01274
1.2745	0.01319		1.2745	0.01274
1.27467	0.01319		1.27467	0.01275
1.27483	0.01319		1.27483	0.01275
1.275	0.01319		1.275	0.01275
1.27517	0.01319		1.27517	0.01275
1.27533	0.0132		1.27533	0.01275
1.2755	0.0132		1.2755	0.01275
1.27567	0.0132		1.27567	0.01275
1.27583	0.0132		1.27583	0.01275
1.276	0.0132		1.276	0.01275
1.27617	0.0132		1.27617	0.01275
1.27633	0.0132		1.27633	0.01275
1.2765	0.0132		1.2765	0.01275
1.27667	0.0132		1.27667	0.01276
1.27683	0.0132		1.27683	0.01276
1.277	0.01321		1.277	0.01276
1.27717	0.01321		1.27717	0.01276
1.27733	0.01321		1.27733	0.01276
1.2775	0.01321		1.2775	0.01276
1.27767	0.01321		1.27767	0.01276
1.27783	0.01321		1.27783	0.01276
1.278	0.01321		1.278	0.01276
1.27817	0.01321		1.27817	0.01276
1.27833	0.01321		1.27833	0.01276
1.2785	0.01321		1.2785	0.01276
1.27867	0.01321		1.27867	0.01276
1.27883	0.01321		1.27883	0.01276
1.279	0.01322		1.279	0.01276
1.27917	0.01322		1.27917	0.01276
1.27933	0.01322		1.27933	0.01276
1.2795	0.01322		1.2795	0.01277
1.27967	0.01322		1.27967	0.01277
1.27983	0.01322		1.27983	0.01277
1.28	0.01322		1.28	0.01277
1.28017	0.01322		1.28017	0.01277
1.28033	0.01322		1.28033	0.01277
1.2805	0.01322		1.2805	0.01277
1.28067	0.01322		1.28067	0.01277
1.28083	0.01322		1.28083	0.01277
1.281	0.01322		1.281	0.01277
1.28117	0.01322		1.28117	0.01277
1.28133	0.01322		1.28133	0.01277
1.2815	0.01323		1.2815	0.01277
1.28167	0.01323		1.28167	0.01277
1.28183	0.01323		1.28183	0.01277
1.282	0.01323		1.282	0.01277
1.28217	0.01323		1.28217	0.01277
1.28233	0.01323		1.28233	0.01277
1.2825	0.01323		1.2825	0.01277
1.28267	0.01323		1.28267	0.01277
1.28283	0.01323		1.28283	0.01277
1.283	0.01323		1.283	0.01277
1.28317	0.01323		1.28317	0.01277
1.28333	0.01323		1.28333	0.01277
1.2835	0.01323		1.2835	0.01277
1.28367	0.01323		1.28367	0.01277
1.28383	0.01323		1.28383	0.01278
1.284	0.01323		1.284	0.01278
1.28417	0.01323		1.28417	0.01278
1.28433	0.01323		1.28433	0.01278
1.2845	0.01324		1.2845	0.01278
1.28467	0.01324		1.28467	0.01278
1.28483	0.01324		1.28483	0.01278
1.285	0.01324		1.285	0.01278
1.28517	0.01324		1.28517	0.01278
1.28533	0.01324		1.28533	0.01278
1.2855	0.01324		1.2855	0.01278
1.28567	0.01324		1.28567	0.01278
1.28583	0.01324		1.28583	0.01278
1.286	0.01324		1.286	0.01278
1.28617	0.01324		1.28617	0.01278
1.28633	0.01324		1.28633	0.01278
1.2865	0.01324		1.2865	0.01278
1.28667	0.01324		1.28667	0.01278
1.28683	0.01324		1.28683	0.01278
1.287	0.01324		1.287	0.01278
1.28717	0.01324		1.28717	0.01278
1.28733	0.01325		1.28733	0.01278
1.2875	0.01325		1.2875	0.01278
1.28767	0.01325		1.28767	0.01278
1.28783	0.01325		1.28783	0.01278
1.288	0.01325		1.288	0.01278
1.28817	0.01325		1.28817	0.01278
1.28833	0.01325		1.28833	0.01278
1.2885	0.01325		1.2885	0.01279
1.28867	0.01325		1.28867	0.01279
1.28883	0.01325		1.28883	0.01279
1.289	0.01325		1.289	0.01279
1.28917	0.01325		1.28917	0.01279
1.28933	0.01325		1.28933	0.01279
1.2895	0.01325		1.2895	0.01279
1.28967	0.01325		1.28967	0.01279
1.28983	0.01326		1.28983	0.01279
1.29	0.01326		1.29	0.01279
1.29017	0.01326		1.29017	0.01279
1.29033	0.01326		1.29033	0.01279
1.2905	0.01326		1.2905	0.01279
1.29067	0.01326		1.29067	0.01279
1.29083	0.01326		1.29083	0.01279
1.291	0.01326		1.291	0.01279
1.29117	0.01326		1.29117	0.01279
1.29133	0.01326		1.29133	0.01279
1.2915	0.01326		1.2915	0.01279
1.29167	0.01326		1.29167	0.01279
1.29183	0.01327		1.29183	0.0128
1.292	0.01327		1.292	0.0128
1.29217	0.01327		1.29217	0.0128
1.29233	0.01327		1.29233	0.0128
1.2925	0.01327		1.2925	0.0128
1.29267	0.01327		1.29267	0.0128
1.29283	0.01327		1.29283	0.0128
1.293	0.01327		1.293	0.0128
1.29317	0.01327		1.29317	0.0128
1.29333	0.01327		1.29333	0.0128
1.2935	0.01327		1.2935	0.0128
1.29367	0.01328		1.29367	0.0128
1.29383	0.01328		1.29383	0.0128
1.294	0.01328		1.294	0.0128
1.29417	0.01328		1.29417	0.0128
1.29433	0.01328		1.29433	0.01281
1.2945	0.01328		1.2945	0.01281
1.29467	0.01328		1.29467	0.01281
1.29483	0.01328		1.29483	0.01281
1.295	0.01328		1.295	0.01281
1.29517	0.01328		1.29517	0.01281
1.29533	0.01329		1.29533	0.01281
1.2955	0.01329		1.2955	0.01281
1.29567	0.01329		1.29567	0.01281
1.29583	0.01329		1.29583	0.01281
1.296	0.01329		1.296	0.01281
1.29617	0.01329		1.29617	0.01282
1.29633	0.01329		1.29633	0.01282
1.2965	0.01329		1.2965	0.01282
1.29667	0.0133		1.29667	0.01282
1.29683	0.0133		1.29683	0.01282
1.297	0.0133		1.297	0.01282
1.29717	0.0133		1.29717	0.01282
1.29733	0.0133		1.29733	0.01282
1.2975	0.0133		1.2975	0.01282
1.29767	0.0133		1.29767	0.01282
1.29783	0.01331		1.29783	0.01283
1.298	0.01331		1.298	0.01283
1.29817	0.01331		1.29817	0.01283
1.29833	0.01331		1.29833	0.01283
1.2985	0.01331		1.2985	0.01283
1.29867	0.01331		1.29867	0.01283
1.29883	0.01331		1.29883	0.01283
1.299	0.01332		1.299	0.01283
1.29917	0.01332		1.29917	0.01284
1.29933	0.01332		1.29933	0.01284
1.2995	0.01332		1.2995	0.01284
1.29967	0.01332		1.29967	0.01284
1.29983	0.01332		1.29983	0.01284
1.3	0.01333		1.3	0.01284
1.30017	0.01333		1.30017	0.01284
1.30033	0.01333		1.30033	0.01284
1.3005	0.01333		1.3005	0.01285
1.30067	0.01333		1.30067	0.01285
1.30083	0.01333		1.30083	0.01285
1.301	0.01334		1.301	0.01285
1.30117	0.01334		1.30117	0.01285
1.30133	0.01334		1.30133	0.01285
1.3015	0.01334		1.3015	0.01286
1.30167	0.01334		1.30167	0.01286
1.30183	0.01334		1.30183	0.01286
1.302	0.01335		1.302	0.01286
1.30217	0.01335		1.30217	0.01286
1.30233	0.01335		1.30233	0.01286
1.3025	0.01335		1.3025	0.01286
1.30267	0.01335		1.30267	0.01287
1.30283	0.01336		1.30283	0.01287
1.303	0.01336		1.303	0.01287
1.30317	0.01336		1.30317	0.01287
1.30333	0.01336		1.30333	0.01287
1.3035	0.01336		1.3035	0.01288
1.30367	0.01337		1.30367	0.01288
1.30383	0.01337		1.30383	0.01288
1.304	0.01337		1.304	0.01288
1.30417	0.01337		1.30417	0.01288
1.30433	0.01338		1.30433	0.01288
1.3045	0.01338		1.3045	0.01289
1.30467	0.01338		1.30467	0.01289
1.30483	0.01338		1.30483	0.01289
1.305	0.01338		1.305	0.01289
1.30517	0.01339		1.30517	0.01289
1.30533	0.01339		1.30533	0.0129
1.3055	0.01339		1.3055	0.0129
1.30567	0.01339		1.30567	0.0129
1.30583	0.0134		1.30583	0.0129
1.306	0.0134		1.306	0.0129
1.30617	0.0134		1.30617	0.01291
1.30633	0.0134		1.30633	0.01291
1.3065	0.01341		1.3065	0.01291
1.30667	0.01341		1.30667	0.01291
1.30683	0.01341		1.30683	0.01292
1.307	0.01341		1.307	0.01292
1.30717	0.01342		1.30717	0.01292
1.30733	0.01342		1.30733	0.01292
1.3075	0.01342		1.3075	0.01293
1.30767	0.01342		1.30767	0.01293
1.30783	0.01343		1.30783	0.01293
1.308	0.01343		1.308	0.01293
1.30817	0.01343		1.30817	0.01293
1.30833	0.01344		1.30833	0.01294
1.3085	0.01344		1.3085	0.01294
1.30867	0.01344		1.30867	0.01294
1.30883	0.01344		1.30883	0.01294
1.309	0.01345		1.309	0.01295
1.30917	0.01345		1.30917	0.01295
1.30933	0.01345		1.30933	0.01295
1.3095	0.01346		1.3095	0.01295
1.30967	0.01346		1.30967	0.01296
1.30983	0.01346		1.30983	0.01296
1.31	0.01346		1.31	0.01296
1.31017	0.01347		1.31017	0.01297
1.31033	0.01347		1.31033	0.01297
1.3105	0.01347		1.3105	0.01297
1.31067	0.01348		1.31067	0.01297
1.31083	0.01348		1.31083	0.01298
1.311	0.01348		1.311	0.01298
1.31117	0.01349		1.31117	0.01298
1.31133	0.01349		1.31133	0.01299
1.3115	0.01349		1.3115	0.01299
1.31167	0.0135		1.31167	0.01299
1.31183	0.0135		1.31183	0.01299
1.312	0.0135		1.312	0.013
1.31217	0.01351		1.31217	0.013
1.31233	0.01351		1.31233	0.013
1.3125	0.01351		1.3125	0.01301
1.31267	0.01352		1.31267	0.01301
1.31283	0.01352		1.31283	0.01301
1.313	0.01352		1.313	0.01302
1.31317	0.01353		1.31317	0.01302
1.31333	0.01353		1.31333	0.01302
1.3135	0.01353		1.3135	0.01303
1.31367	0.01354		1.31367	0.01303
1.31383	0.01354		1.31383	0.01303
1.314	0.01355		1.314	0.01304
1.31417	0.01355		1.31417	0.01304
1.31433	0.01355		1.31433	0.01304
1.3145	0.01356		1.3145	0.01305
1.31467	0.01356		1.31467	0.01305
1.31483	0.01356		1.31483	0.01305
1.315	0.01357		1.315	0.01306
1.31517	0.01357		1.31517	0.01306
1.31533	0.01358		1.31533	0.01306
1.3155	0.01358		1.3155	0.01307
1.31567	0.01358		1.31567	0.01307
1.31583	0.01359		1.31583	0.01307
1.316	0.01359		1.316	0.01308
1.31617	0.0136		1.31617	0.01308
1.31633	0.0136		1.31633	0.01308
1.3165	0.0136		1.3165	0.01309
1.31667	0.01361		1.31667	0.01309
1.31683	0.01361		1.31683	0.0131
1.317	0.01362		1.317	0.0131
1.31717	0.01362		1.31717	0.0131
1.31733	0.01362		1.31733	0.01311
1.3175	0.01363		1.3175	0.01311
1.31767	0.01363		1.31767	0.01312
1.31783	0.01364		1.31783	0.01312
1.318	0.01364		1.318	0.01312
1.31817	0.01365		1.31817	0.01313
1.31833	0.01365		1.31833	0.01313
1.3185	0.01366		1.3185	0.01314
1.31867	0.01366		1.31867	0.01314
1.31883	0.01366		1.31883	0.01314
1.319	0.01367		1.319	0.01315
1.31917	0.01367		1.31917	0.01315
1.31933	0.01368		1.31933	0.01316
1.3195	0.01368		1.3195	0.01316
1.31967	0.01369		1.31967	0.01316
1.31983	0.01369		1.31983	0.01317
1.32	0.0137		1.32	0.01317
1.32017	0.0137		1.32017	0.01318
1.32033	0.01371		1.32033	0.01318
1.3205	0.01371		1.3205	0.01319
1.32067	0.01372		1.32067	0.01319
1.32083	0.01372		1.32083	0.0132
1.321	0.01373		1.321	0.0132
1.32117	0.01373		1.32117	0.0132
1.32133	0.01374		1.32133	0.01321
1.3215	0.01374		1.3215	0.01321
1.32167	0.01375		1.32167	0.01322
1.32183	0.01375		1.32183	0.01322
1.322	0.01376		1.322	0.01323
1.32217	0.01376		1.32217	0.01323
1.32233	0.01377		1.32233	0.01324
1.3225	0.01377		1.3225	0.01324
1.32267	0.01378		1.32267	0.01325
1.32283	0.01378		1.32283	0.01325
1.323	0.01379		1.323	0.01326
1.32317	0.01379		1.32317	0.01326
1.32333	0.0138		1.32333	0.01327
1.3235	0.0138		1.3235	0.01327
1.32367	0.01381		1.32367	0.01328
1.32383	0.01381		1.32383	0.01328
1.324	0.01382		1.324	0.01329
1.32417	0.01383		1.32417	0.01329
1.32433	0.01383		1.32433	0.0133
1.3245	0.01384		1.3245	0.0133
1.32467	0.01384		1.32467	0.01331
1.32483	0.01385		1.32483	0.01331
1.325	0.01385		1.325	0.01332
1.32517	0.01386		1.32517	0.01332
1.32533	0.01386		1.32533	0.01333
1.3255	0.01387		1.3255	0.01333
1.32567	0.01388		1.32567	0.01334
1.32583	0.01388		1.32583	0.01334
1.326	0.01389		1.326	0.01335
1.32617	0.01389		1.32617	0.01336
1.32633	0.0139		1.32633	0.01336
1.3265	0.01391		1.3265	0.01337
1.32667	0.01391		1.32667	0.01337
1.32683	0.01392		1.32683	0.01338
1.327	0.01392		1.327	0.01338
1.32717	0.01393		1.32717	0.01339
1.32733	0.01394		1.32733	0.01339
1.3275	0.01394		1.3275	0.0134
1.32767	0.01395		1.32767	0.01341
1.32783	0.01396		1.32783	0.01341
1.328	0.01396		1.328	0.01342
1.32817	0.01397		1.32817	0.01342
1.32833	0.01397		1.32833	0.01343
1.3285	0.01398		1.3285	0.01344
1.32867	0.01399		1.32867	0.01344
1.32883	0.01399		1.32883	0.01345
1.329	0.014		1.329	0.01345
1.32917	0.01401		1.32917	0.01346
1.32933	0.01401		1.32933	0.01347
1.3295	0.01402		1.3295	0.01347
1.32967	0.01403		1.32967	0.01348
1.32983	0.01403		1.32983	0.01348
1.33	0.01404		1.33	0.01349
1.33017	0.01405		1.33017	0.0135
1.33033	0.01405		1.33033	0.0135
1.3305	0.01406		1.3305	0.01351
1.33067	0.01407		1.33067	0.01352
1.33083	0.01407		1.33083	0.01352
1.331	0.01408		1.331	0.01353
1.33117	0.01409		1.33117	0.01354
1.33133	0.0141		1.33133	0.01354
1.3315	0.0141		1.3315	0.01355
1.33167	0.01411		1.33167	0.01355
1.33183	0.01412		1.33183	0.01356
1.332	0.01412		1.332	0.01357
1.33217	0.01413		1.33217	0.01357
1.33233	0.01414		1.33233	0.01358
1.3325	0.01415		1.3325	0.01359
1.33267	0.01415		1.33267	0.0136
1.33283	0.01416		1.33283	0.0136
1.333	0.01417		1.333	0.01361
1.33317	0.01418		1.33317	0.01362
1.33333	0.01418		1.33333	0.01362
1.3335	0.01419		1.3335	0.01363
1.33367	0.0142		1.33367	0.01364
1.33383	0.01421		1.33383	0.01364
1.334	0.01421		1.334	0.01365
1.33417	0.01422		1.33417	0.01366
1.33433	0.01423		1.33433	0.01367
1.3345	0.01424		1.3345	0.01367
1.33467	0.01424		1.33467	0.01368
1.33483	0.01425		1.33483	0.01369
1.335	0.01426		1.335	0.01369
1.33517	0.01427		1.33517	0.0137
1.33533	0.01428		1.33533	0.01371
1.3355	0.01428		1.3355	0.01372
1.33567	0.01429		1.33567	0.01372
1.33583	0.0143		1.33583	0.01373
1.336	0.01431		1.336	0.01374
1.33617	0.01432		1.33617	0.01375
1.33633	0.01432		1.33633	0.01375
1.3365	0.01433		1.3365	0.01376
1.33667	0.01434		1.33667	0.01377
1.33683	0.01435		1.33683	0.01378
1.337	0.01436		1.337	0.01379
1.33717	0.01437		1.33717	0.01379
1.33733	0.01437		1.33733	0.0138
1.3375	0.01438		1.3375	0.01381
1.33767	0.01439		1.33767	0.01382
1.33783	0.0144		1.33783	0.01383
1.338	0.01441		1.338	0.01383
1.33817	0.01442		1.33817	0.01384
1.33833	0.01443		1.33833	0.01385
1.3385	0.01443		1.3385	0.01386
1.33867	0.01444		1.33867	0.01387
1.33883	0.01445		1.33883	0.01387
1.339	0.01446		1.339	0.01388
1.33917	0.01447		1.33917	0.01389
1.33933	0.01448		1.33933	0.0139
1.3395	0.01449		1.3395	0.01391
1.33967	0.0145		1.33967	0.01392
1.33983	0.01451		1.33983	0.01392
1.34	0.01451		1.34	0.01393
1.34017	0.01452		1.34017	0.01394
1.34033	0.01453		1.34033	0.01395
1.3405	0.01454		1.3405	0.01396
1.34067	0.01455		1.34067	0.01397
1.34083	0.01456		1.34083	0.01398
1.341	0.01457		1.341	0.01398
1.34117	0.01458		1.34117	0.01399
1.34133	0.01459		1.34133	0.014
1.3415	0.0146		1.3415	0.01401
1.34167	0.01461		1.34167	0.01402
1.34183	0.01462		1.34183	0.01403
1.342	0.01463		1.342	0.01404
1.34217	0.01464		1.34217	0.01405
1.34233	0.01465		1.34233	0.01406
1.3425	0.01466		1.3425	0.01407
1.34267	0.01467		1.34267	0.01407
1.34283	0.01468		1.34283	0.01408
1.343	0.01469		1.343	0.01409
1.34317	0.0147		1.34317	0.0141
1.34333	0.01471		1.34333	0.01411
1.3435	0.01472		1.3435	0.01412
1.34367	0.01473		1.34367	0.01413
1.34383	0.01474		1.34383	0.01414
1.344	0.01475		1.344	0.01415
1.34417	0.01476		1.34417	0.01416
1.34433	0.01477		1.34433	0.01417
1.3445	0.01478		1.3445	0.01418
1.34467	0.01479		1.34467	0.01419
1.34483	0.0148		1.34483	0.0142
1.345	0.01481		1.345	0.01421
1.34517	0.01482		1.34517	0.01422
1.34533	0.01483		1.34533	0.01423
1.3455	0.01484		1.3455	0.01424
1.34567	0.01485		1.34567	0.01425
1.34583	0.01486		1.34583	0.01426
1.346	0.01487		1.346	0.01427
1.34617	0.01488		1.34617	0.01428
1.34633	0.01489		1.34633	0.01429
1.3465	0.0149		1.3465	0.0143
1.34667	0.01492		1.34667	0.01431
1.34683	0.01493		1.34683	0.01432
1.347	0.01494		1.347	0.01433
1.34717	0.01495		1.34717	0.01434
1.34733	0.01496		1.34733	0.01435
1.3475	0.01497		1.3475	0.01436
1.34767	0.01498		1.34767	0.01437
1.34783	0.01499		1.34783	0.01438
1.348	0.015		1.348	0.01439
1.34817	0.01502		1.34817	0.0144
1.34833	0.01503		1.34833	0.01441
1.3485	0.01504		1.3485	0.01442
1.34867	0.01505		1.34867	0.01443
1.34883	0.01506		1.34883	0.01445
1.349	0.01507		1.349	0.01446
1.34917	0.01509		1.34917	0.01447
1.34933	0.0151		1.34933	0.01448
1.3495	0.01511		1.3495	0.01449
1.34967	0.01512		1.34967	0.0145
1.34983	0.01513		1.34983	0.01451
1.35	0.01514		1.35	0.01452
1.35017	0.01516		1.35017	0.01453
1.35033	0.01517		1.35033	0.01455
1.3505	0.01518		1.3505	0.01456
1.35067	0.01519		1.35067	0.01457
1.35083	0.0152		1.35083	0.01458
1.351	0.01522		1.351	0.01459
1.35117	0.01523		1.35117	0.0146
1.35133	0.01524		1.35133	0.01461
1.3515	0.01525		1.3515	0.01463
1.35167	0.01527		1.35167	0.01464
1.35183	0.01528		1.35183	0.01465
1.352	0.01529		1.352	0.01466
1.35217	0.0153		1.35217	0.01467
1.35233	0.01532		1.35233	0.01469
1.3525	0.01533		1.3525	0.0147
1.35267	0.01534		1.35267	0.01471
1.35283	0.01535		1.35283	0.01472
1.353	0.01537		1.353	0.01473
1.35317	0.01538		1.35317	0.01475
1.35333	0.01539		1.35333	0.01476
1.3535	0.01541		1.3535	0.01477
1.35367	0.01542		1.35367	0.01478
1.35383	0.01543		1.35383	0.0148
1.354	0.01545		1.354	0.01481
1.35417	0.01546		1.35417	0.01482
1.35433	0.01547		1.35433	0.01483
1.3545	0.01549		1.3545	0.01485
1.35467	0.0155		1.35467	0.01486
1.35483	0.01551		1.35483	0.01487
1.355	0.01553		1.355	0.01488
1.35517	0.01554		1.35517	0.0149
1.35533	0.01555		1.35533	0.01491
1.3555	0.01557		1.3555	0.01492
1.35567	0.01558		1.35567	0.01493
1.35583	0.0156		1.35583	0.01495
1.356	0.01561		1.356	0.01496
1.35617	0.01562		1.35617	0.01497
1.35633	0.01564		1.35633	0.01499
1.3565	0.01565		1.3565	0.015
1.35667	0.01567		1.35667	0.01501
1.35683	0.01568		1.35683	0.01503
1.357	0.01569		1.357	0.01504
1.35717	0.01571		1.35717	0.01505
1.35733	0.01572		1.35733	0.01507
1.3575	0.01574		1.3575	0.01508
1.35767	0.01575		1.35767	0.0151
1.35783	0.01577		1.35783	0.01511
1.358	0.01578		1.358	0.01512
1.35817	0.0158		1.35817	0.01514
1.35833	0.01581		1.35833	0.01515
1.3585	0.01583		1.3585	0.01516
1.35867	0.01584		1.35867	0.01518
1.35883	0.01585		1.35883	0.01519
1.359	0.01587		1.359	0.01521
1.35917	0.01588		1.35917	0.01522
1.35933	0.0159		1.35933	0.01523
1.3595	0.01592		1.3595	0.01525
1.35967	0.01593		1.35967	0.01526
1.35983	0.01595		1.35983	0.01528
1.36	0.01596		1.36	0.01529
1.36017	0.01598		1.36017	0.01531
1.36033	0.01599		1.36033	0.01532
1.3605	0.01601		1.3605	0.01534
1.36067	0.01602		1.36067	0.01535
1.36083	0.01604		1.36083	0.01537
1.361	0.01605		1.361	0.01538
1.36117	0.01607		1.36117	0.0154
1.36133	0.01609		1.36133	0.01541
1.3615	0.0161		1.3615	0.01543
1.36167	0.01612		1.36167	0.01544
1.36183	0.01613		1.36183	0.01546
1.362	0.01615		1.362	0.01547
1.36217	0.01617		1.36217	0.01549
1.36233	0.01618		1.36233	0.0155
1.3625	0.0162		1.3625	0.01552
1.36267	0.01622		1.36267	0.01553
1.36283	0.01623		1.36283	0.01555
1.363	0.01625		1.363	0.01556
1.36317	0.01627		1.36317	0.01558
1.36333	0.01628		1.36333	0.01559
1.3635	0.0163		1.3635	0.01561
1.36367	0.01632		1.36367	0.01563
1.36383	0.01633		1.36383	0.01564
1.364	0.01635		1.364	0.01566
1.36417	0.01637		1.36417	0.01567
1.36433	0.01638		1.36433	0.01569
1.3645	0.0164		1.3645	0.01571
1.36467	0.01642		1.36467	0.01572
1.36483	0.01644		1.36483	0.01574
1.365	0.01645		1.365	0.01576
1.36517	0.01647		1.36517	0.01577
1.36533	0.01649		1.36533	0.01579
1.3655	0.0165		1.3655	0.01581
1.36567	0.01652		1.36567	0.01582
1.36583	0.01654		1.36583	0.01584
1.366	0.01656		1.366	0.01586
1.36617	0.01658		1.36617	0.01587
1.36633	0.01659		1.36633	0.01589
1.3665	0.01661		1.3665	0.01591
1.36667	0.01663		1.36667	0.01592
1.36683	0.01665		1.36683	0.01594
1.367	0.01667		1.367	0.01596
1.36717	0.01668		1.36717	0.01597
1.36733	0.0167		1.36733	0.01599
1.3675	0.01672		1.3675	0.01601
1.36767	0.01674		1.36767	0.01603
1.36783	0.01676		1.36783	0.01604
1.368	0.01678		1.368	0.01606
1.36817	0.0168		1.36817	0.01608
1.36833	0.01681		1.36833	0.0161
1.3685	0.01683		1.3685	0.01612
1.36867	0.01685		1.36867	0.01613
1.36883	0.01687		1.36883	0.01615
1.369	0.01689		1.369	0.01617
1.36917	0.01691		1.36917	0.01619
1.36933	0.01693		1.36933	0.01621
1.3695	0.01695		1.3695	0.01622
1.36967	0.01697		1.36967	0.01624
1.36983	0.01699		1.36983	0.01626
1.37	0.01701		1.37	0.01628
1.37017	0.01703		1.37017	0.0163
1.37033	0.01705		1.37033	0.01632
1.3705	0.01707		1.3705	0.01634
1.37067	0.01709		1.37067	0.01635
1.37083	0.01711		1.37083	0.01637
1.371	0.01713		1.371	0.01639
1.37117	0.01715		1.37117	0.01641
1.37133	0.01717		1.37133	0.01643
1.3715	0.01719		1.3715	0.01645
1.37167	0.01721		1.37167	0.01647
1.37183	0.01723		1.37183	0.01649
1.372	0.01725		1.372	0.01651
1.37217	0.01727		1.37217	0.01653
1.37233	0.01729		1.37233	0.01655
1.3725	0.01731		1.3725	0.01657
1.37267	0.01733		1.37267	0.01659
1.37283	0.01735		1.37283	0.01661
1.373	0.01737		1.373	0.01663
1.37317	0.01739		1.37317	0.01665
1.37333	0.01742		1.37333	0.01667
1.3735	0.01744		1.3735	0.01669
1.37367	0.01746		1.37367	0.01671
1.37383	0.01748		1.37383	0.01673
1.374	0.0175		1.374	0.01675
1.37417	0.01752		1.37417	0.01677
1.37433	0.01755		1.37433	0.01679
1.3745	0.01757		1.3745	0.01681
1.37467	0.01759		1.37467	0.01683
1.37483	0.01761		1.37483	0.01685
1.375	0.01763		1.375	0.01687
1.37517	0.01766		1.37517	0.01689
1.37533	0.01768		1.37533	0.01691
1.3755	0.0177		1.3755	0.01693
1.37567	0.01772		1.37567	0.01695
1.37583	0.01774		1.37583	0.01698
1.376	0.01777		1.376	0.017
1.37617	0.01779		1.37617	0.01702
1.37633	0.01781		1.37633	0.01704
1.3765	0.01784		1.3765	0.01706
1.37667	0.01786		1.37667	0.01708
1.37683	0.01788		1.37683	0.0171
1.377	0.0179		1.377	0.01713
1.37717	0.01793		1.37717	0.01715
1.37733	0.01795		1.37733	0.01717
1.3775	0.01797		1.3775	0.01719
1.37767	0.018		1.37767	0.01722
1.37783	0.01802		1.37783	0.01724
1.378	0.01805		1.378	0.01726
1.37817	0.01807		1.37817	0.01728
1.37833	0.01809		1.37833	0.0173
1.3785	0.01812		1.3785	0.01733
1.37867	0.01814		1.37867	0.01735
1.37883	0.01817		1.37883	0.01737
1.379	0.01819		1.379	0.0174
1.37917	0.01821		1.37917	0.01742
1.37933	0.01824		1.37933	0.01744
1.3795	0.01826		1.3795	0.01747
1.37967	0.01829		1.37967	0.01749
1.37983	0.01831		1.37983	0.01751
1.38	0.01834		1.38	0.01754
1.38017	0.01836		1.38017	0.01756
1.38033	0.01839		1.38033	0.01758
1.3805	0.01841		1.3805	0.01761
1.38067	0.01844		1.38067	0.01763
1.38083	0.01846		1.38083	0.01765
1.381	0.01849		1.381	0.01768
1.38117	0.01851		1.38117	0.0177
1.38133	0.01854		1.38133	0.01773
1.3815	0.01857		1.3815	0.01775
1.38167	0.01859		1.38167	0.01778
1.38183	0.01862		1.38183	0.0178
1.382	0.01864		1.382	0.01782
1.38217	0.01867		1.38217	0.01785
1.38233	0.0187		1.38233	0.01787
1.3825	0.01872		1.3825	0.0179
1.38267	0.01875		1.38267	0.01792
1.38283	0.01878		1.38283	0.01795
1.383	0.0188		1.383	0.01797
1.38317	0.01883		1.38317	0.018
1.38333	0.01886		1.38333	0.01803
1.3835	0.01888		1.3835	0.01805
1.38367	0.01891		1.38367	0.01808
1.38383	0.01894		1.38383	0.0181
1.384	0.01897		1.384	0.01813
1.38417	0.01899		1.38417	0.01815
1.38433	0.01902		1.38433	0.01818
1.3845	0.01905		1.3845	0.01821
1.38467	0.01908		1.38467	0.01823
1.38483	0.0191		1.38483	0.01826
1.385	0.01913		1.385	0.01828
1.38517	0.01916		1.38517	0.01831
1.38533	0.01919		1.38533	0.01834
1.3855	0.01922		1.3855	0.01836
1.38567	0.01924		1.38567	0.01839
1.38583	0.01927		1.38583	0.01842
1.386	0.0193		1.386	0.01845
1.38617	0.01933		1.38617	0.01847
1.38633	0.01936		1.38633	0.0185
1.3865	0.01939		1.3865	0.01853
1.38667	0.01942		1.38667	0.01856
1.38683	0.01945		1.38683	0.01858
1.387	0.01948		1.387	0.01861
1.38717	0.01951		1.38717	0.01864
1.38733	0.01954		1.38733	0.01867
1.3875	0.01957		1.3875	0.01869
1.38767	0.01959		1.38767	0.01872
1.38783	0.01962		1.38783	0.01875
1.388	0.01966		1.388	0.01878
1.38817	0.01969		1.38817	0.01881
1.38833	0.01972		1.38833	0.01884
1.3885	0.01975		1.3885	0.01886
1.38867	0.01978		1.38867	0.01889
1.38883	0.01981		1.38883	0.01892
1.389	0.01984		1.389	0.01895
1.38917	0.01987		1.38917	0.01898
1.38933	0.0199		1.38933	0.01901
1.3895	0.01993		1.3895	0.01904
1.38967	0.01996		1.38967	0.01907
1.38983	0.01999		1.38983	0.0191
1.39	0.02003		1.39	0.01913
1.39017	0.02006		1.39017	0.01916
1.39033	0.02009		1.39033	0.01919
1.3905	0.02012		1.3905	0.01922
1.39067	0.02015		1.39067	0.01925
1.39083	0.02019		1.39083	0.01928
1.391	0.02022		1.391	0.01931
1.39117	0.02025		1.39117	0.01934
1.39133	0.02028		1.39133	0.01937
1.3915	0.02032		1.3915	0.0194
1.39167	0.02035		1.39167	0.01943
1.39183	0.02038		1.39183	0.01946
1.392	0.02041		1.392	0.01949
1.39217	0.02045		1.39217	0.01953
1.39233	0.02048		1.39233	0.01956
1.3925	0.02051		1.3925	0.01959
1.39267	0.02055		1.39267	0.01962
1.39283	0.02058		1.39283	0.01965
1.393	0.02062		1.393	0.01968
1.39317	0.02065		1.39317	0.01972
1.39333	0.02068		1.39333	0.01975
1.3935	0.02072		1.3935	0.01978
1.39367	0.02075		1.39367	0.01981
1.39383	0.02079		1.39383	0.01985
1.394	0.02082		1.394	0.01988
1.39417	0.02086		1.39417	0.01991
1.39433	0.02089		1.39433	0.01995
1.3945	0.02093		1.3945	0.01998
1.39467	0.02096		1.39467	0.02001
1.39483	0.021		1.39483	0.02004
1.395	0.02103		1.395	0.02008
1.39517	0.02107		1.39517	0.02011
1.39533	0.0211		1.39533	0.02015
1.3955	0.02114		1.3955	0.02018
1.39567	0.02118		1.39567	0.02021
1.39583	0.02121		1.39583	0.02025
1.396	0.02125		1.396	0.02028
1.39617	0.02129		1.39617	0.02032
1.39633	0.02132		1.39633	0.02035
1.3965	0.02136		1.3965	0.02039
1.39667	0.0214		1.39667	0.02042
1.39683	0.02143		1.39683	0.02046
1.397	0.02147		1.397	0.02049
1.39717	0.02151		1.39717	0.02053
1.39733	0.02155		1.39733	0.02056
1.3975	0.02158		1.3975	0.0206
1.39767	0.02162		1.39767	0.02063
1.39783	0.02166		1.39783	0.02067
1.398	0.0217		1.398	0.02071
1.39817	0.02174		1.39817	0.02074
1.39833	0.02177		1.39833	0.02078
1.3985	0.02181		1.3985	0.02081
1.39867	0.02185		1.39867	0.02085
1.39883	0.02189		1.39883	0.02089
1.399	0.02193		1.399	0.02092
1.39917	0.02197		1.39917	0.02096
1.39933	0.02201		1.39933	0.021
1.3995	0.02205		1.3995	0.02104
1.39967	0.02209		1.39967	0.02107
1.39983	0.02213		1.39983	0.02111
1.4	0.02217		1.4	0.02115
1.40017	0.02221		1.40017	0.02119
1.40033	0.02225		1.40033	0.02122
1.4005	0.02229		1.4005	0.02126
1.40067	0.02233		1.40067	0.0213
1.40083	0.02237		1.40083	0.02134
1.401	0.02241		1.401	0.02138
1.40117	0.02245		1.40117	0.02142
1.40133	0.0225		1.40133	0.02146
1.4015	0.02254		1.4015	0.0215
1.40167	0.02258		1.40167	0.02153
1.40183	0.02262		1.40183	0.02157
1.402	0.02266		1.402	0.02161
1.40217	0.02271		1.40217	0.02165
1.40233	0.02275		1.40233	0.02169
1.4025	0.02279		1.4025	0.02173
1.40267	0.02283		1.40267	0.02177
1.40283	0.02288		1.40283	0.02181
1.403	0.02292		1.403	0.02186
1.40317	0.02296		1.40317	0.0219
1.40333	0.02301		1.40333	0.02194
1.4035	0.02305		1.4035	0.02198
1.40367	0.02309		1.40367	0.02202
1.40383	0.02314		1.40383	0.02206
1.404	0.02318		1.404	0.0221
1.40417	0.02323		1.40417	0.02214
1.40433	0.02327		1.40433	0.02219
1.4045	0.02332		1.4045	0.02223
1.40467	0.02336		1.40467	0.02227
1.40483	0.02341		1.40483	0.02231
1.405	0.02345		1.405	0.02236
1.40517	0.0235		1.40517	0.0224
1.40533	0.02354		1.40533	0.02244
1.4055	0.02359		1.4055	0.02248
1.40567	0.02364		1.40567	0.02253
1.40583	0.02368		1.40583	0.02257
1.406	0.02373		1.406	0.02262
1.40617	0.02377		1.40617	0.02266
1.40633	0.02382		1.40633	0.0227
1.4065	0.02387		1.4065	0.02275
1.40667	0.02392		1.40667	0.02279
1.40683	0.02396		1.40683	0.02284
1.407	0.02401		1.407	0.02288
1.40717	0.02406		1.40717	0.02293
1.40733	0.02411		1.40733	0.02297
1.4075	0.02416		1.4075	0.02302
1.40767	0.0242		1.40767	0.02306
1.40783	0.02425		1.40783	0.02311
1.408	0.0243		1.408	0.02315
1.40817	0.02435		1.40817	0.0232
1.40833	0.0244		1.40833	0.02325
1.4085	0.02445		1.4085	0.02329
1.40867	0.0245		1.40867	0.02334
1.40883	0.02455		1.40883	0.02339
1.409	0.0246		1.409	0.02343
1.40917	0.02465		1.40917	0.02348
1.40933	0.0247		1.40933	0.02353
1.4095	0.02475		1.4095	0.02358
1.40967	0.0248		1.40967	0.02362
1.40983	0.02485		1.40983	0.02367
1.41	0.0249		1.41	0.02372
1.41017	0.02496		1.41017	0.02377
1.41033	0.02501		1.41033	0.02382
1.4105	0.02506		1.4105	0.02387
1.41067	0.02511		1.41067	0.02391
1.41083	0.02516		1.41083	0.02396
1.411	0.02522		1.411	0.02401
1.41117	0.02527		1.41117	0.02406
1.41133	0.02532		1.41133	0.02411
1.4115	0.02538		1.4115	0.02416
1.41167	0.02543		1.41167	0.02421
1.41183	0.02548		1.41183	0.02426
1.412	0.02554		1.412	0.02431
1.41217	0.02559		1.41217	0.02437
1.41233	0.02565		1.41233	0.02442
1.4125	0.0257		1.4125	0.02447
1.41267	0.02576		1.41267	0.02452
1.41283	0.02581		1.41283	0.02457
1.413	0.02587		1.413	0.02462
1.41317	0.02592		1.41317	0.02468
1.41333	0.02598		1.41333	0.02473
1.4135	0.02604		1.4135	0.02478
1.41367	0.02609		1.41367	0.02483
1.41383	0.02615		1.41383	0.02489
1.414	0.02621		1.414	0.02494
1.41417	0.02626		1.41417	0.02499
1.41433	0.02632		1.41433	0.02505
1.4145	0.02638		1.4145	0.0251
1.41467	0.02644		1.41467	0.02516
1.41483	0.02649		1.41483	0.02521
1.415	0.02655		1.415	0.02526
1.41517	0.02661		1.41517	0.02532
1.41533	0.02667		1.41533	0.02537
1.4155	0.02673		1.4155	0.02543
1.41567	0.02679		1.41567	0.02549
1.41583	0.02685		1.41583	0.02554
1.416	0.02691		1.416	0.0256
1.41617	0.02697		1.41617	0.02565
1.41633	0.02703		1.41633	0.02571
1.4165	0.02709		1.4165	0.02577
1.41667	0.02715		1.41667	0.02582
1.41683	0.02721		1.41683	0.02588
1.417	0.02727		1.417	0.02594
1.41717	0.02733		1.41717	0.026
1.41733	0.0274		1.41733	0.02605
1.4175	0.02746		1.4175	0.02611
1.41767	0.02752		1.41767	0.02617
1.41783	0.02758		1.41783	0.02623
1.418	0.02765		1.418	0.02629
1.41817	0.02771		1.41817	0.02635
1.41833	0.02777		1.41833	0.02641
1.4185	0.02784		1.4185	0.02647
1.41867	0.0279		1.41867	0.02653
1.41883	0.02797		1.41883	0.02659
1.419	0.02803		1.419	0.02665
1.41917	0.0281		1.41917	0.02671
1.41933	0.02816		1.41933	0.02677
1.4195	0.02823		1.4195	0.02683
1.41967	0.02829		1.41967	0.02689
1.41983	0.02836		1.41983	0.02696
1.42	0.02843		1.42	0.02702
1.42017	0.02849		1.42017	0.02708
1.42033	0.02856		1.42033	0.02714
1.4205	0.02863		1.4205	0.02721
1.42067	0.0287		1.42067	0.02727
1.42083	0.02876		1.42083	0.02733
1.421	0.02883		1.421	0.0274
1.42117	0.0289		1.42117	0.02746
1.42133	0.02897		1.42133	0.02752
1.4215	0.02904		1.4215	0.02759
1.42167	0.02911		1.42167	0.02765
1.42183	0.02918		1.42183	0.02772
1.422	0.02925		1.422	0.02779
1.42217	0.02932		1.42217	0.02785
1.42233	0.02939		1.42233	0.02792
1.4225	0.02946		1.4225	0.02798
1.42267	0.02953		1.42267	0.02805
1.42283	0.0296		1.42283	0.02812
1.423	0.02968		1.423	0.02818
1.42317	0.02975		1.42317	0.02825
1.42333	0.02982		1.42333	0.02832
1.4235	0.02989		1.4235	0.02839
1.42367	0.02997		1.42367	0.02846
1.42383	0.03004		1.42383	0.02852
1.424	0.03011		1.424	0.02859
1.42417	0.03019		1.42417	0.02866
1.42433	0.03026		1.42433	0.02873
1.4245	0.03034		1.4245	0.0288
1.42467	0.03041		1.42467	0.02887
1.42483	0.03049		1.42483	0.02894
1.425	0.03057		1.425	0.02901
1.42517	0.03064		1.42517	0.02909
1.42533	0.03072		1.42533	0.02916
1.4255	0.0308		1.4255	0.02923
1.42567	0.03087		1.42567	0.0293
1.42583	0.03095		1.42583	0.02937
1.426	0.03103		1.426	0.02945
1.42617	0.03111		1.42617	0.02952
1.42633	0.03119		1.42633	0.02959
1.4265	0.03127		1.4265	0.02967
1.42667	0.03135		1.42667	0.02974
1.42683	0.03143		1.42683	0.02982
1.427	0.03151		1.427	0.02989
1.42717	0.03159		1.42717	0.02997
1.42733	0.03167		1.42733	0.03004
1.4275	0.03175		1.4275	0.03012
1.42767	0.03183		1.42767	0.03019
1.42783	0.03191		1.42783	0.03027
1.428	0.032		1.428	0.03035
1.42817	0.03208		1.42817	0.03042
1.42833	0.03216		1.42833	0.0305
1.4285	0.03225		1.4285	0.03058
1.42867	0.03233		1.42867	0.03066
1.42883	0.03242		1.42883	0.03074
1.429	0.0325		1.429	0.03081
1.42917	0.03259		1.42917	0.03089
1.42933	0.03267		1.42933	0.03097
1.4295	0.03276		1.4295	0.03105
1.42967	0.03284		1.42967	0.03113
1.42983	0.03293		1.42983	0.03122
1.43	0.03302		1.43	0.0313
1.43017	0.03311		1.43017	0.03138
1.43033	0.03319		1.43033	0.03146
1.4305	0.03328		1.4305	0.03154
1.43067	0.03337		1.43067	0.03162
1.43083	0.03346		1.43083	0.03171
1.431	0.03355		1.431	0.03179
1.43117	0.03364		1.43117	0.03188
1.43133	0.03373		1.43133	0.03196
1.4315	0.03382		1.4315	0.03204
1.43167	0.03392		1.43167	0.03213
1.43183	0.03401		1.43183	0.03221
1.432	0.0341		1.432	0.0323
1.43217	0.03419		1.43217	0.03239
1.43233	0.03429		1.43233	0.03247
1.4325	0.03438		1.4325	0.03256
1.43267	0.03447		1.43267	0.03265
1.43283	0.03457		1.43283	0.03274
1.433	0.03466		1.433	0.03282
1.43317	0.03476		1.43317	0.03291
1.43333	0.03486		1.43333	0.033
1.4335	0.03495		1.4335	0.03309
1.43367	0.03505		1.43367	0.03318
1.43383	0.03515		1.43383	0.03327
1.434	0.03525		1.434	0.03336
1.43417	0.03534		1.43417	0.03345
1.43433	0.03544		1.43433	0.03354
1.4345	0.03554		1.4345	0.03364
1.43467	0.03564		1.43467	0.03373
1.43483	0.03574		1.43483	0.03382
1.435	0.03584		1.435	0.03392
1.43517	0.03594		1.43517	0.03401
1.43533	0.03605		1.43533	0.0341
1.4355	0.03615		1.4355	0.0342
1.43567	0.03625		1.43567	0.03429
1.43583	0.03636		1.43583	0.03439
1.436	0.03646		1.436	0.03448
1.43617	0.03656		1.43617	0.03458
1.43633	0.03667		1.43633	0.03468
1.4365	0.03677		1.4365	0.03478
1.43667	0.03688		1.43667	0.03487
1.43683	0.03699		1.43683	0.03497
1.437	0.03709		1.437	0.03507
1.43717	0.0372		1.43717	0.03517
1.43733	0.03731		1.43733	0.03527
1.4375	0.03742		1.4375	0.03537
1.43767	0.03753		1.43767	0.03547
1.43783	0.03764		1.43783	0.03557
1.438	0.03775		1.438	0.03567
1.43817	0.03786		1.43817	0.03578
1.43833	0.03797		1.43833	0.03588
1.4385	0.03808		1.4385	0.03598
1.43867	0.03819		1.43867	0.03609
1.43883	0.03831		1.43883	0.03619
1.439	0.03842		1.439	0.03629
1.43917	0.03853		1.43917	0.0364
1.43933	0.03865		1.43933	0.03651
1.4395	0.03876		1.4395	0.03661
1.43967	0.03888		1.43967	0.03672
1.43983	0.039		1.43983	0.03683
1.44	0.03911		1.44	0.03693
1.44017	0.03923		1.44017	0.03704
1.44033	0.03935		1.44033	0.03715
1.4405	0.03947		1.4405	0.03726
1.44067	0.03959		1.44067	0.03737
1.44083	0.03971		1.44083	0.03748
1.441	0.03983		1.441	0.03759
1.44117	0.03995		1.44117	0.0377
1.44133	0.04007		1.44133	0.03782
1.4415	0.04019		1.4415	0.03793
1.44167	0.04032		1.44167	0.03804
1.44183	0.04044		1.44183	0.03816
1.442	0.04057		1.442	0.03827
1.44217	0.04069		1.44217	0.03839
1.44233	0.04082		1.44233	0.0385
1.4425	0.04094		1.4425	0.03862
1.44267	0.04107		1.44267	0.03873
1.44283	0.0412		1.44283	0.03885
1.443	0.04133		1.443	0.03897
1.44317	0.04146		1.44317	0.03909
1.44333	0.04158		1.44333	0.03921
1.4435	0.04172		1.4435	0.03933
1.44367	0.04185		1.44367	0.03945
1.44383	0.04198		1.44383	0.03957
1.444	0.04211		1.444	0.03969
1.44417	0.04224		1.44417	0.03981
1.44433	0.04238		1.44433	0.03993
1.4445	0.04251		1.4445	0.04006
1.44467	0.04265		1.44467	0.04018
1.44483	0.04278		1.44483	0.04031
1.445	0.04292		1.445	0.04043
1.44517	0.04306		1.44517	0.04056
1.44533	0.04319		1.44533	0.04068
1.4455	0.04333		1.4455	0.04081
1.44567	0.04347		1.44567	0.04094
1.44583	0.04361		1.44583	0.04107
1.446	0.04375		1.446	0.0412
1.44617	0.0439		1.44617	0.04133
1.44633	0.04404		1.44633	0.04146
1.4465	0.04418		1.4465	0.04159
1.44667	0.04433		1.44667	0.04172
1.44683	0.04447		1.44683	0.04185
1.447	0.04462		1.447	0.04199
1.44717	0.04476		1.44717	0.04212
1.44733	0.04491		1.44733	0.04225
1.4475	0.04506		1.4475	0.04239
1.44767	0.04521		1.44767	0.04253
1.44783	0.04536		1.44783	0.04266
1.448	0.04551		1.448	0.0428
1.44817	0.04566		1.44817	0.04294
1.44833	0.04581		1.44833	0.04308
1.4485	0.04596		1.4485	0.04322
1.44867	0.04612		1.44867	0.04336
1.44883	0.04627		1.44883	0.0435
1.449	0.04643		1.449	0.04364
1.44917	0.04658		1.44917	0.04378
1.44933	0.04674		1.44933	0.04392
1.4495	0.0469		1.4495	0.04407
1.44967	0.04706		1.44967	0.04421
1.44983	0.04722		1.44983	0.04436
1.45	0.04738		1.45	0.0445
1.45017	0.04754		1.45017	0.04467
1.45033	0.0477		1.45033	0.04484
1.4505	0.04787		1.4505	0.04501
1.45067	0.04803		1.45067	0.04518
1.45083	0.0482		1.45083	0.04535
1.451	0.04836		1.451	0.04553
1.45117	0.04852		1.45117	0.0457
1.45133	0.04868		1.45133	0.04588
1.4515	0.04885		1.4515	0.04606
1.45167	0.04901		1.45167	0.04623
1.45183	0.04918		1.45183	0.04641
1.452	0.04934		1.452	0.0466
1.45217	0.04951		1.45217	0.04678
1.45233	0.04967		1.45233	0.04696
1.4525	0.04984		1.4525	0.04715
1.45267	0.05001		1.45267	0.04733
1.45283	0.05018		1.45283	0.04752
1.453	0.05035		1.453	0.04771
1.45317	0.05053		1.45317	0.0479
1.45333	0.0507		1.45333	0.04809
1.4535	0.05088		1.4535	0.04829
1.45367	0.05106		1.45367	0.04848
1.45383	0.05124		1.45383	0.04868
1.454	0.05143		1.454	0.04888
1.45417	0.05161		1.45417	0.04908
1.45433	0.0518		1.45433	0.04928
1.4545	0.05199		1.4545	0.04948
1.45467	0.05219		1.45467	0.04969
1.45483	0.05238		1.45483	0.04989
1.455	0.05258		1.455	0.0501
1.45517	0.05278		1.45517	0.05031
1.45533	0.05299		1.45533	0.05052
1.4555	0.0532		1.4555	0.05073
1.45567	0.0534		1.45567	0.05095
1.45583	0.05362		1.45583	0.05116
1.456	0.05383		1.456	0.05138
1.45617	0.05405		1.45617	0.0516
1.45633	0.05427		1.45633	0.05182
1.4565	0.05449		1.4565	0.05205
1.45667	0.05472		1.45667	0.05227
1.45683	0.05494		1.45683	0.0525
1.457	0.05518		1.457	0.05273
1.45717	0.05541		1.45717	0.05296
1.45733	0.05564		1.45733	0.05319
1.4575	0.05588		1.4575	0.05342
1.45767	0.05612		1.45767	0.05366
1.45783	0.05637		1.45783	0.05389
1.458	0.05661		1.458	0.05413
1.45817	0.05686		1.45817	0.05438
1.45833	0.05711		1.45833	0.05462
1.4585	0.05737		1.4585	0.05486
1.45867	0.05762		1.45867	0.05511
1.45883	0.05788		1.45883	0.05536
1.459	0.05814		1.459	0.05561
1.45917	0.05841		1.45917	0.05586
1.45933	0.05868		1.45933	0.05611
1.4595	0.05895		1.4595	0.05636
1.45967	0.05922		1.45967	0.05662
1.45983	0.05949		1.45983	0.05688
1.46	0.05977		1.46	0.05714
1.46017	0.06005		1.46017	0.05739
1.46033	0.06034		1.46033	0.05766
1.4605	0.06062		1.4605	0.05792
1.46067	0.06091		1.46067	0.05818
1.46083	0.06121		1.46083	0.05844
1.461	0.0615		1.461	0.0587
1.46117	0.0618		1.46117	0.05897
1.46133	0.0621		1.46133	0.05923
1.4615	0.06241		1.4615	0.05949
1.46167	0.06271		1.46167	0.05975
1.46183	0.06302		1.46183	0.06001
1.462	0.06334		1.462	0.06027
1.46217	0.06365		1.46217	0.06052
1.46233	0.06397		1.46233	0.06077
1.4625	0.0643		1.4625	0.06103
1.46267	0.06463		1.46267	0.06127
1.46283	0.06496		1.46283	0.06152
1.463	0.06529		1.463	0.06176
1.46317	0.06563		1.46317	0.06199
1.46333	0.06597		1.46333	0.06223
1.4635	0.06631		1.4635	0.06245
1.46367	0.06666		1.46367	0.06268
1.46383	0.06701		1.46383	0.0629
1.464	0.06736		1.464	0.06312
1.46417	0.06772		1.46417	0.06334
1.46433	0.06808		1.46433	0.06355
1.4645	0.06845		1.4645	0.06377
1.46467	0.06882		1.46467	0.06398
1.46483	0.0692		1.46483	0.0642
1.465	0.06957		1.465	0.06442
1.46517	0.06996		1.46517	0.06465
1.46533	0.07034		1.46533	0.06489
1.4655	0.07073		1.4655	0.06513
1.46567	0.07113		1.46567	0.06538
1.46583	0.07153		1.46583	0.06564
1.466	0.07193		1.466	0.06592
1.46617	0.07234		1.46617	0.06621
1.46633	0.07276		1.46633	0.0665
1.4665	0.07318		1.4665	0.06682
1.46667	0.0736		1.46667	0.06714
1.46683	0.07403		1.46683	0.06748
1.467	0.07446		1.467	0.06783
1.46717	0.0749		1.46717	0.06819
1.46733	0.07534		1.46733	0.06856
1.4675	0.07579		1.4675	0.06894
1.46767	0.07624		1.46767	0.06934
1.46783	0.0767		1.46783	0.06974
1.468	0.07717		1.468	0.07015
1.46817	0.07764		1.46817	0.07058
1.46833	0.07811		1.46833	0.07101
1.4685	0.0786		1.4685	0.07144
1.46867	0.07908		1.46867	0.07189
1.46883	0.07958		1.46883	0.07234
1.469	0.08008		1.469	0.0728
1.46917	0.08058		1.46917	0.07327
1.46933	0.0811		1.46933	0.07375
1.4695	0.08162		1.4695	0.07423
1.46967	0.08214		1.46967	0.07472
1.46983	0.08268		1.46983	0.07521
1.47	0.08322		1.47	0.07571
1.47017	0.08377		1.47017	0.07622
1.47033	0.08432		1.47033	0.07673
1.4705	0.08488		1.4705	0.07725
1.47067	0.08545		1.47067	0.07778
1.47083	0.08603		1.47083	0.07831
1.471	0.08661		1.471	0.07885
1.47117	0.08721		1.47117	0.0794
1.47133	0.08781		1.47133	0.07995
1.4715	0.08842		1.4715	0.08051
1.47167	0.08904		1.47167	0.08108
1.47183	0.08967		1.47183	0.08165
1.472	0.0903		1.472	0.08223
1.47217	0.09095		1.47217	0.08282
1.47233	0.0916		1.47233	0.08342
1.4725	0.09227		1.4725	0.08402
1.47267	0.09294		1.47267	0.08463
1.47283	0.09362		1.47283	0.08526
1.473	0.09432		1.473	0.08588
1.47317	0.09502		1.47317	0.08652
1.47333	0.09574		1.47333	0.08717
1.4735	0.09647		1.4735	0.08782
1.47367	0.0972		1.47367	0.08849
1.47383	0.09795		1.47383	0.08916
1.474	0.09871		1.474	0.08985
1.47417	0.09949		1.47417	0.09054
1.47433	0.10027		1.47433	0.09125
1.4745	0.10107		1.4745	0.09196
1.47467	0.10188		1.47467	0.09269
1.47483	0.10271		1.47483	0.09342
1.475	0.10355		1.475	0.09417
1.47517	0.1044		1.47517	0.09493
1.47533	0.10526		1.47533	0.0957
1.4755	0.10615		1.4755	0.09649
1.47567	0.10704		1.47567	0.09728
1.47583	0.10795		1.47583	0.09809
1.476	0.10888		1.476	0.09892
1.47617	0.10983		1.47617	0.09975
1.47633	0.11079		1.47633	0.1006
1.4765	0.11176		1.4765	0.10147
1.47667	0.11276		1.47667	0.10235
1.47683	0.11377		1.47683	0.10324
1.477	0.11481		1.477	0.10415
1.47717	0.11586		1.47717	0.10508
1.47733	0.11693		1.47733	0.10602
1.4775	0.11802		1.4775	0.10698
1.47767	0.11913		1.47767	0.10796
1.47783	0.12027		1.47783	0.10896
1.478	0.12142		1.478	0.10997
1.47817	0.1226		1.47817	0.11101
1.47833	0.12381		1.47833	0.11206
1.4785	0.12503		1.4785	0.11314
1.47867	0.12629		1.47867	0.11423
1.47883	0.12756		1.47883	0.11535
1.479	0.12887		1.479	0.11649
1.47917	0.1302		1.47917	0.11765
1.47933	0.13156		1.47933	0.11884
1.4795	0.13295		1.4795	0.12005
1.47967	0.13437		1.47967	0.12128
1.47983	0.13582		1.47983	0.12255
1.48	0.1373		1.48	0.12384
1.48017	0.13881		1.48017	0.12515
1.48033	0.14036		1.48033	0.1265
1.4805	0.14195		1.4805	0.12788
1.48067	0.14357		1.48067	0.12928
1.48083	0.14523		1.48083	0.13072
1.481	0.14693		1.481	0.13219
1.48117	0.14867		1.48117	0.1337
1.48133	0.15045		1.48133	0.13524
1.4815	0.15227		1.4815	0.13682
1.48167	0.15414		1.48167	0.13844
1.48183	0.15606		1.48183	0.14009
1.482	0.15803		1.482	0.14179
1.48217	0.16004		1.48217	0.14353
1.48233	0.16211		1.48233	0.14532
1.4825	0.16424		1.4825	0.14715
1.48267	0.16642		1.48267	0.14903
1.48283	0.16866		1.48283	0.15095
1.483	0.17096		1.483	0.15293
1.48317	0.17332		1.48317	0.15497
1.48333	0.17575		1.48333	0.15706
1.4835	0.17825		1.4835	0.1592
1.48367	0.18083		1.48367	0.16141
1.48383	0.18347		1.48383	0.16369
1.484	0.1862		1.484	0.16602
1.48417	0.189		1.48417	0.16843
1.48433	0.1919		1.48433	0.17091
1.4845	0.19488		1.4845	0.17346
1.48467	0.19795		1.48467	0.1761
1.48483	0.20112		1.48483	0.17881
1.485	0.2044		1.485	0.18161
1.48517	0.20778		1.48517	0.1845
1.48533	0.21127		1.48533	0.18749
1.4855	0.21487		1.4855	0.19057
1.48567	0.2186		1.48567	0.19376
1.48583	0.22246		1.48583	0.19706
1.486	0.22645		1.486	0.20047
1.48617	0.23059		1.48617	0.20401
1.48633	0.23487		1.48633	0.20767
1.4865	0.2393		1.4865	0.21146
1.48667	0.2439		1.48667	0.21539
1.48683	0.24867		1.48683	0.21947
1.487	0.25362		1.487	0.22371
1.48717	0.25876		1.48717	0.22811
1.48733	0.2641		1.48733	0.23269
1.4875	0.26965		1.4875	0.23744
1.48767	0.27542		1.48767	0.24239
1.48783	0.28141		1.48783	0.24755
1.488	0.28766		1.488	0.25292
1.48817	0.29415		1.48817	0.25852
1.48833	0.30092		1.48833	0.26437
1.4885	0.30797		1.4885	0.27047
1.48867	0.31531		1.48867	0.27684
1.48883	0.32297		1.48883	0.2835
1.489	0.33094		1.489	0.29047
1.48917	0.33926		1.48917	0.29776
1.48933	0.34793		1.48933	0.30539
1.4895	0.35697		1.4895	0.31339
1.48967	0.36639		1.48967	0.32177
1.48983	0.3762		1.48983	0.33056
1.49	0.38642		1.49	0.33977
1.49017	0.39705		1.49017	0.34944
1.49033	0.40809		1.49033	0.35958
1.4905	0.41955		1.4905	0.37022
1.49067	0.43142		1.49067	0.38138
1.49083	0.44368		1.49083	0.39308
1.491	0.45632		1.491	0.40532
1.49117	0.4693		1.49117	0.41813
1.49133	0.48258		1.49133	0.43151
1.4915	0.49609		1.4915	0.44545
1.49167	0.50975		1.49167	0.45992
1.49183	0.52346		1.49183	0.4749
1.492	0.53709		1.492	0.49031
1.49217	0.55048		1.49217	0.50607
1.49233	0.56348		1.49233	0.52207
1.4925	0.57587		1.4925	0.53812
1.49267	0.58743		1.49267	0.55404
1.49283	0.59793		1.49283	0.56957
1.493	0.60714		1.493	0.58443
1.49317	0.6148		1.49317	0.59831
1.49333	0.62073		1.49333	0.61087
1.4935	0.62472		1.4935	0.62179
1.49367	0.62666		1.49367	0.63075
1.49383	0.62646		1.49383	0.63747
1.494	0.62411		1.494	0.64173
1.49417	0.61967		1.49417	0.64336
1.49433	0.61325		1.49433	0.64228
1.4945	0.60502		1.4945	0.63849
1.49467	0.59519		1.49467	0.63209
1.49483	0.58398		1.49483	0.62328
1.495	0.57165		1.495	0.61233
1.49517	0.55843		1.49517	0.59954
1.49533	0.54457		1.49533	0.58526
1.4955	0.53026		1.4955	0.56984
1.49567	0.5157		1.49567	0.5536
1.49583	0.50105		1.49583	0.53686
1.496	0.48645		1.496	0.51988
1.49617	0.47202		1.49617	0.50288
1.49633	0.45784		1.49633	0.48603
1.4965	0.44397		1.4965	0.46949
1.49667	0.43048		1.49667	0.45336
1.49683	0.4174		1.49683	0.43772
1.497	0.40475		1.497	0.42263
1.49717	0.39255		1.49717	0.4081
1.49733	0.3808		1.49733	0.39417
1.4975	0.3695		1.4975	0.38083
1.49767	0.35865		1.49767	0.36809
1.49783	0.34824		1.49783	0.35592
1.498	0.33825		1.498	0.34432
1.49817	0.32868		1.49817	0.33325
1.49833	0.3195		1.49833	0.32271
1.4985	0.31071		1.4985	0.31266
1.49867	0.30228		1.49867	0.30309
1.49883	0.29421		1.49883	0.29397
1.499	0.28646		1.499	0.28527
1.49917	0.27904		1.49917	0.27697
1.49933	0.27192		1.49933	0.26905
1.4995	0.26508		1.4995	0.26149
1.49967	0.25852		1.49967	0.25427
1.49983	0.25222		1.49983	0.24737
1.5	0.24617		1.5	0.24077
1.50017	0.24035		1.50017	0.23445
1.50033	0.23476		1.50033	0.2284
1.5005	0.22938		1.5005	0.2226
1.50067	0.22419		1.50067	0.21705
1.50083	0.2192		1.50083	0.21171
1.501	0.21439		1.501	0.20659
1.50117	0.20976		1.50117	0.20168
1.50133	0.20529		1.50133	0.19695
1.5015	0.20097		1.5015	0.1924
1.50167	0.1968		1.50167	0.18803
1.50183	0.19278		1.50183	0.18381
1.502	0.18889		1.502	0.17975
1.50217	0.18513		1.50217	0.17584
1.50233	0.18149		1.50233	0.17206
1.5025	0.17796		1.5025	0.16841
1.50267	0.17455		1.50267	0.16489
1.50283	0.17125		1.50283	0.16148
1.503	0.16805		1.503	0.15819
1.50317	0.16494		1.50317	0.15501
1.50333	0.16193		1.50333	0.15193
1.5035	0.15901		1.5035	0.14894
1.50367	0.15617		1.50367	0.14605
1.50383	0.15342		1.50383	0.14325
1.504	0.15074		1.504	0.14053
1.50417	0.14814		1.50417	0.1379
1.50433	0.14561		1.50433	0.13534
1.5045	0.14314		1.5045	0.13285
1.50467	0.14075		1.50467	0.13044
1.50483	0.13842		1.50483	0.12809
1.505	0.13614		1.505	0.12581
1.50517	0.13393		1.50517	0.12359
1.50533	0.13178		1.50533	0.12143
1.5055	0.12967		1.5055	0.11933
1.50567	0.12763		1.50567	0.11728
1.50583	0.12563		1.50583	0.11528
1.506	0.12368		1.506	0.11334
1.50617	0.12177		1.50617	0.11145
1.50633	0.11991		1.50633	0.1096
1.5065	0.1181		1.5065	0.10779
1.50667	0.11632		1.50667	0.10603
1.50683	0.11459		1.50683	0.10432
1.507	0.11289		1.507	0.10264
1.50717	0.11123		1.50717	0.101
1.50733	0.10961		1.50733	0.0994
1.5075	0.10803		1.5075	0.09783
1.50767	0.10647		1.50767	0.0963
1.50783	0.10496		1.50783	0.0948
1.508	0.10347		1.508	0.09334
1.50817	0.10201		1.50817	0.09191
1.50833	0.10058		1.50833	0.0905
1.5085	0.09918		1.5085	0.08913
1.50867	0.09781		1.50867	0.08778
1.50883	0.09647		1.50883	0.08647
1.509	0.09515		1.509	0.08517
1.50917	0.09386		1.50917	0.08391
1.50933	0.09259		1.50933	0.08267
1.5095	0.09134		1.5095	0.08145
1.50967	0.09012		1.50967	0.08025
1.50983	0.08892		1.50983	0.07908
1.51	0.08775		1.51	0.07793
1.51017	0.08659		1.51017	0.0768
1.51033	0.08545		1.51033	0.07569
1.5105	0.08434		1.5105	0.07461
1.51067	0.08324		1.51067	0.07354
1.51083	0.08216		1.51083	0.07249
1.511	0.0811		1.511	0.07145
1.51117	0.08006		1.51117	0.07044
1.51133	0.07903		1.51133	0.06944
1.5115	0.07802		1.5115	0.06846
1.51167	0.07703		1.51167	0.06749
1.51183	0.07605		1.51183	0.06654
1.512	0.07509		1.512	0.06561
1.51217	0.07415		1.51217	0.06469
1.51233	0.07322		1.51233	0.06378
1.5125	0.0723		1.5125	0.06289
1.51267	0.07139		1.51267	0.06202
1.51283	0.0705		1.51283	0.06115
1.513	0.06963		1.513	0.0603
1.51317	0.06876		1.51317	0.05946
1.51333	0.06791		1.51333	0.05863
1.5135	0.06707		1.5135	0.05782
1.51367	0.06624		1.51367	0.05702
1.51383	0.06543		1.51383	0.05622
1.514	0.06462		1.514	0.05544
1.51417	0.06383		1.51417	0.05467
1.51433	0.06304		1.51433	0.05391
1.5145	0.06227		1.5145	0.05316
1.51467	0.0615		1.51467	0.05242
1.51483	0.06075		1.51483	0.05169
1.515	0.06001		1.515	0.05097
1.51517	0.05927		1.51517	0.05026
1.51533	0.05855		1.51533	0.04956
1.5155	0.05783		1.5155	0.04886
1.51567	0.05712		1.51567	0.04818
1.51583	0.05642		1.51583	0.0475
1.516	0.05573		1.516	0.04683
1.51617	0.05505		1.51617	0.04617
1.51633	0.05438		1.51633	0.04551
1.5165	0.05371		1.5165	0.04487
1.51667	0.05305		1.51667	0.04423
1.51683	0.0524		1.51683	0.04359
1.517	0.05175		1.517	0.04297
1.51717	0.05112		1.51717	0.04235
1.51733	0.05049		1.51733	0.04174
1.5175	0.04986		1.5175	0.04113
1.51767	0.04924		1.51767	0.04053
1.51783	0.04863		1.51783	0.03994
1.518	0.04803		1.518	0.03935
1.51817	0.04743		1.51817	0.03877
1.51833	0.04684		1.51833	0.0382
1.5185	0.04625		1.5185	0.03763
1.51867	0.04567		1.51867	0.03706
1.51883	0.0451		1.51883	0.03651
1.519	0.04453		1.519	0.03595
1.51917	0.04396		1.51917	0.0354
1.51933	0.0434		1.51933	0.03486
1.5195	0.04285		1.5195	0.03432
1.51967	0.0423		1.51967	0.03379
1.51983	0.04176		1.51983	0.03326
1.52	0.04122		1.52	0.03273
1.52017	0.04068		1.52017	0.03221
1.52033	0.04015		1.52033	0.03169
1.5205	0.03963		1.5205	0.03118
1.52067	0.0391		1.52067	0.03067
1.52083	0.03859		1.52083	0.03017
1.521	0.03807		1.521	0.02967
1.52117	0.03756		1.52117	0.02917
1.52133	0.03706		1.52133	0.02868
1.5215	0.03656		1.5215	0.02819
1.52167	0.03606		1.52167	0.02771
1.52183	0.03557		1.52183	0.02722
1.522	0.03508		1.522	0.02675
1.52217	0.03459		1.52217	0.02627
1.52233	0.03411		1.52233	0.0258
1.5225	0.03363		1.5225	0.02533
1.52267	0.03315		1.52267	0.02486
1.52283	0.03268		1.52283	0.0244
1.523	0.03221		1.523	0.02394
1.52317	0.03174		1.52317	0.02348
1.52333	0.03128		1.52333	0.02303
1.5235	0.03082		1.5235	0.02258
1.52367	0.03036		1.52367	0.02213
1.52383	0.02991		1.52383	0.02168
1.524	0.02945		1.524	0.02124
1.52417	0.029		1.52417	0.02079
1.52433	0.02856		1.52433	0.02035
1.5245	0.02811		1.5245	0.01992
1.52467	0.02767		1.52467	0.01948
1.52483	0.02723		1.52483	0.01905
1.525	0.02679		1.525	0.01862
1.52517	0.02636		1.52517	0.01819
1.52533	0.02592		1.52533	0.01776
1.5255	0.02549		1.5255	0.01734
1.52567	0.02506		1.52567	0.01691
1.52583	0.02464		1.52583	0.01649
1.526	0.02421		1.526	0.01607
1.52617	0.02379		1.52617	0.01566
1.52633	0.02337		1.52633	0.01524
1.5265	0.02295		1.5265	0.01482
1.52667	0.02253		1.52667	0.01441
1.52683	0.02212		1.52683	0.014
1.527	0.0217		1.527	0.01359
1.52717	0.02129		1.52717	0.01318
1.52733	0.02088		1.52733	0.01277
1.5275	0.02047		1.5275	0.01237
1.52767	0.02006		1.52767	0.01196
1.52783	0.01966		1.52783	0.01156
1.528	0.01925		1.528	0.01116
1.52817	0.01885		1.52817	0.01076
1.52833	0.01844		1.52833	0.01035
1.5285	0.01804		1.5285	0.00996
1.52867	0.01764		1.52867	0.00956
1.52883	0.01724		1.52883	0.00916
1.529	0.01684		1.529	0.00876
1.52917	0.01645		1.52917	0.00837
1.52933	0.01605		1.52933	0.00797
1.5295	0.01566		1.5295	0.00758
1.52967	0.01526		1.52967	0.00719
1.52983	0.01487		1.52983	0.00679
1.53	0.01447		1.53	0.0064
1.53017	0.01408		1.53017	0.00601
1.53033	0.01369		1.53033	0.00562
1.5305	0.0133		1.5305	0.00523
1.53067	0.01291		1.53067	0.00484
1.53083	0.01252		1.53083	0.00446
1.531	0.01213		1.531	0.00407
1.53117	0.01174		1.53117	0.00369
1.53133	0.01136		1.53133	0.0033
1.5315	0.01097		1.5315	0.00292
1.53167	0.01058		1.53167	0.00255
1.53183	0.0102		1.53183	0.00218
1.532	0.00981		1.532	0.00181
1.53217	0.00942		1.53217	0.00146
1.53233	0.00904		1.53233	0.00114
1.5325	0.00865		1.5325	0.00087699
1.53267	0.00827		1.53267	0.000736658
1.53283	0.00788		1.53283	0.000789208
1.533	0.0075		1.533	0.00101
[truncated: 1,002 more rows]
