# Supplementary material for: Ohm’s law of electromagnetic ideal fluids: impedance-governed supercoupling in complex near-zero-index networks
Source: Nat Commun. 2026 Jun 2;17:7131. doi: 10.1038/s41467-026-73657-1 (PMC13396760; doi:10.1038/s41467-026-73657-1)
Supplement: Supplementary file 5 — Supplementary Data 3 [file 41467_2026_73657_MOESM5_ESM.zip › FigS3d.xlsx]

## Sheet: Sheet1
Freq [GHz]	Mesh top plate		Freq [GHz]	Solid top plate
1.2	0.01514		1.2	0.01467
1.20017	0.0152		1.2005	0.0148
1.20033	0.01526		1.201	0.01494
1.2005	0.01532		1.2015	0.01508
1.20067	0.01538		1.202	0.01521
1.20083	0.01544		1.2025	0.01535
1.201	0.0155		1.203	0.01549
1.20117	0.01556		1.2035	0.01564
1.20133	0.01562		1.204	0.01578
1.2015	0.01568		1.2045	0.01593
1.20167	0.01574		1.205	0.01608
1.20183	0.0158		1.2055	0.01623
1.202	0.01587		1.206	0.01638
1.20217	0.01593		1.2065	0.01653
1.20233	0.01599		1.207	0.01669
1.2025	0.01605		1.2075	0.01684
1.20267	0.01612		1.208	0.017
1.20283	0.01618		1.2085	0.01716
1.203	0.01624		1.209	0.01732
1.20317	0.01631		1.2095	0.01748
1.20333	0.01637		1.21	0.01765
1.2035	0.01643		1.2105	0.01781
1.20367	0.0165		1.211	0.01798
1.20383	0.01656		1.2115	0.01815
1.204	0.01663		1.212	0.01832
1.20417	0.01669		1.2125	0.01849
1.20433	0.01676		1.213	0.01866
1.2045	0.01682		1.2135	0.01883
1.20467	0.01689		1.214	0.01901
1.20483	0.01695		1.2145	0.01918
1.205	0.01702		1.215	0.01936
1.20517	0.01708		1.2155	0.01954
1.20533	0.01715		1.216	0.01972
1.2055	0.01721		1.2165	0.0199
1.20567	0.01728		1.217	0.02008
1.20583	0.01735		1.2175	0.02026
1.206	0.01741		1.218	0.02044
1.20617	0.01748		1.2185	0.02062
1.20633	0.01755		1.219	0.0208
1.2065	0.01761		1.2195	0.02099
1.20667	0.01768		1.22	0.02117
1.20683	0.01775		1.2205	0.02135
1.207	0.01782		1.221	0.02153
1.20717	0.01789		1.2215	0.02172
1.20733	0.01795		1.222	0.0219
1.2075	0.01802		1.2225	0.02208
1.20767	0.01809		1.223	0.02226
1.20783	0.01816		1.2235	0.02245
1.208	0.01823		1.224	0.02263
1.20817	0.0183		1.2245	0.02281
1.20833	0.01836		1.225	0.02299
1.2085	0.01843		1.2255	0.02317
1.20867	0.0185		1.226	0.02334
1.20883	0.01857		1.2265	0.02352
1.209	0.01864		1.227	0.02369
1.20917	0.01871		1.2275	0.02387
1.20933	0.01878		1.228	0.02404
1.2095	0.01885		1.2285	0.02421
1.20967	0.01892		1.229	0.02438
1.20983	0.01899		1.2295	0.02455
1.21	0.01906		1.23	0.02471
1.21017	0.01913		1.2305	0.02487
1.21033	0.0192		1.231	0.02503
1.2105	0.01927		1.2315	0.02519
1.21067	0.01934		1.232	0.02534
1.21083	0.01941		1.2325	0.0255
1.211	0.01948		1.233	0.02565
1.21117	0.01956		1.2335	0.02579
1.21133	0.01963		1.234	0.02594
1.2115	0.0197		1.2345	0.02608
1.21167	0.01977		1.235	0.02621
1.21183	0.01984		1.2355	0.02635
1.212	0.01991		1.236	0.02648
1.21217	0.01998		1.2365	0.02661
1.21233	0.02005		1.237	0.02673
1.2125	0.02013		1.2375	0.02685
1.21267	0.0202		1.238	0.02697
1.21283	0.02027		1.2385	0.02708
1.213	0.02034		1.239	0.02719
1.21317	0.02041		1.2395	0.02729
1.21333	0.02048		1.24	0.02739
1.2135	0.02056		1.2405	0.02749
1.21367	0.02063		1.241	0.02758
1.21383	0.0207		1.2415	0.02767
1.214	0.02077		1.242	0.02776
1.21417	0.02084		1.2425	0.02784
1.21433	0.02092		1.243	0.02791
1.2145	0.02099		1.2435	0.02799
1.21467	0.02106		1.244	0.02806
1.21483	0.02113		1.2445	0.02812
1.215	0.02121		1.245	0.02818
1.21517	0.02128		1.2455	0.02824
1.21533	0.02135		1.246	0.02829
1.2155	0.02142		1.2465	0.02834
1.21567	0.02149		1.247	0.02839
1.21583	0.02157		1.2475	0.02843
1.216	0.02164		1.248	0.02847
1.21617	0.02171		1.2485	0.0285
1.21633	0.02178		1.249	0.02853
1.2165	0.02185		1.2495	0.02856
1.21667	0.02193		1.25	0.02858
1.21683	0.022		1.2505	0.0286
1.217	0.02207		1.251	0.02861
1.21717	0.02214		1.2515	0.02863
1.21733	0.02221		1.252	0.02864
1.2175	0.02228		1.2525	0.02864
1.21767	0.02236		1.253	0.02865
1.21783	0.02243		1.2535	0.02865
1.218	0.0225		1.254	0.02864
1.21817	0.02257		1.2545	0.02864
1.21833	0.02264		1.255	0.02863
1.2185	0.02271		1.2555	0.02862
1.21867	0.02278		1.256	0.02861
1.21883	0.02285		1.2565	0.02859
1.219	0.02292		1.257	0.02857
1.21917	0.023		1.2575	0.02855
1.21933	0.02307		1.258	0.02853
1.2195	0.02314		1.2585	0.02851
1.21967	0.02321		1.259	0.02848
1.21983	0.02328		1.2595	0.02845
1.22	0.02335		1.26	0.02842
1.22017	0.02342		1.2605	0.02839
1.22033	0.02349		1.261	0.02835
1.2205	0.02356		1.2615	0.02832
1.22067	0.02363		1.262	0.02828
1.22083	0.02369		1.2625	0.02824
1.221	0.02376		1.263	0.0282
1.22117	0.02383		1.2635	0.02816
1.22133	0.0239		1.264	0.02812
1.2215	0.02397		1.2645	0.02807
1.22167	0.02404		1.265	0.02803
1.22183	0.02411		1.2655	0.02798
1.222	0.02417		1.266	0.02794
1.22217	0.02424		1.2665	0.02789
1.22233	0.02431		1.267	0.02784
1.2225	0.02438		1.2675	0.02779
1.22267	0.02444		1.268	0.02774
1.22283	0.02451		1.2685	0.02769
1.223	0.02458		1.269	0.02764
1.22317	0.02464		1.2695	0.02759
1.22333	0.02471		1.27	0.02754
1.2235	0.02477		1.2705	0.02749
1.22367	0.02484		1.271	0.02743
1.22383	0.02491		1.2715	0.02738
1.224	0.02497		1.272	0.02733
1.22417	0.02504		1.2725	0.02728
1.22433	0.0251		1.273	0.02722
1.2245	0.02516		1.2735	0.02717
1.22467	0.02523		1.274	0.02712
1.22483	0.02529		1.2745	0.02706
1.225	0.02535		1.275	0.02701
1.22517	0.02542		1.2755	0.02695
1.22533	0.02548		1.276	0.0269
1.2255	0.02554		1.2765	0.02685
1.22567	0.0256		1.277	0.02679
1.22583	0.02567		1.2775	0.02674
1.226	0.02573		1.278	0.02669
1.22617	0.02579		1.2785	0.02664
1.22633	0.02585		1.279	0.02658
1.2265	0.02591		1.2795	0.02653
1.22667	0.02597		1.28	0.02648
1.22683	0.02603		1.2805	0.02643
1.227	0.02609		1.281	0.02638
1.22717	0.02615		1.2815	0.02633
1.22733	0.0262		1.282	0.02627
1.2275	0.02626		1.2825	0.02622
1.22767	0.02632		1.283	0.02617
1.22783	0.02638		1.2835	0.02613
1.228	0.02644		1.284	0.02608
1.22817	0.02649		1.2845	0.02603
1.22833	0.02655		1.285	0.02598
1.2285	0.0266		1.2855	0.02593
1.22867	0.02666		1.286	0.02588
1.22883	0.02671		1.2865	0.02584
1.229	0.02677		1.287	0.02579
1.22917	0.02682		1.2875	0.02575
1.22933	0.02688		1.288	0.0257
1.2295	0.02693		1.2885	0.02566
1.22967	0.02698		1.289	0.02561
1.22983	0.02704		1.2895	0.02557
1.23	0.02709		1.29	0.02553
1.23017	0.02714		1.2905	0.02548
1.23033	0.02719		1.291	0.02544
1.2305	0.02724		1.2915	0.0254
1.23067	0.02729		1.292	0.02536
1.23083	0.02734		1.2925	0.02532
1.231	0.02739		1.293	0.02528
1.23117	0.02744		1.2935	0.02524
1.23133	0.02749		1.294	0.02521
1.2315	0.02754		1.2945	0.02517
1.23167	0.02758		1.295	0.02513
1.23183	0.02763		1.2955	0.0251
1.232	0.02768		1.296	0.02506
1.23217	0.02772		1.2965	0.02502
1.23233	0.02777		1.297	0.02499
1.2325	0.02781		1.2975	0.02496
1.23267	0.02786		1.298	0.02492
1.23283	0.0279		1.2985	0.02489
1.233	0.02795		1.299	0.02486
1.23317	0.02799		1.2995	0.02483
1.23333	0.02803		1.3	0.0248
1.2335	0.02808		1.3005	0.02477
1.23367	0.02812		1.301	0.02474
1.23383	0.02816		1.3015	0.02471
1.234	0.0282		1.302	0.02468
1.23417	0.02824		1.3025	0.02465
1.23433	0.02828		1.303	0.02463
1.2345	0.02832		1.3035	0.0246
1.23467	0.02836		1.304	0.02458
1.23483	0.0284		1.3045	0.02455
1.235	0.02844		1.305	0.02453
1.23517	0.02847		1.3055	0.0245
1.23533	0.02851		1.306	0.02448
1.2355	0.02855		1.3065	0.02446
1.23567	0.02858		1.307	0.02444
1.23583	0.02862		1.3075	0.02442
1.236	0.02865		1.308	0.0244
1.23617	0.02869		1.3085	0.02438
1.23633	0.02872		1.309	0.02436
1.2365	0.02876		1.3095	0.02434
1.23667	0.02879		1.31	0.02432
1.23683	0.02882		1.3105	0.0243
1.237	0.02885		1.311	0.02429
1.23717	0.02889		1.3115	0.02427
1.23733	0.02892		1.312	0.02426
1.2375	0.02895		1.3125	0.02424
1.23767	0.02898		1.313	0.02423
1.23783	0.02901		1.3135	0.02422
1.238	0.02904		1.314	0.0242
1.23817	0.02907		1.3145	0.02419
1.23833	0.02909		1.315	0.02418
1.2385	0.02912		1.3155	0.02417
1.23867	0.02915		1.316	0.02416
1.23883	0.02918		1.3165	0.02415
1.239	0.0292		1.317	0.02414
1.23917	0.02923		1.3175	0.02413
1.23933	0.02925		1.318	0.02412
1.2395	0.02928		1.3185	0.02412
1.23967	0.0293		1.319	0.02411
1.23983	0.02933		1.3195	0.0241
1.24	0.02935		1.32	0.0241
1.24017	0.02937		1.3205	0.0241
1.24033	0.0294		1.321	0.02409
1.2405	0.02942		1.3215	0.02409
1.24067	0.02944		1.322	0.02409
1.24083	0.02946		1.3225	0.02408
1.241	0.02948		1.323	0.02408
1.24117	0.0295		1.3235	0.02408
1.24133	0.02952		1.324	0.02408
1.2415	0.02954		1.3245	0.02408
1.24167	0.02956		1.325	0.02408
1.24183	0.02958		1.3255	0.02408
1.242	0.02959		1.326	0.02409
1.24217	0.02961		1.3265	0.02409
1.24233	0.02963		1.327	0.02409
1.2425	0.02965		1.3275	0.0241
1.24267	0.02966		1.328	0.0241
1.24283	0.02968		1.3285	0.02411
1.243	0.02969		1.329	0.02411
1.24317	0.02971		1.3295	0.02412
1.24333	0.02972		1.33	0.02413
1.2435	0.02973		1.3305	0.02413
1.24367	0.02975		1.331	0.02414
1.24383	0.02976		1.3315	0.02415
1.244	0.02977		1.332	0.02416
1.24417	0.02979		1.3325	0.02417
1.24433	0.0298		1.333	0.02418
1.2445	0.02981		1.3335	0.02419
1.24467	0.02982		1.334	0.02421
1.24483	0.02983		1.3345	0.02422
1.245	0.02984		1.335	0.02423
1.24517	0.02985		1.3355	0.02425
1.24533	0.02986		1.336	0.02426
1.2455	0.02987		1.3365	0.02428
1.24567	0.02988		1.337	0.02429
1.24583	0.02989		1.3375	0.02431
1.246	0.02989		1.338	0.02432
1.24617	0.0299		1.3385	0.02434
1.24633	0.02991		1.339	0.02436
1.2465	0.02991		1.3395	0.02438
1.24667	0.02992		1.34	0.0244
1.24683	0.02993		1.3405	0.02442
1.247	0.02993		1.341	0.02444
1.24717	0.02994		1.3415	0.02446
1.24733	0.02994		1.342	0.02448
1.2475	0.02995		1.3425	0.02451
1.24767	0.02995		1.343	0.02453
1.24783	0.02995		1.3435	0.02455
1.248	0.02996		1.344	0.02458
1.24817	0.02996		1.3445	0.0246
1.24833	0.02996		1.345	0.02463
1.2485	0.02997		1.3455	0.02465
1.24867	0.02997		1.346	0.02468
1.24883	0.02997		1.3465	0.02471
1.249	0.02997		1.347	0.02474
1.24917	0.02997		1.3475	0.02477
1.24933	0.02997		1.348	0.0248
1.2495	0.02997		1.3485	0.02483
1.24967	0.02997		1.349	0.02486
1.24983	0.02997		1.3495	0.02489
1.25	0.02997		1.35	0.02492
1.25017	0.02997		1.3505	0.02495
1.25033	0.02997		1.351	0.02499
1.2505	0.02997		1.3515	0.02502
1.25067	0.02997		1.352	0.02505
1.25083	0.02997		1.3525	0.02509
1.251	0.02996		1.353	0.02513
1.25117	0.02996		1.3535	0.02516
1.25133	0.02996		1.354	0.0252
1.2515	0.02996		1.3545	0.02524
1.25167	0.02995		1.355	0.02528
1.25183	0.02995		1.3555	0.02532
1.252	0.02994		1.356	0.02536
1.25217	0.02994		1.3565	0.0254
1.25233	0.02994		1.357	0.02544
1.2525	0.02993		1.3575	0.02548
1.25267	0.02993		1.358	0.02552
1.25283	0.02992		1.3585	0.02557
1.253	0.02992		1.359	0.02561
1.25317	0.02991		1.3595	0.02566
1.25333	0.0299		1.36	0.0257
1.2535	0.0299		1.3605	0.02575
1.25367	0.02989		1.361	0.0258
1.25383	0.02988		1.3615	0.02584
1.254	0.02988		1.362	0.02589
1.25417	0.02987		1.3625	0.02594
1.25433	0.02986		1.363	0.02599
1.2545	0.02986		1.3635	0.02604
1.25467	0.02985		1.364	0.02609
1.25483	0.02984		1.3645	0.02614
1.255	0.02983		1.365	0.0262
1.25517	0.02982		1.3655	0.02625
1.25533	0.02981		1.366	0.02631
1.2555	0.0298		1.3665	0.02636
1.25567	0.0298		1.367	0.02642
1.25583	0.02979		1.3675	0.02647
1.256	0.02978		1.368	0.02653
1.25617	0.02977		1.3685	0.02659
1.25633	0.02976		1.369	0.02665
1.2565	0.02975		1.3695	0.02671
1.25667	0.02974		1.37	0.02677
1.25683	0.02973		1.3705	0.02683
1.257	0.02972		1.371	0.02689
1.25717	0.02971		1.3715	0.02695
1.25733	0.02969		1.372	0.02702
1.2575	0.02968		1.3725	0.02708
1.25767	0.02967		1.373	0.02715
1.25783	0.02966		1.3735	0.02721
1.258	0.02965		1.374	0.02728
1.25817	0.02964		1.3745	0.02735
1.25833	0.02963		1.375	0.02742
1.2585	0.02961		1.3755	0.02749
1.25867	0.0296		1.376	0.02756
1.25883	0.02959		1.3765	0.02763
1.259	0.02958		1.377	0.0277
1.25917	0.02956		1.3775	0.02778
1.25933	0.02955		1.378	0.02785
1.2595	0.02954		1.3785	0.02792
1.25967	0.02953		1.379	0.028
1.25983	0.02951		1.3795	0.02808
1.26	0.0295		1.38	0.02816
1.26017	0.02949		1.3805	0.02823
1.26033	0.02947		1.381	0.02831
1.2605	0.02946		1.3815	0.02839
1.26067	0.02944		1.382	0.02848
1.26083	0.02943		1.3825	0.02856
1.261	0.02942		1.383	0.02864
1.26117	0.0294		1.3835	0.02873
1.26133	0.02939		1.384	0.02881
1.2615	0.02937		1.3845	0.0289
1.26167	0.02936		1.385	0.02899
1.26183	0.02934		1.3855	0.02907
1.262	0.02933		1.386	0.02916
1.26217	0.02932		1.3865	0.02925
1.26233	0.0293		1.387	0.02935
1.2625	0.02929		1.3875	0.02944
1.26267	0.02927		1.388	0.02953
1.26283	0.02926		1.3885	0.02963
1.263	0.02924		1.389	0.02972
1.26317	0.02922		1.3895	0.02982
1.26333	0.02921		1.39	0.02992
1.2635	0.02919		1.3905	0.03002
1.26367	0.02918		1.391	0.03012
1.26383	0.02916		1.3915	0.03022
1.264	0.02915		1.392	0.03032
1.26417	0.02913		1.3925	0.03043
1.26433	0.02911		1.393	0.03053
1.2645	0.0291		1.3935	0.03064
1.26467	0.02908		1.394	0.03074
1.26483	0.02907		1.3945	0.03085
1.265	0.02905		1.395	0.03096
1.26517	0.02903		1.3955	0.03107
1.26533	0.02902		1.396	0.03119
1.2655	0.029		1.3965	0.0313
1.26567	0.02898		1.397	0.03142
1.26583	0.02897		1.3975	0.03153
1.266	0.02895		1.398	0.03165
1.26617	0.02893		1.3985	0.03177
1.26633	0.02892		1.399	0.03189
1.2665	0.0289		1.3995	0.03201
1.26667	0.02888		1.4	0.03214
1.26683	0.02887		1.4005	0.03226
1.267	0.02885		1.401	0.03239
1.26717	0.02883		1.4015	0.03252
1.26733	0.02882		1.402	0.03264
1.2675	0.0288		1.4025	0.03277
1.26767	0.02878		1.403	0.03291
1.26783	0.02876		1.4035	0.03304
1.268	0.02875		1.404	0.03318
1.26817	0.02873		1.4045	0.03331
1.26833	0.02871		1.405	0.03345
1.2685	0.0287		1.4055	0.03359
1.26867	0.02868		1.406	0.03373
1.26883	0.02866		1.4065	0.03388
1.269	0.02864		1.407	0.03402
1.26917	0.02863		1.4075	0.03417
1.26933	0.02861		1.408	0.03432
1.2695	0.02859		1.4085	0.03447
1.26967	0.02857		1.409	0.03462
1.26983	0.02856		1.4095	0.03478
1.27	0.02854		1.41	0.03493
1.27017	0.02852		1.4105	0.03509
1.27033	0.0285		1.411	0.03525
1.2705	0.02849		1.4115	0.03541
1.27067	0.02847		1.412	0.03557
1.27083	0.02845		1.4125	0.03574
1.271	0.02843		1.413	0.03591
1.27117	0.02841		1.4135	0.03608
1.27133	0.0284		1.414	0.03625
1.2715	0.02838		1.4145	0.03642
1.27167	0.02836		1.415	0.0366
1.27183	0.02834		1.4155	0.03678
1.272	0.02833		1.416	0.03696
1.27217	0.02831		1.4165	0.03714
1.27233	0.02829		1.417	0.03733
1.2725	0.02827		1.4175	0.03751
1.27267	0.02825		1.418	0.0377
1.27283	0.02824		1.4185	0.0379
1.273	0.02822		1.419	0.03809
1.27317	0.0282		1.4195	0.03829
1.27333	0.02818		1.42	0.03849
1.2735	0.02817		1.4205	0.03869
1.27367	0.02815		1.421	0.0389
1.27383	0.02813		1.4215	0.03911
1.274	0.02811		1.422	0.03932
1.27417	0.02809		1.4225	0.03953
1.27433	0.02808		1.423	0.03975
1.2745	0.02806		1.4235	0.03997
1.27467	0.02804		1.424	0.04019
1.27483	0.02802		1.4245	0.04041
1.275	0.028		1.425	0.04064
1.27517	0.02799		1.4255	0.04088
1.27533	0.02797		1.426	0.04111
1.2755	0.02795		1.4265	0.04135
1.27567	0.02793		1.427	0.04159
1.27583	0.02792		1.4275	0.04184
1.276	0.0279		1.428	0.04208
1.27617	0.02788		1.4285	0.04234
1.27633	0.02786		1.429	0.04259
1.2765	0.02784		1.4295	0.04285
1.27667	0.02783		1.43	0.04312
1.27683	0.02781		1.4305	0.04338
1.277	0.02779		1.431	0.04365
1.27717	0.02777		1.4315	0.04393
1.27733	0.02776		1.432	0.04421
1.2775	0.02774		1.4325	0.04449
1.27767	0.02772		1.433	0.04478
1.27783	0.0277		1.4335	0.04507
1.278	0.02769		1.434	0.04537
1.27817	0.02767		1.4345	0.04567
1.27833	0.02765		1.435	0.04598
1.2785	0.02763		1.4355	0.04629
1.27867	0.02762		1.436	0.04661
1.27883	0.0276		1.4365	0.04693
1.279	0.02758		1.437	0.04726
1.27917	0.02756		1.4375	0.04759
1.27933	0.02755		1.438	0.04793
1.2795	0.02753		1.4385	0.04827
1.27967	0.02751		1.439	0.04862
1.27983	0.02749		1.4395	0.04898
1.28	0.02748		1.44	0.04934
1.28017	0.02746		1.4405	0.04971
1.28033	0.02744		1.441	0.05008
1.2805	0.02743		1.4415	0.05046
1.28067	0.02741		1.442	0.05085
1.28083	0.02739		1.4425	0.05125
1.281	0.02737		1.443	0.05165
1.28117	0.02736		1.4435	0.05206
1.28133	0.02734		1.444	0.05248
1.2815	0.02732		1.4445	0.0529
1.28167	0.02731		1.445	0.05334
1.28183	0.02729		1.4455	0.05378
1.282	0.02727		1.446	0.05423
1.28217	0.02726		1.4465	0.05469
1.28233	0.02724		1.447	0.05516
1.2825	0.02722		1.4475	0.05563
1.28267	0.0272		1.448	0.05612
1.28283	0.02719		1.4485	0.05662
1.283	0.02717		1.449	0.05713
1.28317	0.02715		1.4495	0.05765
1.28333	0.02714		1.45	0.05818
1.2835	0.02712		1.4505	0.05872
1.28367	0.02711		1.451	0.05927
1.28383	0.02709		1.4515	0.05984
1.284	0.02707		1.452	0.06041
1.28417	0.02706		1.4525	0.06101
1.28433	0.02704		1.453	0.06161
1.2845	0.02702		1.4535	0.06223
1.28467	0.02701		1.454	0.06286
1.28483	0.02699		1.4545	0.06351
1.285	0.02697		1.455	0.06418
1.28517	0.02696		1.4555	0.06486
1.28533	0.02694		1.456	0.06556
1.2855	0.02693		1.4565	0.06627
1.28567	0.02691		1.457	0.067
1.28583	0.02689		1.4575	0.06776
1.286	0.02688		1.458	0.06853
1.28617	0.02686		1.4585	0.06932
1.28633	0.02685		1.459	0.07014
1.2865	0.02683		1.4595	0.07098
1.28667	0.02681		1.46	0.07184
1.28683	0.0268		1.4605	0.07272
1.287	0.02678		1.461	0.07363
1.28717	0.02677		1.4615	0.07457
1.28733	0.02675		1.462	0.07554
1.2875	0.02674		1.4625	0.07653
1.28767	0.02672		1.463	0.07756
1.28783	0.02671		1.4635	0.07862
1.288	0.02669		1.464	0.07971
1.28817	0.02668		1.4645	0.08084
1.28833	0.02666		1.465	0.082
1.2885	0.02664		1.4655	0.0832
1.28867	0.02663		1.466	0.08445
1.28883	0.02661		1.4665	0.08574
1.289	0.0266		1.467	0.08707
1.28917	0.02658		1.4675	0.08845
1.28933	0.02657		1.468	0.08989
1.2895	0.02655		1.4685	0.09138
1.28967	0.02654		1.469	0.09292
1.28983	0.02653		1.4695	0.09453
1.29	0.02651		1.47	0.0962
1.29017	0.0265		1.4705	0.09794
1.29033	0.02648		1.471	0.09975
1.2905	0.02647		1.4715	0.10164
1.29067	0.02645		1.472	0.10361
1.29083	0.02644		1.4725	0.10567
1.291	0.02642		1.473	0.10783
1.29117	0.02641		1.4735	0.11009
1.29133	0.02639		1.474	0.11245
1.2915	0.02638		1.4745	0.11494
1.29167	0.02637		1.475	0.11754
1.29183	0.02635		1.4755	0.12029
1.292	0.02634		1.476	0.12318
1.29217	0.02632		1.4765	0.12623
1.29233	0.02631		1.477	0.12945
1.2925	0.0263		1.4775	0.13286
1.29267	0.02628		1.478	0.13647
1.29283	0.02627		1.4785	0.1403
1.293	0.02625		1.479	0.14438
1.29317	0.02624		1.4795	0.14873
1.29333	0.02623		1.48	0.15337
1.2935	0.02621		1.4805	0.15833
1.29367	0.0262		1.481	0.16365
1.29383	0.02619		1.4815	0.16937
1.294	0.02617		1.482	0.17553
1.29417	0.02616		1.4825	0.18219
1.29433	0.02615		1.483	0.18941
1.2945	0.02613		1.4835	0.19724
1.29467	0.02612		1.484	0.20579
1.29483	0.02611		1.4845	0.21513
1.295	0.02609		1.485	0.22539
1.29517	0.02608		1.4855	0.23668
1.29533	0.02607		1.486	0.24917
1.2955	0.02606		1.4865	0.26302
1.29567	0.02604		1.487	0.27845
1.29583	0.02603		1.4875	0.2957
1.296	0.02602		1.488	0.31505
1.29617	0.026		1.4885	0.33681
1.29633	0.02599		1.489	0.36131
1.2965	0.02598		1.4895	0.38888
1.29667	0.02597		1.49	0.41975
1.29683	0.02595		1.4905	0.45396
1.297	0.02594		1.491	0.49112
1.29717	0.02593		1.4915	0.53005
1.29733	0.02592		1.492	0.56833
1.2975	0.02591		1.4925	0.60197
1.29767	0.02589		1.493	0.62579
1.29783	0.02588		1.4935	0.63479
1.298	0.02587		1.494	0.6265
1.29817	0.02586		1.4945	0.6024
1.29833	0.02585		1.495	0.56707
1.2985	0.02583		1.4955	0.52603
1.29867	0.02582		1.496	0.48379
1.29883	0.02581		1.4965	0.44323
1.299	0.0258		1.497	0.40584
1.29917	0.02579		1.4975	0.37213
1.29933	0.02578		1.498	0.34212
1.2995	0.02577		1.4985	0.31553
1.29967	0.02575		1.499	0.292
1.29983	0.02574		1.4995	0.27116
1.3	0.02573		1.5	0.25264
1.30017	0.02572		1.5005	0.23615
1.30033	0.02571		1.501	0.22139
1.3005	0.0257		1.5015	0.20814
1.30067	0.02569		1.502	0.19619
1.30083	0.02568		1.5025	0.18537
1.301	0.02567		1.503	0.17555
1.30117	0.02566		1.5035	0.16659
1.30133	0.02564		1.504	0.1584
1.3015	0.02563		1.5045	0.15087
1.30167	0.02562		1.505	0.14395
1.30183	0.02561		1.5055	0.13755
1.302	0.0256		1.506	0.13163
1.30217	0.02559		1.5065	0.12613
1.30233	0.02558		1.507	0.12101
1.3025	0.02557		1.5075	0.11623
1.30267	0.02556		1.508	0.11176
1.30283	0.02555		1.5085	0.10757
1.303	0.02554		1.509	0.10364
1.30317	0.02553		1.5095	0.09993
1.30333	0.02552		1.51	0.09644
1.3035	0.02551		1.5105	0.09316
1.30367	0.0255		1.511	0.09006
1.30383	0.02549		1.5115	0.08715
1.304	0.02548		1.512	0.08441
1.30417	0.02547		1.5125	0.08183
1.30433	0.02546		1.513	0.07942
1.3045	0.02545		1.5135	0.07716
1.30467	0.02545		1.514	0.07503
1.30483	0.02544		1.5145	0.07304
1.305	0.02543		1.515	0.07118
1.30517	0.02542		1.5155	0.06943
1.30533	0.02541		1.516	0.06779
1.3055	0.0254		1.5165	0.06626
1.30567	0.02539		1.517	0.06483
1.30583	0.02538		1.5175	0.0635
1.306	0.02537		1.518	0.06227
1.30617	0.02536		1.5185	0.06114
1.30633	0.02536		1.519	0.06012
1.3065	0.02535		1.5195	0.05919
1.30667	0.02534		1.52	0.05838
1.30683	0.02533		1.5205	0.05769
1.307	0.02532		1.521	0.05712
1.30717	0.02531		1.5215	0.05669
1.30733	0.02531		1.522	0.05642
1.3075	0.0253		1.5225	0.05634
1.30767	0.02529		1.523	0.05648
1.30783	0.02528		1.5235	0.05687
1.308	0.02527		1.524	0.0576
1.30817	0.02527		1.5245	0.05875
1.30833	0.02526		1.525	0.06046
1.3085	0.02525		1.5255	0.06295
1.30867	0.02524		1.526	0.06656
1.30883	0.02524		1.5265	0.07186
1.309	0.02523		1.527	0.07992
1.30917	0.02522		1.5275	0.09274
1.30933	0.02521		1.528	0.11392
1.3095	0.02521		1.5285	0.1444
1.30967	0.0252		1.529	0.14486
1.30983	0.02519		1.5295	0.09333
1.31	0.02518		1.53	0.0549
1.31017	0.02518		1.5305	0.03363
1.31033	0.02517		1.531	0.0212
1.3105	0.02516		1.5315	0.01335
1.31067	0.02516		1.532	0.00809
1.31083	0.02515		1.5325	0.00444
1.311	0.02514		1.533	0.00196
1.31117	0.02514		1.5335	0.0012
1.31133	0.02513		1.534	0.00222
1.3115	0.02512		1.5345	0.00326
1.31167	0.02512		1.535	0.00409
1.31183	0.02511		1.5355	0.00474
1.312	0.0251		1.536	0.00524
1.31217	0.0251		1.5365	0.00561
1.31233	0.02509		1.537	0.00588
1.3125	0.02509		1.5375	0.00608
1.31267	0.02508		1.538	0.00621
1.31283	0.02507		1.5385	0.00628
1.313	0.02507		1.539	0.00631
1.31317	0.02506		1.5395	0.0063
1.31333	0.02506		1.54	0.00626
1.3135	0.02505		1.5405	0.0062
1.31367	0.02505		1.541	0.00611
1.31383	0.02504		1.5415	0.00601
1.314	0.02503		1.542	0.00589
1.31417	0.02503		1.5425	0.00575
1.31433	0.02502		1.543	0.00561
1.3145	0.02502		1.5435	0.00546
1.31467	0.02501		1.544	0.0053
1.31483	0.02501		1.5445	0.00514
1.315	0.025		1.545	0.00497
1.31517	0.025		1.5455	0.0048
1.31533	0.02499		1.546	0.00462
1.3155	0.02499		1.5465	0.00444
1.31567	0.02498		1.547	0.00427
1.31583	0.02498		1.5475	0.00409
1.316	0.02498		1.548	0.00391
1.31617	0.02497		1.5485	0.00374
1.31633	0.02497		1.549	0.00356
1.3165	0.02496		1.5495	0.00339
1.31667	0.02496		1.55	0.00321
1.31683	0.02495		1.5505	0.00304
1.317	0.02495		1.551	0.00288
1.31717	0.02495		1.5515	0.00271
1.31733	0.02494		1.552	0.00255
1.3175	0.02494		1.5525	0.00239
1.31767	0.02493		1.553	0.00223
1.31783	0.02493		1.5535	0.00208
1.318	0.02493		1.554	0.00193
1.31817	0.02492		1.5545	0.00179
1.31833	0.02492		1.555	0.00165
1.3185	0.02492		1.5555	0.00152
1.31867	0.02491		1.556	0.00138
1.31883	0.02491		1.5565	0.00126
1.319	0.02491		1.557	0.00114
1.31917	0.0249		1.5575	0.00102
1.31933	0.0249		1.558	0.000909767
1.3195	0.0249		1.5585	0.000803733
1.31967	0.02489		1.559	0.000703088
1.31983	0.02489		1.5595	0.000607979
1.32	0.02489		1.56	0.00051855
1.32017	0.02489		1.5605	0.000434951
1.32033	0.02488		1.561	0.000357333
1.3205	0.02488		1.5615	0.00028585
1.32067	0.02488		1.562	0.000220662
1.32083	0.02487		1.5625	0.000161934
1.321	0.02487		1.563	0.000109847
1.32117	0.02487		1.5635	6.46108e-05
1.32133	0.02487		1.564	2.66448e-05
1.3215	0.02487		1.5645	8.15286e-06
1.32167	0.02486		1.565	2.98869e-05
1.32183	0.02486		1.5655	4.60401e-05
1.322	0.02486		1.566	5.46185e-05
1.32217	0.02486		1.5665	5.5307e-05
1.32233	0.02486		1.567	4.7879e-05
1.3225	0.02485		1.5675	3.21841e-05
1.32267	0.02485		1.568	9.31113e-06
1.32283	0.02485		1.5685	2.70423e-05
1.323	0.02485		1.569	6.92228e-05
1.32317	0.02485		1.5695	0.000121155
1.32333	0.02485		1.57	0.000182885
1.3235	0.02485		1.5705	0.000254678
1.32367	0.02484		1.571	0.000336842
1.32383	0.02484		1.5715	0.000429708
1.324	0.02484		1.572	0.000533625
1.32417	0.02484		1.5725	0.000648962
1.32433	0.02484		1.573	0.000776107
1.3245	0.02484		1.5735	0.000915469
1.32467	0.02484		1.574	0.00107
1.32483	0.02484		1.5745	0.00123
1.325	0.02484		1.575	0.00141
1.32517	0.02484		1.5755	0.0016
1.32533	0.02484		1.576	0.00181
1.3255	0.02484		1.5765	0.00203
1.32567	0.02484		1.577	0.00227
1.32583	0.02484		1.5775	0.00253
1.326	0.02484		1.578	0.0028
1.32617	0.02484		1.5785	0.00309
1.32633	0.02484		1.579	0.0034
1.3265	0.02484		1.5795	0.00372
1.32667	0.02484		1.58	0.00407
1.32683	0.02484		1.5805	0.00444
1.327	0.02484		1.581	0.00483
1.32717	0.02484		1.5815	0.00524
1.32733	0.02484		1.582	0.00568
1.3275	0.02484		1.5825	0.00614
1.32767	0.02484		1.583	0.00663
1.32783	0.02484		1.5835	0.00714
1.328	0.02484		1.584	0.00769
1.32817	0.02484		1.5845	0.00826
1.32833	0.02484		1.585	0.00887
1.3285	0.02484		1.5855	0.00951
1.32867	0.02484		1.586	0.01018
1.32883	0.02484		1.5865	0.01089
1.329	0.02484		1.587	0.01164
1.32917	0.02485		1.5875	0.01243
1.32933	0.02485		1.588	0.01327
1.3295	0.02485		1.5885	0.01415
1.32967	0.02485		1.589	0.01508
1.32983	0.02485		1.5895	0.01606
1.33	0.02485		1.59	0.01709
1.33017	0.02485		1.5905	0.01818
1.33033	0.02486		1.591	0.01934
1.3305	0.02486		1.5915	0.02055
1.33067	0.02486		1.592	0.02184
1.33083	0.02486		1.5925	0.0232
1.331	0.02486		1.593	0.02464
1.33117	0.02487		1.5935	0.02617
1.33133	0.02487		1.594	0.02778
1.3315	0.02487		1.5945	0.0295
1.33167	0.02487		1.595	0.03131
1.33183	0.02488		1.5955	0.03324
1.332	0.02488		1.596	0.03529
1.33217	0.02488		1.5965	0.03746
1.33233	0.02488		1.597	0.03978
1.3325	0.02489		1.5975	0.04225
1.33267	0.02489		1.598	0.04488
1.33283	0.02489		1.5985	0.04769
1.333	0.02489		1.599	0.0507
1.33317	0.0249		1.5995	0.05392
1.33333	0.0249		1.6	0.05737
1.3335	0.0249		1.6005	0.06108
1.33367	0.02491		1.601	0.06507
1.33383	0.02491		1.6015	0.06937
1.334	0.02491		1.602	0.07401
1.33417	0.02492		1.6025	0.07903
1.33433	0.02492		1.603	0.08448
1.3345	0.02492		1.6035	0.0904
1.33467	0.02493		1.604	0.09685
1.33483	0.02493		1.6045	0.10391
1.335	0.02494		1.605	0.11164
1.33517	0.02494		1.6055	0.12014
1.33533	0.02494		1.606	0.12953
1.3355	0.02495		1.6065	0.13993
1.33567	0.02495		1.607	0.1515
1.33583	0.02496		1.6075	0.16442
1.336	0.02496		1.608	0.17893
1.33617	0.02496		1.6085	0.19531
1.33633	0.02497		1.609	0.21389
1.3365	0.02497		1.6095	0.2351
1.33667	0.02498		1.61	0.25945
1.33683	0.02498		1.6105	0.28757
1.337	0.02499		1.611	0.32025
1.33717	0.02499		1.6115	0.35841
1.33733	0.025		1.612	0.40308
1.3375	0.025		1.6125	0.45532
1.33767	0.02501		1.613	0.51587
1.33783	0.02501		1.6135	0.58448
1.338	0.02502		1.614	0.65863
1.33817	0.02502		1.6145	0.7318
1.33833	0.02503		1.615	0.79264
1.3385	0.02503		1.6155	0.82803
1.33867	0.02504		1.616	0.83044
1.33883	0.02504		1.6165	0.80314
1.339	0.02505		1.617	0.75703
1.33917	0.02506		1.6175	0.70345
1.33933	0.02506		1.618	0.65005
1.3395	0.02507		1.6185	0.6007
1.33967	0.02507		1.619	0.55676
1.33983	0.02508		1.6195	0.51834
1.34	0.02509		1.62	0.48498
1.34017	0.02509		1.6205	0.45604
1.34033	0.0251		1.621	0.43089
1.3405	0.0251		1.6215	0.40897
1.34067	0.02511		1.622	0.38977
1.34083	0.02512		1.6225	0.37288
1.341	0.02512		1.623	0.35795
1.34117	0.02513		1.6235	0.3447
1.34133	0.02514		1.624	0.3329
1.3415	0.02514		1.6245	0.32234
1.34167	0.02515		1.625	0.31287
1.34183	0.02516		1.6255	0.30434
1.342	0.02516		1.626	0.29663
1.34217	0.02517		1.6265	0.28966
1.34233	0.02518		1.627	0.28333
1.3425	0.02519		1.6275	0.27758
1.34267	0.02519		1.628	0.27235
1.34283	0.0252		1.6285	0.26758
1.343	0.02521		1.629	0.26322
1.34317	0.02522		1.6295	0.25925
1.34333	0.02522		1.63	0.25561
1.3435	0.02523		1.6305	0.25229
1.34367	0.02524		1.631	0.24925
1.34383	0.02525		1.6315	0.24647
1.344	0.02525		1.632	0.24394
1.34417	0.02526		1.6325	0.24162
1.34433	0.02527		1.633	0.23952
1.3445	0.02528		1.6335	0.2376
1.34467	0.02529		1.634	0.23587
1.34483	0.0253		1.6345	0.2343
1.345	0.0253		1.635	0.23288
1.34517	0.02531		1.6355	0.23161
1.34533	0.02532		1.636	0.23048
1.3455	0.02533		1.6365	0.22948
1.34567	0.02534		1.637	0.22861
1.34583	0.02535		1.6375	0.22785
1.346	0.02536		1.638	0.2272
1.34617	0.02537		1.6385	0.22666
1.34633	0.02537		1.639	0.22622
1.3465	0.02538		1.6395	0.22587
1.34667	0.02539		1.64	0.22562
1.34683	0.0254		1.6405	0.22546
1.347	0.02541		1.641	0.22539
1.34717	0.02542		1.6415	0.2254
1.34733	0.02543		1.642	0.22549
1.3475	0.02544		1.6425	0.22565
1.34767	0.02545		1.643	0.2259
1.34783	0.02546		1.6435	0.22622
1.348	0.02547		1.644	0.22661
1.34817	0.02548		1.6445	0.22708
1.34833	0.02549		1.645	0.22761
1.3485	0.0255		1.6455	0.22822
1.34867	0.02551		1.646	0.22889
1.34883	0.02552		1.6465	0.22963
1.349	0.02553		1.647	0.23044
1.34917	0.02554		1.6475	0.23131
1.34933	0.02555		1.648	0.23225
1.3495	0.02556		1.6485	0.23326
1.34967	0.02557		1.649	0.23433
1.34983	0.02558		1.6495	0.23546
1.35	0.02559		1.65	0.23666
1.35017	0.0256		1.6505	0.23793
1.35033	0.02561		1.651	0.23926
1.3505	0.02563		1.6515	0.24066
1.35067	0.02564		1.652	0.24212
1.35083	0.02565		1.6525	0.24365
1.351	0.02566		1.653	0.24525
1.35117	0.02567		1.6535	0.24692
1.35133	0.02568		1.654	0.24866
1.3515	0.02569		1.6545	0.25046
1.35167	0.0257		1.655	0.25234
1.35183	0.02572		1.6555	0.25429
1.352	0.02573		1.656	0.25632
1.35217	0.02574		1.6565	0.25842
1.35233	0.02575		1.657	0.2606
1.3525	0.02576		1.6575	0.26285
1.35267	0.02578		1.658	0.26519
1.35283	0.02579		1.6585	0.26761
1.353	0.0258		1.659	0.27011
1.35317	0.02581		1.6595	0.2727
1.35333	0.02583		1.66	0.27538
1.3535	0.02584		1.6605	0.27814
1.35367	0.02585		1.661	0.28101
1.35383	0.02586		1.6615	0.28396
1.354	0.02588		1.662	0.28702
1.35417	0.02589		1.6625	0.29018
1.35433	0.0259		1.663	0.29344
1.3545	0.02591		1.6635	0.29682
1.35467	0.02593		1.664	0.3003
1.35483	0.02594		1.6645	0.3039
1.355	0.02595		1.665	0.30762
1.35517	0.02597		1.6655	0.31147
1.35533	0.02598		1.666	0.31544
1.3555	0.02599		1.6665	0.31955
1.35567	0.02601		1.667	0.32379
1.35583	0.02602		1.6675	0.32818
1.356	0.02603		1.668	0.33272
1.35617	0.02605		1.6685	0.33741
1.35633	0.02606		1.669	0.34226
1.3565	0.02608		1.6695	0.34728
1.35667	0.02609		1.67	0.35247
1.35683	0.0261		1.6705	0.35785
1.357	0.02612		1.671	0.36341
1.35717	0.02613		1.6715	0.36917
1.35733	0.02615		1.672	0.37513
1.3575	0.02616		1.6725	0.38131
1.35767	0.02618		1.673	0.38771
1.35783	0.02619		1.6735	0.39435
1.358	0.02621		1.674	0.40122
1.35817	0.02622		1.6745	0.40836
1.35833	0.02624		1.675	0.41575
1.3585	0.02625		1.6755	0.42342
1.35867	0.02627		1.676	0.43138
1.35883	0.02628		1.6765	0.43965
1.359	0.0263		1.677	0.44823
1.35917	0.02631		1.6775	0.45714
1.35933	0.02633		1.678	0.46639
1.3595	0.02634		1.6785	0.476
1.35967	0.02636		1.679	0.48599
1.35983	0.02637		1.6795	0.49636
1.36	0.02639		1.68	0.50714
1.36017	0.0264		1.6805	0.51835
1.36033	0.02642		1.681	0.52999
1.3605	0.02644		1.6815	0.54209
1.36067	0.02645		1.682	0.55466
1.36083	0.02647		1.6825	0.56771
1.361	0.02648		1.683	0.58126
1.36117	0.0265		1.6835	0.59532
1.36133	0.02652		1.684	0.60989
1.3615	0.02653		1.6845	0.62499
1.36167	0.02655		1.685	0.64062
1.36183	0.02657		1.6855	0.65677
1.362	0.02658		1.686	0.67343
1.36217	0.0266		1.6865	0.69059
1.36233	0.02662		1.687	0.70822
1.3625	0.02664		1.6875	0.72628
1.36267	0.02665		1.688	0.74472
1.36283	0.02667		1.6885	0.76347
1.363	0.02669		1.689	0.78245
1.36317	0.0267		1.6895	0.80155
1.36333	0.02672		1.69	0.82065
1.3635	0.02674		1.6905	0.8396
1.36367	0.02676		1.691	0.85823
1.36383	0.02677		1.6915	0.87634
1.364	0.02679		1.692	0.8937
1.36417	0.02681		1.6925	0.91009
1.36433	0.02683		1.693	0.92525
1.3645	0.02685		1.6935	0.93892
1.36467	0.02686		1.694	0.95086
1.36483	0.02688		1.6945	0.96082
1.365	0.0269		1.695	0.96859
1.36517	0.02692		1.6955	0.974
1.36533	0.02694		1.696	0.97691
1.3655	0.02696		1.6965	0.97726
1.36567	0.02698		1.697	0.97503
1.36583	0.02699		1.6975	0.97027
1.366	0.02701		1.698	0.9631
1.36617	0.02703		1.6985	0.95366
1.36633	0.02705		1.699	0.94217
1.3665	0.02707		1.6995	0.92885
1.36667	0.02709		1.7	0.91395
1.36683	0.02711
1.367	0.02713
1.36717	0.02715
1.36733	0.02717
1.3675	0.02719
1.36767	0.02721
1.36783	0.02723
1.368	0.02725
1.36817	0.02727
1.36833	0.02729
1.3685	0.02731
1.36867	0.02733
1.36883	0.02735
1.369	0.02737
1.36917	0.02739
1.36933	0.02741
1.3695	0.02743
1.36967	0.02745
1.36983	0.02747
1.37	0.0275
1.37017	0.02752
1.37033	0.02754
1.3705	0.02756
1.37067	0.02758
1.37083	0.0276
1.371	0.02762
1.37117	0.02765
1.37133	0.02767
1.3715	0.02769
1.37167	0.02771
1.37183	0.02773
1.372	0.02776
1.37217	0.02778
1.37233	0.0278
1.3725	0.02782
1.37267	0.02785
1.37283	0.02787
1.373	0.02789
1.37317	0.02792
1.37333	0.02794
1.3735	0.02796
1.37367	0.02799
1.37383	0.02801
1.374	0.02803
1.37417	0.02806
1.37433	0.02808
1.3745	0.0281
1.37467	0.02813
1.37483	0.02815
1.375	0.02818
1.37517	0.0282
1.37533	0.02822
1.3755	0.02825
1.37567	0.02827
1.37583	0.0283
1.376	0.02832
1.37617	0.02835
1.37633	0.02837
1.3765	0.0284
1.37667	0.02842
1.37683	0.02845
1.377	0.02847
1.37717	0.0285
1.37733	0.02852
1.3775	0.02855
1.37767	0.02858
1.37783	0.0286
1.378	0.02863
1.37817	0.02865
1.37833	0.02868
1.3785	0.02871
1.37867	0.02873
1.37883	0.02876
1.379	0.02879
1.37917	0.02881
1.37933	0.02884
1.3795	0.02887
1.37967	0.02889
1.37983	0.02892
1.38	0.02895
1.38017	0.02898
1.38033	0.029
1.3805	0.02903
1.38067	0.02906
1.38083	0.02909
1.381	0.02912
1.38117	0.02914
1.38133	0.02917
1.3815	0.0292
1.38167	0.02923
1.38183	0.02926
1.382	0.02929
1.38217	0.02931
1.38233	0.02934
1.3825	0.02937
1.38267	0.0294
1.38283	0.02943
1.383	0.02946
1.38317	0.02949
1.38333	0.02952
1.3835	0.02955
1.38367	0.02958
1.38383	0.02961
1.384	0.02964
1.38417	0.02967
1.38433	0.0297
1.3845	0.02973
1.38467	0.02976
1.38483	0.02979
1.385	0.02982
1.38517	0.02985
1.38533	0.02988
1.3855	0.02992
1.38567	0.02995
1.38583	0.02998
1.386	0.03001
1.38617	0.03004
1.38633	0.03007
1.3865	0.0301
1.38667	0.03014
1.38683	0.03017
1.387	0.0302
1.38717	0.03023
1.38733	0.03027
1.3875	0.0303
1.38767	0.03033
1.38783	0.03036
1.388	0.0304
1.38817	0.03043
1.38833	0.03046
1.3885	0.0305
1.38867	0.03053
1.38883	0.03056
1.389	0.0306
1.38917	0.03063
1.38933	0.03067
1.3895	0.0307
1.38967	0.03074
1.38983	0.03077
1.39	0.0308
1.39017	0.03084
1.39033	0.03087
1.3905	0.03091
1.39067	0.03094
1.39083	0.03098
1.391	0.03101
1.39117	0.03105
1.39133	0.03109
1.3915	0.03112
1.39167	0.03116
1.39183	0.03119
1.392	0.03123
1.39217	0.03127
1.39233	0.0313
1.3925	0.03134
1.39267	0.03138
1.39283	0.03141
1.393	0.03145
1.39317	0.03149
1.39333	0.03153
1.3935	0.03156
1.39367	0.0316
1.39383	0.03164
1.394	0.03168
1.39417	0.03171
1.39433	0.03175
1.3945	0.03179
1.39467	0.03183
1.39483	0.03187
1.395	0.03191
1.39517	0.03195
1.39533	0.03199
1.3955	0.03202
1.39567	0.03206
1.39583	0.0321
1.396	0.03214
1.39617	0.03218
1.39633	0.03222
1.3965	0.03226
1.39667	0.0323
1.39683	0.03234
1.397	0.03239
1.39717	0.03243
1.39733	0.03247
1.3975	0.03251
1.39767	0.03255
1.39783	0.03259
1.398	0.03263
1.39817	0.03267
1.39833	0.03272
1.3985	0.03276
1.39867	0.0328
1.39883	0.03284
1.399	0.03289
1.39917	0.03293
1.39933	0.03297
1.3995	0.03301
1.39967	0.03306
1.39983	0.0331
1.4	0.03314
1.40017	0.03319
1.40033	0.03323
1.4005	0.03328
1.40067	0.03332
1.40083	0.03337
1.401	0.03341
1.40117	0.03345
1.40133	0.0335
1.4015	0.03354
1.40167	0.03359
1.40183	0.03364
1.402	0.03368
1.40217	0.03373
1.40233	0.03377
1.4025	0.03382
1.40267	0.03387
1.40283	0.03391
1.403	0.03396
1.40317	0.03401
1.40333	0.03405
1.4035	0.0341
1.40367	0.03415
1.40383	0.0342
1.404	0.03424
1.40417	0.03429
1.40433	0.03434
1.4045	0.03439
1.40467	0.03444
1.40483	0.03449
1.405	0.03453
1.40517	0.03458
1.40533	0.03463
1.4055	0.03468
1.40567	0.03473
1.40583	0.03478
1.406	0.03483
1.40617	0.03488
1.40633	0.03493
1.4065	0.03498
1.40667	0.03503
1.40683	0.03509
1.407	0.03514
1.40717	0.03519
1.40733	0.03524
1.4075	0.03529
1.40767	0.03534
1.40783	0.0354
1.408	0.03545
1.40817	0.0355
1.40833	0.03556
1.4085	0.03561
1.40867	0.03566
1.40883	0.03572
1.409	0.03577
1.40917	0.03582
1.40933	0.03588
1.4095	0.03593
1.40967	0.03599
1.40983	0.03604
1.41	0.0361
1.41017	0.03615
1.41033	0.03621
1.4105	0.03626
1.41067	0.03632
1.41083	0.03638
1.411	0.03643
1.41117	0.03649
1.41133	0.03655
1.4115	0.0366
1.41167	0.03666
1.41183	0.03672
1.412	0.03678
1.41217	0.03683
1.41233	0.03689
1.4125	0.03695
1.41267	0.03701
1.41283	0.03707
1.413	0.03713
1.41317	0.03719
1.41333	0.03725
1.4135	0.03731
1.41367	0.03737
1.41383	0.03743
1.414	0.03749
1.41417	0.03755
1.41433	0.03761
1.4145	0.03767
1.41467	0.03774
1.41483	0.0378
1.415	0.03786
1.41517	0.03792
1.41533	0.03799
1.4155	0.03805
1.41567	0.03811
1.41583	0.03818
1.416	0.03824
1.41617	0.0383
1.41633	0.03837
1.4165	0.03843
1.41667	0.0385
1.41683	0.03856
1.417	0.03863
1.41717	0.0387
1.41733	0.03876
1.4175	0.03883
1.41767	0.0389
1.41783	0.03896
1.418	0.03903
1.41817	0.0391
1.41833	0.03917
1.4185	0.03923
1.41867	0.0393
1.41883	0.03937
1.419	0.03944
1.41917	0.03951
1.41933	0.03958
1.4195	0.03965
1.41967	0.03972
1.41983	0.03979
1.42	0.03986
1.42017	0.03993
1.42033	0.04
1.4205	0.04008
1.42067	0.04015
1.42083	0.04022
1.421	0.04029
1.42117	0.04037
1.42133	0.04044
1.4215	0.04051
1.42167	0.04059
1.42183	0.04066
1.422	0.04074
1.42217	0.04081
1.42233	0.04089
1.4225	0.04096
1.42267	0.04104
1.42283	0.04112
1.423	0.04119
1.42317	0.04127
1.42333	0.04135
1.4235	0.04142
1.42367	0.0415
1.42383	0.04158
1.424	0.04166
1.42417	0.04174
1.42433	0.04182
1.4245	0.0419
1.42467	0.04198
1.42483	0.04206
1.425	0.04214
1.42517	0.04222
1.42533	0.04231
1.4255	0.04239
1.42567	0.04247
1.42583	0.04255
1.426	0.04264
1.42617	0.04272
1.42633	0.0428
1.4265	0.04289
1.42667	0.04297
1.42683	0.04306
1.427	0.04315
1.42717	0.04323
1.42733	0.04332
1.4275	0.04341
1.42767	0.04349
1.42783	0.04358
1.428	0.04367
1.42817	0.04376
1.42833	0.04385
1.4285	0.04394
1.42867	0.04403
1.42883	0.04412
1.429	0.04421
1.42917	0.0443
1.42933	0.04439
1.4295	0.04448
1.42967	0.04458
1.42983	0.04467
1.43	0.04476
1.43017	0.04486
1.43033	0.04495
1.4305	0.04505
1.43067	0.04514
1.43083	0.04524
1.431	0.04534
1.43117	0.04543
1.43133	0.04553
1.4315	0.04563
1.43167	0.04573
1.43183	0.04583
1.432	0.04593
1.43217	0.04603
1.43233	0.04613
1.4325	0.04623
1.43267	0.04633
1.43283	0.04643
1.433	0.04653
1.43317	0.04664
1.43333	0.04674
1.4335	0.04684
1.43367	0.04695
1.43383	0.04705
1.434	0.04716
1.43417	0.04727
1.43433	0.04737
1.4345	0.04748
1.43467	0.04759
1.43483	0.0477
1.435	0.04781
1.43517	0.04792
1.43533	0.04803
1.4355	0.04814
1.43567	0.04825
1.43583	0.04836
1.436	0.04848
1.43617	0.04859
1.43633	0.0487
1.4365	0.04882
1.43667	0.04893
1.43683	0.04905
1.437	0.04917
1.43717	0.04928
1.43733	0.0494
1.4375	0.04952
1.43767	0.04964
1.43783	0.04976
1.438	0.04988
1.43817	0.05
1.43833	0.05012
1.4385	0.05025
1.43867	0.05037
1.43883	0.0505
1.439	0.05062
1.43917	0.05075
1.43933	0.05087
1.4395	0.051
1.43967	0.05113
1.43983	0.05126
1.44	0.05138
1.44017	0.05151
1.44033	0.05165
1.4405	0.05178
1.44067	0.05191
1.44083	0.05204
1.441	0.05218
1.44117	0.05231
1.44133	0.05245
1.4415	0.05258
1.44167	0.05272
1.44183	0.05286
1.442	0.053
1.44217	0.05314
1.44233	0.05328
1.4425	0.05342
1.44267	0.05356
1.44283	0.0537
1.443	0.05385
1.44317	0.05399
1.44333	0.05414
1.4435	0.05429
1.44367	0.05443
1.44383	0.05458
1.444	0.05473
1.44417	0.05488
1.44433	0.05503
1.4445	0.05519
1.44467	0.05534
1.44483	0.05549
1.445	0.05565
1.44517	0.05581
1.44533	0.05596
1.4455	0.05612
1.44567	0.05628
1.44583	0.05644
1.446	0.0566
1.44617	0.05677
1.44633	0.05693
1.4465	0.0571
1.44667	0.05726
1.44683	0.05743
1.447	0.0576
1.44717	0.05777
1.44733	0.05794
1.4475	0.05811
1.44767	0.05828
1.44783	0.05846
1.448	0.05863
1.44817	0.05881
1.44833	0.05898
1.4485	0.05916
1.44867	0.05934
1.44883	0.05953
1.449	0.05971
1.44917	0.05989
1.44933	0.06008
1.4495	0.06026
1.44967	0.06045
1.44983	0.06064
1.45	0.06083
1.45017	0.06102
1.45033	0.06122
1.4505	0.06141
1.45067	0.06161
1.45083	0.06181
1.451	0.06201
1.45117	0.06221
1.45133	0.06241
1.4515	0.06261
1.45167	0.06282
1.45183	0.06303
1.452	0.06323
1.45217	0.06344
1.45233	0.06366
1.4525	0.06387
1.45267	0.06408
1.45283	0.0643
1.453	0.06452
1.45317	0.06474
1.45333	0.06496
1.4535	0.06518
1.45367	0.06541
1.45383	0.06564
1.454	0.06587
1.45417	0.0661
1.45433	0.06633
1.4545	0.06656
1.45467	0.0668
1.45483	0.06704
1.455	0.06728
1.45517	0.06752
1.45533	0.06776
1.4555	0.06801
1.45567	0.06826
1.45583	0.06851
1.456	0.06876
1.45617	0.06902
1.45633	0.06927
1.4565	0.06953
1.45667	0.06979
1.45683	0.07006
1.457	0.07032
1.45717	0.07059
1.45733	0.07086
1.4575	0.07114
1.45767	0.07141
1.45783	0.07169
1.458	0.07197
1.45817	0.07225
1.45833	0.07254
1.4585	0.07282
1.45867	0.07312
1.45883	0.07341
1.459	0.0737
1.45917	0.074
1.45933	0.0743
1.4595	0.07461
1.45967	0.07492
1.45983	0.07523
1.46	0.07554
1.46017	0.07585
1.46033	0.07617
1.4605	0.0765
1.46067	0.07682
1.46083	0.07715
1.461	0.07748
1.46117	0.07781
1.46133	0.07815
1.4615	0.07849
1.46167	0.07884
1.46183	0.07919
1.462	0.07954
1.46217	0.07989
1.46233	0.08025
1.4625	0.08062
1.46267	0.08098
1.46283	0.08135
1.463	0.08173
1.46317	0.08211
1.46333	0.08249
1.4635	0.08287
1.46367	0.08326
1.46383	0.08366
1.464	0.08406
1.46417	0.08446
1.46433	0.08487
1.4645	0.08528
1.46467	0.0857
1.46483	0.08612
1.465	0.08654
1.46517	0.08697
1.46533	0.08741
1.4655	0.08785
1.46567	0.0883
1.46583	0.08875
1.466	0.0892
1.46617	0.08966
1.46633	0.09013
1.4665	0.0906
1.46667	0.09108
1.46683	0.09156
1.467	0.09205
1.46717	0.09255
1.46733	0.09305
1.4675	0.09356
1.46767	0.09407
1.46783	0.09459
1.468	0.09512
1.46817	0.09565
1.46833	0.09619
1.4685	0.09674
1.46867	0.09729
1.46883	0.09786
1.469	0.09842
1.46917	0.099
1.46933	0.09958
1.4695	0.10018
1.46967	0.10077
1.46983	0.10138
1.47	0.102
1.47017	0.10262
1.47033	0.10325
1.4705	0.1039
1.47067	0.10455
1.47083	0.10521
1.471	0.10587
1.47117	0.10655
1.47133	0.10724
1.4715	0.10794
1.47167	0.10865
1.47183	0.10937
1.472	0.1101
1.47217	0.11084
1.47233	0.11159
1.4725	0.11235
1.47267	0.11312
1.47283	0.11391
1.473	0.11471
1.47317	0.11552
1.47333	0.11634
1.4735	0.11718
1.47367	0.11803
1.47383	0.1189
1.474	0.11977
1.47417	0.12067
1.47433	0.12157
1.4745	0.1225
1.47467	0.12343
1.47483	0.12439
1.475	0.12536
1.47517	0.12634
1.47533	0.12735
1.4755	0.12837
1.47567	0.12941
1.47583	0.13047
1.476	0.13154
1.47617	0.13264
1.47633	0.13376
1.4765	0.13489
1.47667	0.13605
1.47683	0.13723
1.477	0.13843
1.47717	0.13966
1.47733	0.14091
1.4775	0.14218
1.47767	0.14348
1.47783	0.14481
1.478	0.14616
1.47817	0.14754
1.47833	0.14894
1.4785	0.15038
1.47867	0.15185
1.47883	0.15334
1.479	0.15487
1.47917	0.15643
1.47933	0.15803
1.4795	0.15966
1.47967	0.16133
1.47983	0.16303
1.48	0.16477
1.48017	0.16655
1.48033	0.16838
1.4805	0.17024
1.48067	0.17215
1.48083	0.17411
1.481	0.17611
1.48117	0.17816
1.48133	0.18027
1.4815	0.18242
1.48167	0.18463
1.48183	0.18689
1.482	0.18922
1.48217	0.1916
1.48233	0.19405
1.4825	0.19656
1.48267	0.19914
1.48283	0.20179
1.483	0.20451
1.48317	0.20731
1.48333	0.21019
1.4835	0.21315
1.48367	0.2162
1.48383	0.21933
1.484	0.22256
1.48417	0.22588
1.48433	0.22931
1.4845	0.23284
1.48467	0.23648
1.48483	0.24023
1.485	0.2441
1.48517	0.2481
1.48533	0.25222
1.4855	0.25648
1.48567	0.26089
1.48583	0.26544
1.486	0.27014
1.48617	0.275
1.48633	0.28003
1.4865	0.28524
1.48667	0.29063
1.48683	0.29621
1.487	0.30199
1.48717	0.30798
1.48733	0.31418
1.4875	0.32061
1.48767	0.32727
1.48783	0.33418
1.488	0.34134
1.48817	0.34876
1.48833	0.35646
1.4885	0.36443
1.48867	0.37269
1.48883	0.38124
1.489	0.39009
1.48917	0.39925
1.48933	0.40871
1.4895	0.41847
1.48967	0.42854
1.48983	0.4389
1.49	0.44954
1.49017	0.46044
1.49033	0.47158
1.4905	0.48293
1.49067	0.49443
1.49083	0.50604
1.491	0.5177
1.49117	0.52932
1.49133	0.54082
1.4915	0.55208
1.49167	0.563
1.49183	0.57343
1.492	0.58324
1.49217	0.59228
1.49233	0.60038
1.4925	0.60741
1.49267	0.6132
1.49283	0.61764
1.493	0.62062
1.49317	0.62205
1.49333	0.6219
1.4935	0.62014
1.49367	0.61682
1.49383	0.612
1.494	0.60578
1.49417	0.59829
1.49433	0.58969
1.4945	0.58014
1.49467	0.56982
1.49483	0.55889
1.495	0.54751
1.49517	0.53582
1.49533	0.52395
1.4955	0.51198
1.49567	0.5
1.49583	0.48806
1.496	0.47622
1.49617	0.46451
1.49633	0.45296
1.4965	0.44162
1.49667	0.43049
1.49683	0.41961
1.497	0.40899
1.49717	0.39866
1.49733	0.38861
1.4975	0.37887
1.49767	0.36942
1.49783	0.36028
1.498	0.35144
1.49817	0.3429
1.49833	0.33465
1.4985	0.32669
1.49867	0.31901
1.49883	0.3116
1.499	0.30446
1.49917	0.29756
1.49933	0.29092
1.4995	0.28451
1.49967	0.27832
1.49983	0.27236
1.5	0.2666
1.50017	0.26104
1.50033	0.25568
1.5005	0.2505
1.50067	0.24549
1.50083	0.24066
1.501	0.23599
1.50117	0.23147
1.50133	0.2271
1.5015	0.22287
1.50167	0.21877
1.50183	0.21481
1.502	0.21097
1.50217	0.20726
1.50233	0.20365
1.5025	0.20016
1.50267	0.19677
1.50283	0.19349
1.503	0.1903
1.50317	0.1872
1.50333	0.1842
1.5035	0.18128
1.50367	0.17844
1.50383	0.17569
1.504	0.17301
1.50417	0.1704
1.50433	0.16787
1.5045	0.1654
1.50467	0.163
1.50483	0.16066
1.505	0.15839
1.50517	0.15617
1.50533	0.15401
1.5055	0.15191
1.50567	0.14986
1.50583	0.14786
1.506	0.14591
1.50617	0.14401
1.50633	0.14216
1.5065	0.14035
1.50667	0.13858
1.50683	0.13686
1.507	0.13518
1.50717	0.13354
1.50733	0.13193
1.5075	0.13036
1.50767	0.12883
1.50783	0.12734
1.508	0.12588
1.50817	0.12445
1.50833	0.12305
1.5085	0.12169
1.50867	0.12035
1.50883	0.11905
1.509	0.11778
1.50917	0.11653
1.50933	0.11531
1.5095	0.11411
1.50967	0.11295
1.50983	0.11181
1.51	0.11069
1.51017	0.1096
1.51033	0.10853
1.5105	0.10748
1.51067	0.10646
1.51083	0.10546
1.511	0.10448
1.51117	0.10352
1.51133	0.10258
1.5115	0.10166
1.51167	0.10077
1.51183	0.09989
1.512	0.09903
1.51217	0.09819
1.51233	0.09737
1.5125	0.09656
1.51267	0.09578
1.51283	0.09501
1.513	0.09426
1.51317	0.09353
1.51333	0.09281
1.5135	0.09211
1.51367	0.09143
1.51383	0.09076
1.514	0.09011
1.51417	0.08948
1.51433	0.08886
1.5145	0.08826
1.51467	0.08767
1.51483	0.0871
1.515	0.08654
1.51517	0.086
1.51533	0.08547
1.5155	0.08496
1.51567	0.08447
1.51583	0.08398
1.516	0.08352
1.51617	0.08307
1.51633	0.08264
1.5165	0.08222
1.51667	0.08181
1.51683	0.08142
1.517	0.08105
1.51717	0.0807
1.51733	0.08036
1.5175	0.08003
1.51767	0.07972
1.51783	0.07943
1.518	0.07916
1.51817	0.0789
1.51833	0.07866
1.5185	0.07844
1.51867	0.07824
1.51883	0.07806
1.519	0.0779
1.51917	0.07775
1.51933	0.07763
1.5195	0.07753
1.51967	0.07745
1.51983	0.0774
1.52	0.07737
1.52017	0.07736
1.52033	0.07738
1.5205	0.07743
1.52067	0.07751
1.52083	0.07761
1.521	0.07775
1.52117	0.07792
1.52133	0.07813
1.5215	0.07837
1.52167	0.07866
1.52183	0.07899
1.522	0.07936
1.52217	0.07978
1.52233	0.08025
1.5225	0.08078
1.52267	0.08137
1.52283	0.08203
1.523	0.08276
1.52317	0.08356
1.52333	0.08445
1.5235	0.08543
1.52367	0.08652
1.52383	0.08771
1.524	0.08904
1.52417	0.0905
1.52433	0.09212
1.5245	0.09391
1.52467	0.0959
1.52483	0.09812
1.525	0.10059
1.52517	0.10336
1.52533	0.10646
1.5255	0.10996
1.52567	0.11393
1.52583	0.11844
1.526	0.12359
1.52617	0.12952
1.52633	0.13639
1.5265	0.1444
1.52667	0.1538
1.52683	0.16489
1.527	0.17806
1.52717	0.19367
1.52733	0.21204
1.5275	0.23307
1.52767	0.2556
1.52783	0.27626
1.528	0.28877
1.52817	0.28633
1.52833	0.26746
1.5285	0.23811
1.52867	0.20619
1.52883	0.17668
1.529	0.15137
1.52917	0.1303
1.52933	0.11292
1.5295	0.09855
1.52967	0.08659
1.52983	0.07655
1.53	0.06805
1.53017	0.06078
1.53033	0.05452
1.5305	0.04908
1.53067	0.04433
1.53083	0.04014
1.531	0.03644
1.53117	0.03314
1.53133	0.03019
1.5315	0.02754
1.53167	0.02516
1.53183	0.023
1.532	0.02103
1.53217	0.01924
1.53233	0.01761
1.5325	0.01612
1.53267	0.01474
1.53283	0.01348
1.533	0.01231
[truncated: 1,002 more rows]
