# Supplementary material for: Ohm’s law of electromagnetic ideal fluids: impedance-governed supercoupling in complex near-zero-index networks
Source: Nat Commun. 2026 Jun 2;17:7131. doi: 10.1038/s41467-026-73657-1 (PMC13396760; doi:10.1038/s41467-026-73657-1)
Supplement: Supplementary file 5 — Supplementary Data 3 [file 41467_2026_73657_MOESM5_ESM.zip › FigS3f.xlsx]

## Sheet: Sheet1
z	Re(H)
-5	-4.14598
-4.9	-4.14745
-4.8	-4.1447
-4.7	-4.13701
-4.6	-4.12967
-4.5	-4.1099
-4.4	-4.08767
-4.3	-4.07586
-4.2	-4.0432
-4.1	-4.00918
-4	-3.97352
-3.9	-3.93059
-3.8	-3.89792
-3.7	-3.83967
-3.6	-3.81136
-3.5	-3.73546
-3.4	-3.6804
-3.3	-3.63402
-3.2	-3.5682
-3.1	-3.48407
-3	-3.4004
-2.9	-3.36132
-2.8	-3.26521
-2.7	-3.19205
-2.6	-3.09348
-2.5	-2.98835
-2.4	-2.9187
-2.3	-2.81092
-2.2	-2.75348
-2.1	-2.63848
-2	-2.55361
-1.9	-2.39574
-1.8	-2.317
-1.7	-2.19132
-1.6	-2.11301
-1.5	-1.95942
-1.4	-1.85516
-1.3	-1.77875
-1.2	-1.65669
-1.1	-1.52705
-1	-1.38939
-0.9	-1.23576
-0.8	-1.12927
-0.7	-1.01402
-0.6	-0.917212
-0.5	-0.77361
-0.4	-0.616866
-0.3	-0.518514
-0.2	-0.40518
-0.1	-0.242618
-2.04281e-14	-0.135839
0.1	-0.0118062
0.2	0.167295
0.3	0.253629
0.4	0.419055
0.5	0.532725
0.6	0.668903
0.7	0.765375
0.8	0.912981
0.9	1.06108
1	1.14762
1.1	1.26982
1.2	1.391
1.3	1.54504
1.4	1.67433
1.5	1.7794
1.6	1.89098
1.7	1.99251
1.8	2.10102
1.9	2.20727
2	2.32289
2.1	2.45611
2.2	2.57398
2.3	2.66656
2.4	2.77024
2.5	2.86878
2.6	2.92519
2.7	3.01435
2.8	3.1309
2.9	3.18252
3	3.30411
3.1	3.38094
3.2	3.44318
3.3	3.51863
3.4	3.58124
3.5	3.64816
3.6	3.71408
3.7	3.75952
3.8	3.81733
3.9	3.86217
4	3.8958
4.1	3.94795
4.2	3.99032
4.3	4.0278
4.4	4.05703
4.5	4.07757
4.6	4.10344
4.7	4.11843
4.8	4.12728
4.9	4.14105
5	4.14492
