# Supplementary material for: Ohm’s law of electromagnetic ideal fluids: impedance-governed supercoupling in complex near-zero-index networks
Source: Nat Commun. 2026 Jun 2;17:7131. doi: 10.1038/s41467-026-73657-1 (PMC13396760; doi:10.1038/s41467-026-73657-1)
Supplement: Supplementary file 5 — Supplementary Data 3 [file 41467_2026_73657_MOESM5_ESM.zip › FigS3g.xlsx]

## Sheet: Sheet1
Freq [GHz]	P3	P2	P1
1.2	0.00521	0.00516	0.00527
1.20017	0.00524	0.00519	0.00528
1.20033	0.00526	0.00521	0.00529
1.2005	0.00529	0.00524	0.0053
1.20067	0.00531	0.00526	0.00531
1.20083	0.00533	0.00528	0.00532
1.201	0.00536	0.00531	0.00534
1.20117	0.00538	0.00533	0.00535
1.20133	0.00541	0.00536	0.00537
1.2015	0.00543	0.00538	0.00538
1.20167	0.00546	0.00541	0.0054
1.20183	0.00548	0.00543	0.00541
1.202	0.00551	0.00546	0.00543
1.20217	0.00553	0.00548	0.00545
1.20233	0.00556	0.00551	0.00546
1.2025	0.00558	0.00553	0.00548
1.20267	0.00561	0.00556	0.0055
1.20283	0.00563	0.00559	0.00552
1.203	0.00566	0.00561	0.00554
1.20317	0.00569	0.00564	0.00556
1.20333	0.00571	0.00566	0.00558
1.2035	0.00574	0.00569	0.0056
1.20367	0.00576	0.00572	0.00562
1.20383	0.00579	0.00574	0.00565
1.204	0.00582	0.00577	0.00567
1.20417	0.00584	0.00579	0.00569
1.20433	0.00587	0.00582	0.00571
1.2045	0.0059	0.00585	0.00574
1.20467	0.00592	0.00587	0.00576
1.20483	0.00595	0.0059	0.00579
1.205	0.00598	0.00593	0.00581
1.20517	0.006	0.00595	0.00584
1.20533	0.00603	0.00598	0.00586
1.2055	0.00606	0.00601	0.00589
1.20567	0.00609	0.00604	0.00591
1.20583	0.00611	0.00606	0.00594
1.206	0.00614	0.00609	0.00597
1.20617	0.00617	0.00612	0.006
1.20633	0.0062	0.00615	0.00602
1.2065	0.00622	0.00617	0.00605
1.20667	0.00625	0.0062	0.00608
1.20683	0.00628	0.00623	0.00611
1.207	0.00631	0.00626	0.00614
1.20717	0.00633	0.00628	0.00617
1.20733	0.00636	0.00631	0.0062
1.2075	0.00639	0.00634	0.00623
1.20767	0.00642	0.00637	0.00626
1.20783	0.00645	0.00639	0.00629
1.208	0.00647	0.00642	0.00632
1.20817	0.0065	0.00645	0.00635
1.20833	0.00653	0.00648	0.00639
1.2085	0.00656	0.00651	0.00642
1.20867	0.00659	0.00654	0.00645
1.20883	0.00662	0.00656	0.00648
1.209	0.00664	0.00659	0.00652
1.20917	0.00667	0.00662	0.00655
1.20933	0.0067	0.00665	0.00658
1.2095	0.00673	0.00668	0.00662
1.20967	0.00676	0.00671	0.00665
1.20983	0.00679	0.00673	0.00668
1.21	0.00682	0.00676	0.00672
1.21017	0.00684	0.00679	0.00675
1.21033	0.00687	0.00682	0.00679
1.2105	0.0069	0.00685	0.00682
1.21067	0.00693	0.00688	0.00686
1.21083	0.00696	0.00691	0.00689
1.211	0.00699	0.00693	0.00693
1.21117	0.00702	0.00696	0.00696
1.21133	0.00705	0.00699	0.007
1.2115	0.00708	0.00702	0.00703
1.21167	0.0071	0.00705	0.00707
1.21183	0.00713	0.00708	0.0071
1.212	0.00716	0.00711	0.00714
1.21217	0.00719	0.00714	0.00718
1.21233	0.00722	0.00717	0.00721
1.2125	0.00725	0.00719	0.00725
1.21267	0.00728	0.00722	0.00729
1.21283	0.00731	0.00725	0.00732
1.213	0.00734	0.00728	0.00736
1.21317	0.00737	0.00731	0.0074
1.21333	0.0074	0.00734	0.00743
1.2135	0.00743	0.00737	0.00747
1.21367	0.00746	0.0074	0.00751
1.21383	0.00748	0.00743	0.00754
1.214	0.00751	0.00746	0.00758
1.21417	0.00754	0.00749	0.00762
1.21433	0.00757	0.00752	0.00766
1.2145	0.0076	0.00754	0.00769
1.21467	0.00763	0.00757	0.00773
1.21483	0.00766	0.0076	0.00777
1.215	0.00769	0.00763	0.00781
1.21517	0.00772	0.00766	0.00784
1.21533	0.00775	0.00769	0.00788
1.2155	0.00778	0.00772	0.00792
1.21567	0.00781	0.00775	0.00796
1.21583	0.00784	0.00778	0.008
1.216	0.00787	0.00781	0.00803
1.21617	0.0079	0.00784	0.00807
1.21633	0.00793	0.00787	0.00811
1.2165	0.00796	0.0079	0.00815
1.21667	0.00799	0.00792	0.00818
1.21683	0.00801	0.00795	0.00822
1.217	0.00804	0.00798	0.00826
1.21717	0.00807	0.00801	0.0083
1.21733	0.0081	0.00804	0.00833
1.2175	0.00813	0.00807	0.00837
1.21767	0.00816	0.0081	0.00841
1.21783	0.00819	0.00813	0.00845
1.218	0.00822	0.00816	0.00848
1.21817	0.00825	0.00819	0.00852
1.21833	0.00828	0.00822	0.00856
1.2185	0.00831	0.00825	0.0086
1.21867	0.00834	0.00828	0.00863
1.21883	0.00837	0.0083	0.00867
1.219	0.0084	0.00833	0.00871
1.21917	0.00843	0.00836	0.00875
1.21933	0.00846	0.00839	0.00878
1.2195	0.00849	0.00842	0.00882
1.21967	0.00851	0.00845	0.00886
1.21983	0.00854	0.00848	0.00889
1.22	0.00857	0.00851	0.00893
1.22017	0.0086	0.00854	0.00897
1.22033	0.00863	0.00857	0.009
1.2205	0.00866	0.0086	0.00904
1.22067	0.00869	0.00862	0.00908
1.22083	0.00872	0.00865	0.00911
1.221	0.00875	0.00868	0.00915
1.22117	0.00878	0.00871	0.00919
1.22133	0.00881	0.00874	0.00922
1.2215	0.00884	0.00877	0.00926
1.22167	0.00886	0.0088	0.00929
1.22183	0.00889	0.00883	0.00933
1.222	0.00892	0.00886	0.00936
1.22217	0.00895	0.00888	0.0094
1.22233	0.00898	0.00891	0.00943
1.2225	0.00901	0.00894	0.00947
1.22267	0.00904	0.00897	0.00951
1.22283	0.00907	0.009	0.00954
1.223	0.0091	0.00903	0.00958
1.22317	0.00912	0.00906	0.00961
1.22333	0.00915	0.00908	0.00964
1.2235	0.00918	0.00911	0.00968
1.22367	0.00921	0.00914	0.00971
1.22383	0.00924	0.00917	0.00975
1.224	0.00927	0.0092	0.00978
1.22417	0.0093	0.00923	0.00982
1.22433	0.00932	0.00926	0.00985
1.2245	0.00935	0.00928	0.00988
1.22467	0.00938	0.00931	0.00992
1.22483	0.00941	0.00934	0.00995
1.225	0.00944	0.00937	0.00998
1.22517	0.00947	0.0094	0.01002
1.22533	0.00949	0.00942	0.01005
1.2255	0.00952	0.00945	0.01008
1.22567	0.00955	0.00948	0.01011
1.22583	0.00958	0.00951	0.01015
1.226	0.00961	0.00954	0.01018
1.22617	0.00963	0.00956	0.01021
1.22633	0.00966	0.00959	0.01024
1.2265	0.00969	0.00962	0.01027
1.22667	0.00972	0.00965	0.01031
1.22683	0.00974	0.00967	0.01034
1.227	0.00977	0.0097	0.01037
1.22717	0.0098	0.00973	0.0104
1.22733	0.00983	0.00976	0.01043
1.2275	0.00986	0.00978	0.01046
1.22767	0.00988	0.00981	0.01049
1.22783	0.00991	0.00984	0.01052
1.228	0.00994	0.00987	0.01055
1.22817	0.00996	0.00989	0.01058
1.22833	0.00999	0.00992	0.01061
1.2285	0.01002	0.00995	0.01064
1.22867	0.01005	0.00997	0.01067
1.22883	0.01007	0.01	0.0107
1.229	0.0101	0.01003	0.01073
1.22917	0.01013	0.01005	0.01076
1.22933	0.01015	0.01008	0.01079
1.2295	0.01018	0.01011	0.01082
1.22967	0.01021	0.01013	0.01085
1.22983	0.01023	0.01016	0.01088
1.23	0.01026	0.01019	0.0109
1.23017	0.01029	0.01021	0.01093
1.23033	0.01031	0.01024	0.01096
1.2305	0.01034	0.01026	0.01099
1.23067	0.01036	0.01029	0.01102
1.23083	0.01039	0.01032	0.01104
1.231	0.01042	0.01034	0.01107
1.23117	0.01044	0.01037	0.0111
1.23133	0.01047	0.01039	0.01112
1.2315	0.01049	0.01042	0.01115
1.23167	0.01052	0.01044	0.01118
1.23183	0.01054	0.01047	0.0112
1.232	0.01057	0.0105	0.01123
1.23217	0.0106	0.01052	0.01125
1.23233	0.01062	0.01055	0.01128
1.2325	0.01065	0.01057	0.01131
1.23267	0.01067	0.0106	0.01133
1.23283	0.0107	0.01062	0.01136
1.233	0.01072	0.01065	0.01138
1.23317	0.01075	0.01067	0.01141
1.23333	0.01077	0.0107	0.01143
1.2335	0.0108	0.01072	0.01146
1.23367	0.01082	0.01075	0.01148
1.23383	0.01085	0.01077	0.0115
1.234	0.01087	0.01079	0.01153
1.23417	0.01089	0.01082	0.01155
1.23433	0.01092	0.01084	0.01158
1.2345	0.01094	0.01087	0.0116
1.23467	0.01097	0.01089	0.01162
1.23483	0.01099	0.01091	0.01165
1.235	0.01101	0.01094	0.01167
1.23517	0.01104	0.01096	0.01169
1.23533	0.01106	0.01099	0.01171
1.2355	0.01108	0.01101	0.01174
1.23567	0.01111	0.01103	0.01176
1.23583	0.01113	0.01106	0.01178
1.236	0.01115	0.01108	0.0118
1.23617	0.01118	0.0111	0.01182
1.23633	0.0112	0.01112	0.01185
1.2365	0.01122	0.01115	0.01187
1.23667	0.01125	0.01117	0.01189
1.23683	0.01127	0.01119	0.01191
1.237	0.01129	0.01122	0.01193
1.23717	0.01131	0.01124	0.01195
1.23733	0.01134	0.01126	0.01197
1.2375	0.01136	0.01128	0.01199
1.23767	0.01138	0.0113	0.01201
1.23783	0.0114	0.01133	0.01203
1.238	0.01143	0.01135	0.01205
1.23817	0.01145	0.01137	0.01207
1.23833	0.01147	0.01139	0.01209
1.2385	0.01149	0.01141	0.01211
1.23867	0.01151	0.01144	0.01213
1.23883	0.01153	0.01146	0.01215
1.239	0.01155	0.01148	0.01217
1.23917	0.01158	0.0115	0.01219
1.23933	0.0116	0.01152	0.0122
1.2395	0.01162	0.01154	0.01222
1.23967	0.01164	0.01156	0.01224
1.23983	0.01166	0.01158	0.01226
1.24	0.01168	0.0116	0.01228
1.24017	0.0117	0.01162	0.01229
1.24033	0.01172	0.01164	0.01231
1.2405	0.01174	0.01166	0.01233
1.24067	0.01176	0.01168	0.01235
1.24083	0.01178	0.0117	0.01236
1.241	0.0118	0.01172	0.01238
1.24117	0.01182	0.01174	0.0124
1.24133	0.01184	0.01176	0.01241
1.2415	0.01186	0.01178	0.01243
1.24167	0.01188	0.0118	0.01245
1.24183	0.0119	0.01182	0.01246
1.242	0.01192	0.01184	0.01248
1.24217	0.01194	0.01186	0.01249
1.24233	0.01195	0.01188	0.01251
1.2425	0.01197	0.0119	0.01253
1.24267	0.01199	0.01192	0.01254
1.24283	0.01201	0.01193	0.01256
1.243	0.01203	0.01195	0.01257
1.24317	0.01205	0.01197	0.01259
1.24333	0.01206	0.01199	0.0126
1.2435	0.01208	0.01201	0.01262
1.24367	0.0121	0.01202	0.01263
1.24383	0.01212	0.01204	0.01264
1.244	0.01214	0.01206	0.01266
1.24417	0.01215	0.01208	0.01267
1.24433	0.01217	0.01209	0.01269
1.2445	0.01219	0.01211	0.0127
1.24467	0.0122	0.01213	0.01271
1.24483	0.01222	0.01215	0.01273
1.245	0.01224	0.01216	0.01274
1.24517	0.01226	0.01218	0.01275
1.24533	0.01227	0.0122	0.01277
1.2455	0.01229	0.01221	0.01278
1.24567	0.0123	0.01223	0.01279
1.24583	0.01232	0.01225	0.01281
1.246	0.01234	0.01226	0.01282
1.24617	0.01235	0.01228	0.01283
1.24633	0.01237	0.01229	0.01284
1.2465	0.01238	0.01231	0.01286
1.24667	0.0124	0.01232	0.01287
1.24683	0.01241	0.01234	0.01288
1.247	0.01243	0.01236	0.01289
1.24717	0.01245	0.01237	0.0129
1.24733	0.01246	0.01239	0.01291
1.2475	0.01247	0.0124	0.01293
1.24767	0.01249	0.01241	0.01294
1.24783	0.0125	0.01243	0.01295
1.248	0.01252	0.01244	0.01296
1.24817	0.01253	0.01246	0.01297
1.24833	0.01255	0.01247	0.01298
1.2485	0.01256	0.01249	0.01299
1.24867	0.01258	0.0125	0.013
1.24883	0.01259	0.01251	0.01301
1.249	0.0126	0.01253	0.01302
1.24917	0.01262	0.01254	0.01303
1.24933	0.01263	0.01256	0.01304
1.2495	0.01264	0.01257	0.01305
1.24967	0.01266	0.01258	0.01306
1.24983	0.01267	0.0126	0.01307
1.25	0.01268	0.01261	0.01308
1.25017	0.0127	0.01262	0.01309
1.25033	0.01271	0.01263	0.0131
1.2505	0.01272	0.01265	0.01311
1.25067	0.01273	0.01266	0.01312
1.25083	0.01275	0.01267	0.01313
1.251	0.01276	0.01268	0.01314
1.25117	0.01277	0.0127	0.01315
1.25133	0.01278	0.01271	0.01316
1.2515	0.01279	0.01272	0.01317
1.25167	0.0128	0.01273	0.01317
1.25183	0.01282	0.01274	0.01318
1.252	0.01283	0.01275	0.01319
1.25217	0.01284	0.01277	0.0132
1.25233	0.01285	0.01278	0.01321
1.2525	0.01286	0.01279	0.01322
1.25267	0.01287	0.0128	0.01322
1.25283	0.01288	0.01281	0.01323
1.253	0.01289	0.01282	0.01324
1.25317	0.0129	0.01283	0.01325
1.25333	0.01291	0.01284	0.01325
1.2535	0.01293	0.01285	0.01326
1.25367	0.01294	0.01286	0.01327
1.25383	0.01295	0.01287	0.01328
1.254	0.01296	0.01288	0.01328
1.25417	0.01297	0.01289	0.01329
1.25433	0.01298	0.0129	0.0133
1.2545	0.01298	0.01291	0.01331
1.25467	0.01299	0.01292	0.01331
1.25483	0.013	0.01293	0.01332
1.255	0.01301	0.01294	0.01333
1.25517	0.01302	0.01295	0.01333
1.25533	0.01303	0.01296	0.01334
1.2555	0.01304	0.01297	0.01335
1.25567	0.01305	0.01298	0.01335
1.25583	0.01306	0.01299	0.01336
1.256	0.01307	0.013	0.01336
1.25617	0.01307	0.013	0.01337
1.25633	0.01308	0.01301	0.01338
1.2565	0.01309	0.01302	0.01338
1.25667	0.0131	0.01303	0.01339
1.25683	0.01311	0.01304	0.01339
1.257	0.01312	0.01305	0.0134
1.25717	0.01312	0.01305	0.01341
1.25733	0.01313	0.01306	0.01341
1.2575	0.01314	0.01307	0.01342
1.25767	0.01315	0.01308	0.01342
1.25783	0.01315	0.01308	0.01343
1.258	0.01316	0.01309	0.01343
1.25817	0.01317	0.0131	0.01344
1.25833	0.01318	0.01311	0.01344
1.2585	0.01318	0.01311	0.01345
1.25867	0.01319	0.01312	0.01345
1.25883	0.0132	0.01313	0.01346
1.259	0.0132	0.01313	0.01346
1.25917	0.01321	0.01314	0.01347
1.25933	0.01322	0.01315	0.01347
1.2595	0.01322	0.01315	0.01348
1.25967	0.01323	0.01316	0.01348
1.25983	0.01323	0.01317	0.01349
1.26	0.01324	0.01317	0.01349
1.26017	0.01325	0.01318	0.01349
1.26033	0.01325	0.01318	0.0135
1.2605	0.01326	0.01319	0.0135
1.26067	0.01326	0.0132	0.01351
1.26083	0.01327	0.0132	0.01351
1.261	0.01328	0.01321	0.01352
1.26117	0.01328	0.01321	0.01352
1.26133	0.01329	0.01322	0.01352
1.2615	0.01329	0.01322	0.01353
1.26167	0.0133	0.01323	0.01353
1.26183	0.0133	0.01323	0.01353
1.262	0.01331	0.01324	0.01354
1.26217	0.01331	0.01324	0.01354
1.26233	0.01332	0.01325	0.01355
1.2625	0.01332	0.01325	0.01355
1.26267	0.01333	0.01326	0.01355
1.26283	0.01333	0.01326	0.01356
1.263	0.01334	0.01327	0.01356
1.26317	0.01334	0.01327	0.01356
1.26333	0.01334	0.01328	0.01357
1.2635	0.01335	0.01328	0.01357
1.26367	0.01335	0.01329	0.01357
1.26383	0.01336	0.01329	0.01357
1.264	0.01336	0.01329	0.01358
1.26417	0.01337	0.0133	0.01358
1.26433	0.01337	0.0133	0.01358
1.2645	0.01337	0.01331	0.01359
1.26467	0.01338	0.01331	0.01359
1.26483	0.01338	0.01331	0.01359
1.265	0.01338	0.01332	0.01359
1.26517	0.01339	0.01332	0.0136
1.26533	0.01339	0.01332	0.0136
1.2655	0.01339	0.01333	0.0136
1.26567	0.0134	0.01333	0.0136
1.26583	0.0134	0.01333	0.01361
1.266	0.0134	0.01334	0.01361
1.26617	0.01341	0.01334	0.01361
1.26633	0.01341	0.01334	0.01361
1.2665	0.01341	0.01335	0.01362
1.26667	0.01342	0.01335	0.01362
1.26683	0.01342	0.01335	0.01362
1.267	0.01342	0.01336	0.01362
1.26717	0.01343	0.01336	0.01363
1.26733	0.01343	0.01336	0.01363
1.2675	0.01343	0.01336	0.01363
1.26767	0.01343	0.01337	0.01363
1.26783	0.01344	0.01337	0.01363
1.268	0.01344	0.01337	0.01364
1.26817	0.01344	0.01337	0.01364
1.26833	0.01344	0.01338	0.01364
1.2685	0.01345	0.01338	0.01364
1.26867	0.01345	0.01338	0.01364
1.26883	0.01345	0.01338	0.01364
1.269	0.01345	0.01339	0.01365
1.26917	0.01345	0.01339	0.01365
1.26933	0.01346	0.01339	0.01365
1.2695	0.01346	0.01339	0.01365
1.26967	0.01346	0.01339	0.01365
1.26983	0.01346	0.0134	0.01365
1.27	0.01346	0.0134	0.01365
1.27017	0.01346	0.0134	0.01366
1.27033	0.01347	0.0134	0.01366
1.2705	0.01347	0.0134	0.01366
1.27067	0.01347	0.0134	0.01366
1.27083	0.01347	0.01341	0.01366
1.271	0.01347	0.01341	0.01366
1.27117	0.01347	0.01341	0.01366
1.27133	0.01348	0.01341	0.01367
1.2715	0.01348	0.01341	0.01367
1.27167	0.01348	0.01341	0.01367
1.27183	0.01348	0.01342	0.01367
1.272	0.01348	0.01342	0.01367
1.27217	0.01348	0.01342	0.01367
1.27233	0.01348	0.01342	0.01367
1.2725	0.01348	0.01342	0.01367
1.27267	0.01349	0.01342	0.01367
1.27283	0.01349	0.01342	0.01367
1.273	0.01349	0.01342	0.01368
1.27317	0.01349	0.01342	0.01368
1.27333	0.01349	0.01343	0.01368
1.2735	0.01349	0.01343	0.01368
1.27367	0.01349	0.01343	0.01368
1.27383	0.01349	0.01343	0.01368
1.274	0.01349	0.01343	0.01368
1.27417	0.01349	0.01343	0.01368
1.27433	0.0135	0.01343	0.01368
1.2745	0.0135	0.01343	0.01368
1.27467	0.0135	0.01343	0.01368
1.27483	0.0135	0.01343	0.01368
1.275	0.0135	0.01343	0.01368
1.27517	0.0135	0.01343	0.01369
1.27533	0.0135	0.01343	0.01369
1.2755	0.0135	0.01344	0.01369
1.27567	0.0135	0.01344	0.01369
1.27583	0.0135	0.01344	0.01369
1.276	0.0135	0.01344	0.01369
1.27617	0.0135	0.01344	0.01369
1.27633	0.0135	0.01344	0.01369
1.2765	0.0135	0.01344	0.01369
1.27667	0.0135	0.01344	0.01369
1.27683	0.0135	0.01344	0.01369
1.277	0.0135	0.01344	0.01369
1.27717	0.0135	0.01344	0.01369
1.27733	0.0135	0.01344	0.01369
1.2775	0.0135	0.01344	0.01369
1.27767	0.0135	0.01344	0.01369
1.27783	0.0135	0.01344	0.01369
1.278	0.0135	0.01344	0.01369
1.27817	0.0135	0.01344	0.01369
1.27833	0.01351	0.01344	0.01369
1.2785	0.01351	0.01344	0.01369
1.27867	0.01351	0.01344	0.01369
1.27883	0.01351	0.01344	0.01369
1.279	0.01351	0.01344	0.01369
1.27917	0.01351	0.01344	0.01369
1.27933	0.01351	0.01344	0.01369
1.2795	0.01351	0.01344	0.01369
1.27967	0.01351	0.01344	0.01369
1.27983	0.01351	0.01344	0.01369
1.28	0.01351	0.01344	0.01369
1.28017	0.01351	0.01344	0.01369
1.28033	0.01351	0.01344	0.01369
1.2805	0.01351	0.01344	0.01369
1.28067	0.01351	0.01344	0.01369
1.28083	0.01351	0.01344	0.01369
1.281	0.01351	0.01344	0.01369
1.28117	0.01351	0.01344	0.01369
1.28133	0.01351	0.01344	0.01369
1.2815	0.01351	0.01344	0.01369
1.28167	0.01351	0.01344	0.01369
1.28183	0.0135	0.01344	0.01369
1.282	0.0135	0.01344	0.01369
1.28217	0.0135	0.01344	0.01369
1.28233	0.0135	0.01344	0.01369
1.2825	0.0135	0.01344	0.01369
1.28267	0.0135	0.01344	0.01369
1.28283	0.0135	0.01344	0.01369
1.283	0.0135	0.01344	0.01369
1.28317	0.0135	0.01344	0.01369
1.28333	0.0135	0.01344	0.01369
1.2835	0.0135	0.01344	0.01369
1.28367	0.0135	0.01344	0.01369
1.28383	0.0135	0.01344	0.01369
1.284	0.0135	0.01344	0.01369
1.28417	0.0135	0.01344	0.01369
1.28433	0.0135	0.01344	0.01369
1.2845	0.0135	0.01344	0.01369
1.28467	0.0135	0.01344	0.01369
1.28483	0.0135	0.01344	0.01369
1.285	0.0135	0.01344	0.01369
1.28517	0.0135	0.01344	0.01369
1.28533	0.0135	0.01344	0.01369
1.2855	0.0135	0.01344	0.01369
1.28567	0.0135	0.01344	0.01369
1.28583	0.0135	0.01344	0.01369
1.286	0.0135	0.01344	0.01369
1.28617	0.0135	0.01344	0.01369
1.28633	0.0135	0.01344	0.01369
1.2865	0.0135	0.01344	0.01369
1.28667	0.0135	0.01344	0.01369
1.28683	0.0135	0.01344	0.01369
1.287	0.0135	0.01344	0.01369
1.28717	0.0135	0.01344	0.01369
1.28733	0.0135	0.01344	0.01369
1.2875	0.0135	0.01343	0.01369
1.28767	0.0135	0.01343	0.01369
1.28783	0.0135	0.01343	0.01369
1.288	0.0135	0.01343	0.01369
1.28817	0.0135	0.01343	0.01369
1.28833	0.0135	0.01343	0.01369
1.2885	0.0135	0.01343	0.01369
1.28867	0.0135	0.01343	0.01369
1.28883	0.0135	0.01343	0.01369
1.289	0.0135	0.01343	0.01369
1.28917	0.0135	0.01343	0.01369
1.28933	0.0135	0.01343	0.01369
1.2895	0.0135	0.01343	0.01369
1.28967	0.0135	0.01343	0.01369
1.28983	0.0135	0.01343	0.01369
1.29	0.0135	0.01343	0.01369
1.29017	0.0135	0.01343	0.01369
1.29033	0.0135	0.01343	0.01369
1.2905	0.0135	0.01343	0.01369
1.29067	0.0135	0.01343	0.01369
1.29083	0.0135	0.01343	0.01369
1.291	0.0135	0.01343	0.01369
1.29117	0.0135	0.01343	0.01369
1.29133	0.0135	0.01343	0.01369
1.2915	0.0135	0.01343	0.01369
1.29167	0.0135	0.01343	0.01369
1.29183	0.0135	0.01343	0.01369
1.292	0.0135	0.01343	0.01369
1.29217	0.0135	0.01343	0.01369
1.29233	0.0135	0.01343	0.01369
1.2925	0.0135	0.01343	0.01369
1.29267	0.0135	0.01343	0.01369
1.29283	0.0135	0.01343	0.01369
1.293	0.0135	0.01343	0.01369
1.29317	0.0135	0.01343	0.01369
1.29333	0.0135	0.01343	0.01369
1.2935	0.0135	0.01343	0.01369
1.29367	0.0135	0.01343	0.01369
1.29383	0.0135	0.01343	0.01369
1.294	0.0135	0.01343	0.01369
1.29417	0.0135	0.01343	0.01369
1.29433	0.0135	0.01343	0.01369
1.2945	0.0135	0.01343	0.01369
1.29467	0.0135	0.01343	0.01369
1.29483	0.0135	0.01343	0.01369
1.295	0.0135	0.01343	0.01369
1.29517	0.0135	0.01343	0.01369
1.29533	0.0135	0.01343	0.01369
1.2955	0.0135	0.01343	0.01369
1.29567	0.0135	0.01343	0.01369
1.29583	0.0135	0.01343	0.01369
1.296	0.0135	0.01344	0.01369
1.29617	0.0135	0.01344	0.01369
1.29633	0.0135	0.01344	0.01369
1.2965	0.0135	0.01344	0.01369
1.29667	0.0135	0.01344	0.01369
1.29683	0.0135	0.01344	0.01369
1.297	0.0135	0.01344	0.01369
1.29717	0.0135	0.01344	0.01369
1.29733	0.0135	0.01344	0.01369
1.2975	0.0135	0.01344	0.01369
1.29767	0.0135	0.01344	0.01369
1.29783	0.0135	0.01344	0.01369
1.298	0.0135	0.01344	0.01369
1.29817	0.01351	0.01344	0.01369
1.29833	0.01351	0.01344	0.01369
1.2985	0.01351	0.01344	0.01369
1.29867	0.01351	0.01344	0.01369
1.29883	0.01351	0.01344	0.01369
1.299	0.01351	0.01344	0.01369
1.29917	0.01351	0.01344	0.01369
1.29933	0.01351	0.01344	0.01369
1.2995	0.01351	0.01345	0.01369
1.29967	0.01351	0.01345	0.01369
1.29983	0.01351	0.01345	0.01369
1.3	0.01351	0.01345	0.01369
1.30017	0.01351	0.01345	0.01369
1.30033	0.01351	0.01345	0.01369
1.3005	0.01351	0.01345	0.01369
1.30067	0.01352	0.01345	0.01369
1.30083	0.01352	0.01345	0.01369
1.301	0.01352	0.01345	0.0137
1.30117	0.01352	0.01345	0.0137
1.30133	0.01352	0.01345	0.0137
1.3015	0.01352	0.01345	0.0137
1.30167	0.01352	0.01346	0.0137
1.30183	0.01352	0.01346	0.0137
1.302	0.01352	0.01346	0.0137
1.30217	0.01352	0.01346	0.0137
1.30233	0.01353	0.01346	0.0137
1.3025	0.01353	0.01346	0.0137
1.30267	0.01353	0.01346	0.0137
1.30283	0.01353	0.01346	0.0137
1.303	0.01353	0.01346	0.0137
1.30317	0.01353	0.01346	0.0137
1.30333	0.01353	0.01347	0.0137
1.3035	0.01353	0.01347	0.0137
1.30367	0.01353	0.01347	0.0137
1.30383	0.01354	0.01347	0.01371
1.304	0.01354	0.01347	0.01371
1.30417	0.01354	0.01347	0.01371
1.30433	0.01354	0.01347	0.01371
1.3045	0.01354	0.01347	0.01371
1.30467	0.01354	0.01348	0.01371
1.30483	0.01354	0.01348	0.01371
1.305	0.01354	0.01348	0.01371
1.30517	0.01355	0.01348	0.01371
1.30533	0.01355	0.01348	0.01371
1.3055	0.01355	0.01348	0.01371
1.30567	0.01355	0.01348	0.01372
1.30583	0.01355	0.01349	0.01372
1.306	0.01355	0.01349	0.01372
1.30617	0.01356	0.01349	0.01372
1.30633	0.01356	0.01349	0.01372
1.3065	0.01356	0.01349	0.01372
1.30667	0.01356	0.01349	0.01372
1.30683	0.01356	0.0135	0.01372
1.307	0.01356	0.0135	0.01372
1.30717	0.01357	0.0135	0.01373
1.30733	0.01357	0.0135	0.01373
1.3075	0.01357	0.0135	0.01373
1.30767	0.01357	0.0135	0.01373
1.30783	0.01357	0.01351	0.01373
1.308	0.01357	0.01351	0.01373
1.30817	0.01358	0.01351	0.01373
1.30833	0.01358	0.01351	0.01373
1.3085	0.01358	0.01351	0.01374
1.30867	0.01358	0.01351	0.01374
1.30883	0.01358	0.01352	0.01374
1.309	0.01359	0.01352	0.01374
1.30917	0.01359	0.01352	0.01374
1.30933	0.01359	0.01352	0.01374
1.3095	0.01359	0.01352	0.01374
1.30967	0.01359	0.01353	0.01375
1.30983	0.0136	0.01353	0.01375
1.31	0.0136	0.01353	0.01375
1.31017	0.0136	0.01353	0.01375
1.31033	0.0136	0.01354	0.01375
1.3105	0.0136	0.01354	0.01375
1.31067	0.01361	0.01354	0.01375
1.31083	0.01361	0.01354	0.01376
1.311	0.01361	0.01354	0.01376
1.31117	0.01361	0.01355	0.01376
1.31133	0.01362	0.01355	0.01376
1.3115	0.01362	0.01355	0.01376
1.31167	0.01362	0.01355	0.01376
1.31183	0.01362	0.01356	0.01377
1.312	0.01363	0.01356	0.01377
1.31217	0.01363	0.01356	0.01377
1.31233	0.01363	0.01356	0.01377
1.3125	0.01363	0.01357	0.01377
1.31267	0.01364	0.01357	0.01378
1.31283	0.01364	0.01357	0.01378
1.313	0.01364	0.01357	0.01378
1.31317	0.01364	0.01358	0.01378
1.31333	0.01365	0.01358	0.01378
1.3135	0.01365	0.01358	0.01379
1.31367	0.01365	0.01358	0.01379
1.31383	0.01365	0.01359	0.01379
1.314	0.01366	0.01359	0.01379
1.31417	0.01366	0.01359	0.01379
1.31433	0.01366	0.0136	0.0138
1.3145	0.01367	0.0136	0.0138
1.31467	0.01367	0.0136	0.0138
1.31483	0.01367	0.0136	0.0138
1.315	0.01368	0.01361	0.01381
1.31517	0.01368	0.01361	0.01381
1.31533	0.01368	0.01361	0.01381
1.3155	0.01368	0.01362	0.01381
1.31567	0.01369	0.01362	0.01382
1.31583	0.01369	0.01362	0.01382
1.316	0.01369	0.01362	0.01382
1.31617	0.0137	0.01363	0.01382
1.31633	0.0137	0.01363	0.01383
1.3165	0.0137	0.01363	0.01383
1.31667	0.01371	0.01364	0.01383
1.31683	0.01371	0.01364	0.01383
1.317	0.01371	0.01364	0.01384
1.31717	0.01372	0.01365	0.01384
1.31733	0.01372	0.01365	0.01384
1.3175	0.01372	0.01365	0.01384
1.31767	0.01373	0.01366	0.01385
1.31783	0.01373	0.01366	0.01385
1.318	0.01373	0.01366	0.01385
1.31817	0.01374	0.01367	0.01386
1.31833	0.01374	0.01367	0.01386
1.3185	0.01374	0.01367	0.01386
1.31867	0.01375	0.01368	0.01386
1.31883	0.01375	0.01368	0.01387
1.319	0.01376	0.01369	0.01387
1.31917	0.01376	0.01369	0.01387
1.31933	0.01376	0.01369	0.01388
1.3195	0.01377	0.0137	0.01388
1.31967	0.01377	0.0137	0.01388
1.31983	0.01377	0.0137	0.01389
1.32	0.01378	0.01371	0.01389
1.32017	0.01378	0.01371	0.01389
1.32033	0.01379	0.01372	0.0139
1.3205	0.01379	0.01372	0.0139
1.32067	0.01379	0.01372	0.0139
1.32083	0.0138	0.01373	0.01391
1.321	0.0138	0.01373	0.01391
1.32117	0.01381	0.01374	0.01391
1.32133	0.01381	0.01374	0.01392
1.3215	0.01381	0.01374	0.01392
1.32167	0.01382	0.01375	0.01392
1.32183	0.01382	0.01375	0.01393
1.322	0.01383	0.01376	0.01393
1.32217	0.01383	0.01376	0.01393
1.32233	0.01384	0.01377	0.01394
1.3225	0.01384	0.01377	0.01394
1.32267	0.01384	0.01377	0.01395
1.32283	0.01385	0.01378	0.01395
1.323	0.01385	0.01378	0.01395
1.32317	0.01386	0.01379	0.01396
1.32333	0.01386	0.01379	0.01396
1.3235	0.01387	0.0138	0.01396
1.32367	0.01387	0.0138	0.01397
1.32383	0.01388	0.01381	0.01397
1.324	0.01388	0.01381	0.01398
1.32417	0.01389	0.01381	0.01398
1.32433	0.01389	0.01382	0.01399
1.3245	0.0139	0.01382	0.01399
1.32467	0.0139	0.01383	0.01399
1.32483	0.01391	0.01383	0.014
1.325	0.01391	0.01384	0.014
1.32517	0.01392	0.01384	0.01401
1.32533	0.01392	0.01385	0.01401
1.3255	0.01392	0.01385	0.01402
1.32567	0.01393	0.01386	0.01402
1.32583	0.01394	0.01386	0.01402
1.326	0.01394	0.01387	0.01403
1.32617	0.01395	0.01387	0.01403
1.32633	0.01395	0.01388	0.01404
1.3265	0.01396	0.01388	0.01404
1.32667	0.01396	0.01389	0.01405
1.32683	0.01397	0.01389	0.01405
1.327	0.01397	0.0139	0.01406
1.32717	0.01398	0.0139	0.01406
1.32733	0.01398	0.01391	0.01407
1.3275	0.01399	0.01391	0.01407
1.32767	0.01399	0.01392	0.01408
1.32783	0.014	0.01393	0.01408
1.328	0.014	0.01393	0.01409
1.32817	0.01401	0.01394	0.01409
1.32833	0.01401	0.01394	0.0141
1.3285	0.01402	0.01395	0.0141
1.32867	0.01403	0.01395	0.01411
1.32883	0.01403	0.01396	0.01411
1.329	0.01404	0.01396	0.01412
1.32917	0.01404	0.01397	0.01412
1.32933	0.01405	0.01398	0.01413
1.3295	0.01406	0.01398	0.01413
1.32967	0.01406	0.01399	0.01414
1.32983	0.01407	0.01399	0.01414
1.33	0.01407	0.014	0.01415
1.33017	0.01408	0.01401	0.01415
1.33033	0.01408	0.01401	0.01416
1.3305	0.01409	0.01402	0.01416
1.33067	0.0141	0.01402	0.01417
1.33083	0.0141	0.01403	0.01418
1.331	0.01411	0.01404	0.01418
1.33117	0.01412	0.01404	0.01419
1.33133	0.01412	0.01405	0.01419
1.3315	0.01413	0.01405	0.0142
1.33167	0.01413	0.01406	0.0142
1.33183	0.01414	0.01407	0.01421
1.332	0.01415	0.01407	0.01422
1.33217	0.01415	0.01408	0.01422
1.33233	0.01416	0.01409	0.01423
1.3325	0.01417	0.01409	0.01423
1.33267	0.01417	0.0141	0.01424
1.33283	0.01418	0.0141	0.01425
1.333	0.01419	0.01411	0.01425
1.33317	0.01419	0.01412	0.01426
1.33333	0.0142	0.01412	0.01426
1.3335	0.01421	0.01413	0.01427
1.33367	0.01421	0.01414	0.01428
1.33383	0.01422	0.01414	0.01428
1.334	0.01423	0.01415	0.01429
1.33417	0.01423	0.01416	0.0143
1.33433	0.01424	0.01417	0.0143
1.3345	0.01425	0.01417	0.01431
1.33467	0.01425	0.01418	0.01432
1.33483	0.01426	0.01419	0.01432
1.335	0.01427	0.01419	0.01433
1.33517	0.01428	0.0142	0.01434
1.33533	0.01428	0.01421	0.01434
1.3355	0.01429	0.01421	0.01435
1.33567	0.0143	0.01422	0.01436
1.33583	0.01431	0.01423	0.01436
1.336	0.01431	0.01424	0.01437
1.33617	0.01432	0.01424	0.01438
1.33633	0.01433	0.01425	0.01438
1.3365	0.01433	0.01426	0.01439
1.33667	0.01434	0.01427	0.0144
1.33683	0.01435	0.01427	0.01441
1.337	0.01436	0.01428	0.01441
1.33717	0.01437	0.01429	0.01442
1.33733	0.01437	0.0143	0.01443
1.3375	0.01438	0.0143	0.01444
1.33767	0.01439	0.01431	0.01444
1.33783	0.0144	0.01432	0.01445
1.338	0.0144	0.01433	0.01446
1.33817	0.01441	0.01433	0.01447
1.33833	0.01442	0.01434	0.01447
1.3385	0.01443	0.01435	0.01448
1.33867	0.01444	0.01436	0.01449
1.33883	0.01444	0.01437	0.0145
1.339	0.01445	0.01437	0.0145
1.33917	0.01446	0.01438	0.01451
1.33933	0.01447	0.01439	0.01452
1.3395	0.01448	0.0144	0.01453
1.33967	0.01449	0.01441	0.01454
1.33983	0.01449	0.01442	0.01454
1.34	0.0145	0.01442	0.01455
1.34017	0.01451	0.01443	0.01456
1.34033	0.01452	0.01444	0.01457
1.3405	0.01453	0.01445	0.01458
1.34067	0.01454	0.01446	0.01459
1.34083	0.01454	0.01447	0.01459
1.341	0.01455	0.01447	0.0146
1.34117	0.01456	0.01448	0.01461
1.34133	0.01457	0.01449	0.01462
1.3415	0.01458	0.0145	0.01463
1.34167	0.01459	0.01451	0.01464
1.34183	0.0146	0.01452	0.01464
1.342	0.01461	0.01453	0.01465
1.34217	0.01461	0.01454	0.01466
1.34233	0.01462	0.01454	0.01467
1.3425	0.01463	0.01455	0.01468
1.34267	0.01464	0.01456	0.01469
1.34283	0.01465	0.01457	0.0147
1.343	0.01466	0.01458	0.01471
1.34317	0.01467	0.01459	0.01472
1.34333	0.01468	0.0146	0.01473
1.3435	0.01469	0.01461	0.01473
1.34367	0.0147	0.01462	0.01474
1.34383	0.01471	0.01463	0.01475
1.344	0.01472	0.01464	0.01476
1.34417	0.01473	0.01465	0.01477
1.34433	0.01474	0.01465	0.01478
1.3445	0.01474	0.01466	0.01479
1.34467	0.01475	0.01467	0.0148
1.34483	0.01476	0.01468	0.01481
1.345	0.01477	0.01469	0.01482
1.34517	0.01478	0.0147	0.01483
1.34533	0.01479	0.01471	0.01484
1.3455	0.0148	0.01472	0.01485
1.34567	0.01481	0.01473	0.01486
1.34583	0.01482	0.01474	0.01487
1.346	0.01483	0.01475	0.01488
1.34617	0.01484	0.01476	0.01489
1.34633	0.01485	0.01477	0.0149
1.3465	0.01486	0.01478	0.01491
1.34667	0.01487	0.01479	0.01492
1.34683	0.01488	0.0148	0.01493
1.347	0.01489	0.01481	0.01494
1.34717	0.01491	0.01482	0.01495
1.34733	0.01492	0.01483	0.01496
1.3475	0.01493	0.01484	0.01497
1.34767	0.01494	0.01485	0.01498
1.34783	0.01495	0.01486	0.01499
1.348	0.01496	0.01488	0.015
1.34817	0.01497	0.01489	0.01501
1.34833	0.01498	0.0149	0.01502
1.3485	0.01499	0.01491	0.01503
1.34867	0.015	0.01492	0.01505
1.34883	0.01501	0.01493	0.01506
1.349	0.01502	0.01494	0.01507
1.34917	0.01503	0.01495	0.01508
1.34933	0.01504	0.01496	0.01509
1.3495	0.01506	0.01497	0.0151
1.34967	0.01507	0.01498	0.01511
1.34983	0.01508	0.01499	0.01512
1.35	0.01509	0.01501	0.01513
1.35017	0.0151	0.01502	0.01515
1.35033	0.01511	0.01503	0.01516
1.3505	0.01512	0.01504	0.01517
1.35067	0.01514	0.01505	0.01518
1.35083	0.01515	0.01506	0.01519
1.351	0.01516	0.01507	0.0152
1.35117	0.01517	0.01509	0.01522
1.35133	0.01518	0.0151	0.01523
1.3515	0.01519	0.01511	0.01524
1.35167	0.01521	0.01512	0.01525
1.35183	0.01522	0.01513	0.01526
1.352	0.01523	0.01514	0.01528
1.35217	0.01524	0.01516	0.01529
1.35233	0.01525	0.01517	0.0153
1.3525	0.01527	0.01518	0.01531
1.35267	0.01528	0.01519	0.01532
1.35283	0.01529	0.0152	0.01534
1.353	0.0153	0.01522	0.01535
1.35317	0.01531	0.01523	0.01536
1.35333	0.01533	0.01524	0.01537
1.3535	0.01534	0.01525	0.01539
1.35367	0.01535	0.01526	0.0154
1.35383	0.01536	0.01528	0.01541
1.354	0.01538	0.01529	0.01543
1.35417	0.01539	0.0153	0.01544
1.35433	0.0154	0.01531	0.01545
1.3545	0.01541	0.01533	0.01546
1.35467	0.01543	0.01534	0.01548
1.35483	0.01544	0.01535	0.01549
1.355	0.01545	0.01537	0.0155
1.35517	0.01547	0.01538	0.01552
1.35533	0.01548	0.01539	0.01553
1.3555	0.01549	0.0154	0.01554
1.35567	0.01551	0.01542	0.01556
1.35583	0.01552	0.01543	0.01557
1.356	0.01553	0.01544	0.01558
1.35617	0.01554	0.01546	0.0156
1.35633	0.01556	0.01547	0.01561
1.3565	0.01557	0.01548	0.01563
1.35667	0.01559	0.0155	0.01564
1.35683	0.0156	0.01551	0.01565
1.357	0.01561	0.01552	0.01567
1.35717	0.01563	0.01554	0.01568
1.35733	0.01564	0.01555	0.0157
1.3575	0.01565	0.01556	0.01571
1.35767	0.01567	0.01558	0.01572
1.35783	0.01568	0.01559	0.01574
1.358	0.0157	0.01561	0.01575
1.35817	0.01571	0.01562	0.01577
1.35833	0.01572	0.01563	0.01578
1.3585	0.01574	0.01565	0.0158
1.35867	0.01575	0.01566	0.01581
1.35883	0.01577	0.01568	0.01582
1.359	0.01578	0.01569	0.01584
1.35917	0.0158	0.0157	0.01585
1.35933	0.01581	0.01572	0.01587
1.3595	0.01582	0.01573	0.01588
1.35967	0.01584	0.01575	0.0159
1.35983	0.01585	0.01576	0.01591
1.36	0.01587	0.01578	0.01593
1.36017	0.01588	0.01579	0.01595
1.36033	0.0159	0.01581	0.01596
1.3605	0.01591	0.01582	0.01598
1.36067	0.01593	0.01584	0.01599
1.36083	0.01594	0.01585	0.01601
1.361	0.01596	0.01587	0.01602
1.36117	0.01597	0.01588	0.01604
1.36133	0.01599	0.0159	0.01605
1.3615	0.016	0.01591	0.01607
1.36167	0.01602	0.01593	0.01609
1.36183	0.01603	0.01594	0.0161
1.362	0.01605	0.01596	0.01612
1.36217	0.01607	0.01597	0.01613
1.36233	0.01608	0.01599	0.01615
1.3625	0.0161	0.016	0.01617
1.36267	0.01611	0.01602	0.01618
1.36283	0.01613	0.01603	0.0162
1.363	0.01614	0.01605	0.01622
1.36317	0.01616	0.01607	0.01623
1.36333	0.01618	0.01608	0.01625
1.3635	0.01619	0.0161	0.01627
1.36367	0.01621	0.01611	0.01628
1.36383	0.01623	0.01613	0.0163
1.364	0.01624	0.01615	0.01632
1.36417	0.01626	0.01616	0.01633
1.36433	0.01627	0.01618	0.01635
1.3645	0.01629	0.0162	0.01637
1.36467	0.01631	0.01621	0.01638
1.36483	0.01632	0.01623	0.0164
1.365	0.01634	0.01625	0.01642
1.36517	0.01636	0.01626	0.01644
1.36533	0.01638	0.01628	0.01645
1.3655	0.01639	0.0163	0.01647
1.36567	0.01641	0.01631	0.01649
1.36583	0.01643	0.01633	0.01651
1.366	0.01644	0.01635	0.01652
1.36617	0.01646	0.01636	0.01654
1.36633	0.01648	0.01638	0.01656
1.3665	0.0165	0.0164	0.01658
1.36667	0.01651	0.01641	0.0166
1.36683	0.01653	0.01643	0.01661
1.367	0.01655	0.01645	0.01663
1.36717	0.01657	0.01647	0.01665
1.36733	0.01658	0.01648	0.01667
1.3675	0.0166	0.0165	0.01669
1.36767	0.01662	0.01652	0.01671
1.36783	0.01664	0.01654	0.01673
1.368	0.01666	0.01656	0.01674
1.36817	0.01667	0.01657	0.01676
1.36833	0.01669	0.01659	0.01678
1.3685	0.01671	0.01661	0.0168
1.36867	0.01673	0.01663	0.01682
1.36883	0.01675	0.01665	0.01684
1.369	0.01677	0.01667	0.01686
1.36917	0.01678	0.01668	0.01688
1.36933	0.0168	0.0167	0.0169
1.3695	0.01682	0.01672	0.01692
1.36967	0.01684	0.01674	0.01694
1.36983	0.01686	0.01676	0.01696
1.37	0.01688	0.01678	0.01698
1.37017	0.0169	0.0168	0.017
1.37033	0.01692	0.01681	0.01702
1.3705	0.01694	0.01683	0.01704
1.37067	0.01696	0.01685	0.01706
1.37083	0.01697	0.01687	0.01708
1.371	0.01699	0.01689	0.0171
1.37117	0.01701	0.01691	0.01712
1.37133	0.01703	0.01693	0.01714
1.3715	0.01705	0.01695	0.01716
1.37167	0.01707	0.01697	0.01718
1.37183	0.01709	0.01699	0.0172
1.372	0.01711	0.01701	0.01722
1.37217	0.01713	0.01703	0.01724
1.37233	0.01715	0.01705	0.01726
1.3725	0.01717	0.01707	0.01728
1.37267	0.01719	0.01709	0.0173
1.37283	0.01721	0.01711	0.01732
1.373	0.01723	0.01713	0.01735
1.37317	0.01726	0.01715	0.01737
1.37333	0.01728	0.01717	0.01739
1.3735	0.0173	0.01719	0.01741
1.37367	0.01732	0.01721	0.01743
1.37383	0.01734	0.01723	0.01745
1.374	0.01736	0.01725	0.01747
1.37417	0.01738	0.01727	0.0175
1.37433	0.0174	0.01729	0.01752
1.3745	0.01742	0.01732	0.01754
1.37467	0.01744	0.01734	0.01756
1.37483	0.01747	0.01736	0.01758
1.375	0.01749	0.01738	0.01761
1.37517	0.01751	0.0174	0.01763
1.37533	0.01753	0.01742	0.01765
1.3755	0.01755	0.01744	0.01767
1.37567	0.01757	0.01746	0.0177
1.37583	0.0176	0.01749	0.01772
1.376	0.01762	0.01751	0.01774
1.37617	0.01764	0.01753	0.01777
1.37633	0.01766	0.01755	0.01779
1.3765	0.01768	0.01757	0.01781
1.37667	0.01771	0.0176	0.01784
1.37683	0.01773	0.01762	0.01786
1.377	0.01775	0.01764	0.01788
1.37717	0.01777	0.01766	0.01791
1.37733	0.0178	0.01769	0.01793
1.3775	0.01782	0.01771	0.01795
1.37767	0.01784	0.01773	0.01798
1.37783	0.01787	0.01775	0.018
1.378	0.01789	0.01778	0.01802
1.37817	0.01791	0.0178	0.01805
1.37833	0.01794	0.01782	0.01807
1.3785	0.01796	0.01785	0.0181
1.37867	0.01798	0.01787	0.01812
1.37883	0.01801	0.01789	0.01815
1.379	0.01803	0.01792	0.01817
1.37917	0.01805	0.01794	0.0182
1.37933	0.01808	0.01796	0.01822
1.3795	0.0181	0.01799	0.01824
1.37967	0.01813	0.01801	0.01827
1.37983	0.01815	0.01804	0.01829
1.38	0.01817	0.01806	0.01832
1.38017	0.0182	0.01808	0.01835
1.38033	0.01822	0.01811	0.01837
1.3805	0.01825	0.01813	0.0184
1.38067	0.01827	0.01816	0.01842
1.38083	0.0183	0.01818	0.01845
1.381	0.01832	0.01821	0.01847
1.38117	0.01835	0.01823	0.0185
1.38133	0.01837	0.01826	0.01853
1.3815	0.0184	0.01828	0.01855
1.38167	0.01842	0.01831	0.01858
1.38183	0.01845	0.01833	0.0186
1.382	0.01847	0.01836	0.01863
1.38217	0.0185	0.01838	0.01866
1.38233	0.01853	0.01841	0.01868
1.3825	0.01855	0.01843	0.01871
1.38267	0.01858	0.01846	0.01874
1.38283	0.0186	0.01848	0.01876
1.383	0.01863	0.01851	0.01879
1.38317	0.01866	0.01854	0.01882
1.38333	0.01868	0.01856	0.01884
1.3835	0.01871	0.01859	0.01887
1.38367	0.01873	0.01861	0.0189
1.38383	0.01876	0.01864	0.01893
1.384	0.01879	0.01867	0.01895
1.38417	0.01882	0.01869	0.01898
1.38433	0.01884	0.01872	0.01901
1.3845	0.01887	0.01875	0.01904
1.38467	0.0189	0.01877	0.01907
1.38483	0.01892	0.0188	0.01909
1.385	0.01895	0.01883	0.01912
1.38517	0.01898	0.01886	0.01915
1.38533	0.01901	0.01888	0.01918
1.3855	0.01903	0.01891	0.01921
1.38567	0.01906	0.01894	0.01924
1.38583	0.01909	0.01897	0.01927
1.386	0.01912	0.01899	0.0193
1.38617	0.01915	0.01902	0.01932
1.38633	0.01917	0.01905	0.01935
1.3865	0.0192	0.01908	0.01938
1.38667	0.01923	0.01911	0.01941
1.38683	0.01926	0.01913	0.01944
1.387	0.01929	0.01916	0.01947
1.38717	0.01932	0.01919	0.0195
1.38733	0.01935	0.01922	0.01953
1.3875	0.01938	0.01925	0.01956
1.38767	0.01941	0.01928	0.01959
1.38783	0.01944	0.01931	0.01962
1.388	0.01946	0.01934	0.01965
1.38817	0.01949	0.01937	0.01968
1.38833	0.01952	0.01939	0.01971
1.3885	0.01955	0.01942	0.01974
1.38867	0.01958	0.01945	0.01977
1.38883	0.01961	0.01948	0.01981
1.389	0.01964	0.01951	0.01984
1.38917	0.01967	0.01954	0.01987
1.38933	0.0197	0.01957	0.0199
1.3895	0.01974	0.0196	0.01993
1.38967	0.01977	0.01963	0.01996
1.38983	0.0198	0.01966	0.01999
1.39	0.01983	0.0197	0.02003
1.39017	0.01986	0.01973	0.02006
1.39033	0.01989	0.01976	0.02009
1.3905	0.01992	0.01979	0.02012
1.39067	0.01995	0.01982	0.02015
1.39083	0.01998	0.01985	0.02019
1.391	0.02002	0.01988	0.02022
1.39117	0.02005	0.01991	0.02025
1.39133	0.02008	0.01994	0.02028
1.3915	0.02011	0.01998	0.02032
1.39167	0.02014	0.02001	0.02035
1.39183	0.02018	0.02004	0.02038
1.392	0.02021	0.02007	0.02042
1.39217	0.02024	0.02011	0.02045
1.39233	0.02028	0.02014	0.02048
1.3925	0.02031	0.02017	0.02052
1.39267	0.02034	0.0202	0.02055
1.39283	0.02037	0.02024	0.02058
1.393	0.02041	0.02027	0.02062
1.39317	0.02044	0.0203	0.02065
1.39333	0.02047	0.02033	0.02069
1.3935	0.02051	0.02037	0.02072
1.39367	0.02054	0.0204	0.02076
1.39383	0.02058	0.02044	0.02079
1.394	0.02061	0.02047	0.02083
1.39417	0.02064	0.0205	0.02086
1.39433	0.02068	0.02054	0.0209
1.3945	0.02071	0.02057	0.02093
1.39467	0.02075	0.02061	0.02097
1.39483	0.02078	0.02064	0.021
1.395	0.02082	0.02067	0.02104
1.39517	0.02085	0.02071	0.02107
1.39533	0.02089	0.02074	0.02111
1.3955	0.02092	0.02078	0.02115
1.39567	0.02096	0.02081	0.02118
1.39583	0.02099	0.02085	0.02122
1.396	0.02103	0.02088	0.02125
1.39617	0.02107	0.02092	0.02129
1.39633	0.0211	0.02096	0.02133
1.3965	0.02114	0.02099	0.02137
1.39667	0.02118	0.02103	0.0214
1.39683	0.02121	0.02106	0.02144
1.397	0.02125	0.0211	0.02148
1.39717	0.02129	0.02114	0.02151
1.39733	0.02132	0.02117	0.02155
1.3975	0.02136	0.02121	0.02159
1.39767	0.0214	0.02125	0.02163
1.39783	0.02143	0.02128	0.02167
1.398	0.02147	0.02132	0.0217
1.39817	0.02151	0.02136	0.02174
1.39833	0.02155	0.0214	0.02178
1.3985	0.02159	0.02143	0.02182
1.39867	0.02162	0.02147	0.02186
1.39883	0.02166	0.02151	0.0219
1.399	0.0217	0.02155	0.02194
1.39917	0.02174	0.02159	0.02198
1.39933	0.02178	0.02162	0.02202
1.3995	0.02182	0.02166	0.02206
1.39967	0.02186	0.0217	0.0221
1.39983	0.0219	0.02174	0.02213
1.4	0.02194	0.02178	0.02218
1.40017	0.02198	0.02182	0.02222
1.40033	0.02202	0.02186	0.02226
1.4005	0.02206	0.0219	0.0223
1.40067	0.0221	0.02194	0.02234
1.40083	0.02214	0.02198	0.02238
1.401	0.02218	0.02202	0.02242
1.40117	0.02222	0.02206	0.02246
1.40133	0.02226	0.0221	0.0225
1.4015	0.0223	0.02214	0.02254
1.40167	0.02234	0.02218	0.02258
1.40183	0.02238	0.02222	0.02263
1.402	0.02242	0.02226	0.02267
1.40217	0.02247	0.0223	0.02271
1.40233	0.02251	0.02234	0.02275
1.4025	0.02255	0.02239	0.0228
1.40267	0.02259	0.02243	0.02284
1.40283	0.02263	0.02247	0.02288
1.403	0.02268	0.02251	0.02292
1.40317	0.02272	0.02255	0.02297
1.40333	0.02276	0.0226	0.02301
1.4035	0.02281	0.02264	0.02305
1.40367	0.02285	0.02268	0.0231
1.40383	0.02289	0.02272	0.02314
1.404	0.02294	0.02277	0.02319
1.40417	0.02298	0.02281	0.02323
1.40433	0.02302	0.02285	0.02327
1.4045	0.02307	0.0229	0.02332
1.40467	0.02311	0.02294	0.02336
1.40483	0.02316	0.02299	0.02341
1.405	0.0232	0.02303	0.02345
1.40517	0.02325	0.02308	0.0235
1.40533	0.02329	0.02312	0.02354
1.4055	0.02334	0.02316	0.02359
1.40567	0.02338	0.02321	0.02364
1.40583	0.02343	0.02325	0.02368
1.406	0.02347	0.0233	0.02373
1.40617	0.02352	0.02335	0.02377
1.40633	0.02357	0.02339	0.02382
1.4065	0.02361	0.02344	0.02387
1.40667	0.02366	0.02348	0.02391
1.40683	0.02371	0.02353	0.02396
1.407	0.02375	0.02358	0.02401
1.40717	0.0238	0.02362	0.02406
1.40733	0.02385	0.02367	0.0241
1.4075	0.0239	0.02372	0.02415
1.40767	0.02394	0.02376	0.0242
1.40783	0.02399	0.02381	0.02425
1.408	0.02404	0.02386	0.0243
1.40817	0.02409	0.02391	0.02434
1.40833	0.02414	0.02396	0.02439
1.4085	0.02419	0.024	0.02444
1.40867	0.02423	0.02405	0.02449
1.40883	0.02428	0.0241	0.02454
1.409	0.02433	0.02415	0.02459
1.40917	0.02438	0.0242	0.02464
1.40933	0.02443	0.02425	0.02469
1.4095	0.02448	0.0243	0.02474
1.40967	0.02453	0.02435	0.02479
1.40983	0.02458	0.0244	0.02484
1.41	0.02464	0.02445	0.02489
1.41017	0.02469	0.0245	0.02494
1.41033	0.02474	0.02455	0.02499
1.4105	0.02479	0.0246	0.02505
1.41067	0.02484	0.02465	0.0251
1.41083	0.02489	0.0247	0.02515
1.411	0.02494	0.02475	0.0252
1.41117	0.025	0.0248	0.02525
1.41133	0.02505	0.02486	0.02531
1.4115	0.0251	0.02491	0.02536
1.41167	0.02515	0.02496	0.02541
1.41183	0.02521	0.02501	0.02547
1.412	0.02526	0.02507	0.02552
1.41217	0.02532	0.02512	0.02557
1.41233	0.02537	0.02517	0.02563
1.4125	0.02542	0.02523	0.02568
1.41267	0.02548	0.02528	0.02573
1.41283	0.02553	0.02533	0.02579
1.413	0.02559	0.02539	0.02584
1.41317	0.02564	0.02544	0.0259
1.41333	0.0257	0.0255	0.02595
1.4135	0.02575	0.02555	0.02601
1.41367	0.02581	0.02561	0.02607
1.41383	0.02586	0.02566	0.02612
1.414	0.02592	0.02572	0.02618
1.41417	0.02598	0.02577	0.02623
1.41433	0.02603	0.02583	0.02629
1.4145	0.02609	0.02589	0.02635
1.41467	0.02615	0.02594	0.0264
1.41483	0.02621	0.026	0.02646
1.415	0.02626	0.02606	0.02652
1.41517	0.02632	0.02611	0.02658
1.41533	0.02638	0.02617	0.02663
1.4155	0.02644	0.02623	0.02669
1.41567	0.0265	0.02629	0.02675
1.41583	0.02656	0.02635	0.02681
1.416	0.02662	0.0264	0.02687
1.41617	0.02668	0.02646	0.02693
1.41633	0.02674	0.02652	0.02699
1.4165	0.0268	0.02658	0.02705
1.41667	0.02686	0.02664	0.02711
1.41683	0.02692	0.0267	0.02717
1.417	0.02698	0.02676	0.02723
1.41717	0.02704	0.02682	0.02729
1.41733	0.0271	0.02688	0.02735
1.4175	0.02716	0.02694	0.02741
1.41767	0.02722	0.027	0.02747
1.41783	0.02729	0.02707	0.02754
1.418	0.02735	0.02713	0.0276
1.41817	0.02741	0.02719	0.02766
1.41833	0.02747	0.02725	0.02772
1.4185	0.02754	0.02731	0.02779
1.41867	0.0276	0.02738	0.02785
1.41883	0.02766	0.02744	0.02791
1.419	0.02773	0.0275	0.02798
1.41917	0.02779	0.02757	0.02804
1.41933	0.02786	0.02763	0.0281
1.4195	0.02792	0.02769	0.02817
1.41967	0.02799	0.02776	0.02823
1.41983	0.02805	0.02782	0.0283
1.42	0.02812	0.02789	0.02836
1.42017	0.02819	0.02795	0.02843
1.42033	0.02825	0.02802	0.0285
1.4205	0.02832	0.02809	0.02856
1.42067	0.02839	0.02815	0.02863
1.42083	0.02845	0.02822	0.0287
1.421	0.02852	0.02829	0.02876
1.42117	0.02859	0.02835	0.02883
1.42133	0.02866	0.02842	0.0289
1.4215	0.02873	0.02849	0.02897
1.42167	0.0288	0.02856	0.02904
1.42183	0.02886	0.02862	0.0291
1.422	0.02893	0.02869	0.02917
1.42217	0.029	0.02876	0.02924
1.42233	0.02907	0.02883	0.02931
1.4225	0.02914	0.0289	0.02938
1.42267	0.02922	0.02897	0.02945
1.42283	0.02929	0.02904	0.02952
1.423	0.02936	0.02911	0.02959
1.42317	0.02943	0.02918	0.02966
1.42333	0.0295	0.02925	0.02974
1.4235	0.02957	0.02933	0.02981
1.42367	0.02965	0.0294	0.02988
1.42383	0.02972	0.02947	0.02995
1.424	0.02979	0.02954	0.03003
1.42417	0.02987	0.02961	0.0301
1.42433	0.02994	0.02969	0.03017
1.4245	0.03002	0.02976	0.03025
1.42467	0.03009	0.02984	0.03032
1.42483	0.03017	0.02991	0.0304
1.425	0.03024	0.02998	0.03047
1.42517	0.03032	0.03006	0.03055
1.42533	0.03039	0.03013	0.03062
1.4255	0.03047	0.03021	0.0307
1.42567	0.03055	0.03029	0.03077
1.42583	0.03063	0.03036	0.03085
1.426	0.0307	0.03044	0.03093
1.42617	0.03078	0.03052	0.031
1.42633	0.03086	0.03059	0.03108
1.4265	0.03094	0.03067	0.03116
1.42667	0.03102	0.03075	0.03124
1.42683	0.0311	0.03083	0.03132
1.427	0.03118	0.03091	0.0314
1.42717	0.03126	0.03099	0.03148
1.42733	0.03134	0.03106	0.03156
1.4275	0.03142	0.03114	0.03164
1.42767	0.0315	0.03122	0.03172
1.42783	0.03158	0.03131	0.0318
1.428	0.03166	0.03139	0.03188
1.42817	0.03175	0.03147	0.03196
1.42833	0.03183	0.03155	0.03204
1.4285	0.03191	0.03163	0.03213
1.42867	0.032	0.03171	0.03221
1.42883	0.03208	0.0318	0.03229
1.429	0.03216	0.03188	0.03238
1.42917	0.03225	0.03196	0.03246
1.42933	0.03233	0.03205	0.03255
1.4295	0.03242	0.03213	0.03263
1.42967	0.03251	0.03222	0.03272
1.42983	0.03259	0.0323	0.0328
1.43	0.03268	0.03239	0.03289
1.43017	0.03277	0.03248	0.03298
1.43033	0.03285	0.03256	0.03306
1.4305	0.03294	0.03265	0.03315
1.43067	0.03303	0.03274	0.03324
1.43083	0.03312	0.03282	0.03333
1.431	0.03321	0.03291	0.03342
1.43117	0.0333	0.033	0.03351
1.43133	0.03339	0.03309	0.0336
1.4315	0.03348	0.03318	0.03369
1.43167	0.03357	0.03327	0.03378
1.43183	0.03366	0.03336	0.03387
1.432	0.03376	0.03345	0.03396
1.43217	0.03385	0.03354	0.03405
1.43233	0.03394	0.03363	0.03415
1.4325	0.03404	0.03373	0.03424
1.43267	0.03413	0.03382	0.03433
1.43283	0.03422	0.03391	0.03443
1.433	0.03432	0.03401	0.03452
1.43317	0.03441	0.0341	0.03462
1.43333	0.03451	0.03419	0.03471
1.4335	0.03461	0.03429	0.03481
1.43367	0.0347	0.03438	0.03491
1.43383	0.0348	0.03448	0.035
1.434	0.0349	0.03458	0.0351
1.43417	0.035	0.03467	0.0352
1.43433	0.03509	0.03477	0.0353
1.4345	0.03519	0.03487	0.0354
1.43467	0.03529	0.03497	0.0355
1.43483	0.03539	0.03506	0.0356
1.435	0.03549	0.03516	0.0357
1.43517	0.03559	0.03526	0.0358
1.43533	0.0357	0.03536	0.0359
1.4355	0.0358	0.03546	0.036
1.43567	0.0359	0.03557	0.03611
1.43583	0.036	0.03567	0.03621
1.436	0.03611	0.03577	0.03631
1.43617	0.03621	0.03587	0.03642
1.43633	0.03632	0.03598	0.03652
1.4365	0.03642	0.03608	0.03663
1.43667	0.03653	0.03618	0.03674
1.43683	0.03663	0.03629	0.03684
1.437	0.03674	0.03639	0.03695
1.43717	0.03685	0.0365	0.03706
1.43733	0.03696	0.03661	0.03717
1.4375	0.03706	0.03671	0.03728
1.43767	0.03717	0.03682	0.03739
1.43783	0.03728	0.03693	0.0375
1.438	0.03739	0.03704	0.03761
1.43817	0.0375	0.03715	0.03772
1.43833	0.03761	0.03726	0.03783
1.4385	0.03773	0.03737	0.03794
1.43867	0.03784	0.03748	0.03806
1.43883	0.03795	0.03759	0.03817
1.439	0.03807	0.0377	0.03829
1.43917	0.03818	0.03781	0.0384
1.43933	0.03829	0.03792	0.03852
1.4395	0.03841	0.03804	0.03863
1.43967	0.03853	0.03815	0.03875
1.43983	0.03864	0.03827	0.03887
1.44	0.03876	0.03838	0.03899
1.44017	0.03888	0.0385	0.03911
1.44033	0.039	0.03862	0.03923
1.4405	0.03911	0.03873	0.03935
1.44067	0.03923	0.03885	0.03947
1.44083	0.03935	0.03897	0.03959
1.441	0.03947	0.03909	0.03972
1.44117	0.0396	0.03921	0.03984
1.44133	0.03972	0.03933	0.03997
1.4415	0.03984	0.03945	0.04009
1.44167	0.03996	0.03957	0.04022
1.44183	0.04009	0.03969	0.04034
1.442	0.04021	0.03981	0.04047
1.44217	0.04034	0.03994	0.0406
1.44233	0.04046	0.04006	0.04073
1.4425	0.04059	0.04019	0.04086
1.44267	0.04072	0.04031	0.04099
1.44283	0.04085	0.04044	0.04112
1.443	0.04097	0.04056	0.04125
1.44317	0.0411	0.04069	0.04138
1.44333	0.04123	0.04082	0.04152
1.4435	0.04136	0.04095	0.04165
1.44367	0.0415	0.04108	0.04179
1.44383	0.04163	0.04121	0.04192
1.444	0.04176	0.04134	0.04206
1.44417	0.04189	0.04147	0.0422
1.44433	0.04203	0.0416	0.04234
1.4445	0.04216	0.04174	0.04248
1.44467	0.0423	0.04187	0.04262
1.44483	0.04244	0.042	0.04276
1.445	0.04257	0.04214	0.0429
1.44517	0.04271	0.04227	0.04305
1.44533	0.04285	0.04241	0.04319
1.4455	0.04299	0.04255	0.04334
1.44567	0.04313	0.04269	0.04348
1.44583	0.04327	0.04282	0.04363
1.446	0.04341	0.04296	0.04378
1.44617	0.04355	0.0431	0.04393
1.44633	0.0437	0.04324	0.04408
1.4465	0.04384	0.04339	0.04423
1.44667	0.04399	0.04353	0.04438
1.44683	0.04413	0.04367	0.04453
1.447	0.04428	0.04382	0.04468
1.44717	0.04442	0.04396	0.04484
1.44733	0.04457	0.04411	0.045
1.4475	0.04472	0.04425	0.04515
1.44767	0.04487	0.0444	0.04531
1.44783	0.04502	0.04455	0.04547
1.448	0.04517	0.0447	0.04563
1.44817	0.04532	0.04485	0.04579
1.44833	0.04548	0.045	0.04595
1.4485	0.04563	0.04515	0.04612
1.44867	0.04579	0.0453	0.04628
1.44883	0.04594	0.04545	0.04645
1.449	0.0461	0.04561	0.04661
1.44917	0.04625	0.04576	0.04678
1.44933	0.04641	0.04592	0.04695
1.4495	0.04657	0.04607	0.04712
1.44967	0.04673	0.04623	0.04729
1.44983	0.04689	0.04639	0.04746
1.45	0.04705	0.04655	0.04764
1.45017	0.04723	0.04672	0.04781
1.45033	0.04741	0.0469	0.04799
1.4505	0.04759	0.04707	0.04817
1.45067	0.04777	0.04725	0.04835
1.45083	0.04795	0.04743	0.04853
1.451	0.04813	0.04761	0.04871
1.45117	0.04831	0.04779	0.04889
1.45133	0.0485	0.04797	0.04908
1.4515	0.04869	0.04815	0.04926
1.45167	0.04887	0.04834	0.04945
1.45183	0.04906	0.04853	0.04964
1.452	0.04926	0.04871	0.04983
1.45217	0.04945	0.0489	0.05002
1.45233	0.04964	0.0491	0.05021
1.4525	0.04984	0.04929	0.0504
1.45267	0.05004	0.04948	0.0506
1.45283	0.05023	0.04968	0.05079
1.453	0.05044	0.04987	0.05099
1.45317	0.05064	0.05007	0.05119
1.45333	0.05084	0.05027	0.05139
1.4535	0.05105	0.05048	0.0516
1.45367	0.05125	0.05068	0.0518
1.45383	0.05146	0.05088	0.05201
1.454	0.05167	0.05109	0.05222
1.45417	0.05188	0.0513	0.05242
1.45433	0.0521	0.05151	0.05264
1.4545	0.05231	0.05172	0.05285
1.45467	0.05253	0.05194	0.05306
1.45483	0.05275	0.05215	0.05328
1.455	0.05297	0.05237	0.0535
1.45517	0.0532	0.05259	0.05372
1.45533	0.05342	0.05281	0.05394
1.4555	0.05365	0.05303	0.05416
1.45567	0.05388	0.05326	0.05438
1.45583	0.05411	0.05349	0.05461
1.456	0.05434	0.05371	0.05484
1.45617	0.05458	0.05395	0.05507
1.45633	0.05481	0.05418	0.0553
1.4565	0.05505	0.05441	0.05554
1.45667	0.0553	0.05465	0.05577
1.45683	0.05554	0.05489	0.05601
1.457	0.05579	0.05513	0.05625
1.45717	0.05603	0.05538	0.05649
1.45733	0.05628	0.05562	0.05674
1.4575	0.05654	0.05587	0.05698
1.45767	0.05679	0.05612	0.05723
1.45783	0.05705	0.05638	0.05748
1.458	0.05731	0.05663	0.05774
1.45817	0.05758	0.05689	0.05799
1.45833	0.05784	0.05715	0.05825
1.4585	0.05811	0.05742	0.05851
1.45867	0.05838	0.05768	0.05877
1.45883	0.05866	0.05795	0.05903
1.459	0.05893	0.05822	0.0593
1.45917	0.05921	0.0585	0.05957
1.45933	0.0595	0.05877	0.05984
1.4595	0.05978	0.05905	0.06011
1.45967	0.06007	0.05934	0.06039
1.45983	0.06037	0.05962	0.06067
1.46	0.06066	0.05991	0.06095
1.46017	0.06096	0.06021	0.06123
1.46033	0.06126	0.0605	0.06152
1.4605	0.06157	0.0608	0.06181
1.46067	0.06188	0.06111	0.0621
1.46083	0.0622	0.06142	0.0624
1.461	0.06252	0.06173	0.06269
1.46117	0.06284	0.06204	0.06299
1.46133	0.06317	0.06236	0.0633
1.4615	0.0635	0.06268	0.0636
1.46167	0.06384	0.06301	0.06391
1.46183	0.06418	0.06335	0.06423
1.462	0.06453	0.06368	0.06454
1.46217	0.06488	0.06403	0.06486
1.46233	0.06524	0.06437	0.06518
1.4625	0.06561	0.06473	0.06551
1.46267	0.06598	0.06509	0.06583
1.46283	0.06636	0.06546	0.06617
1.463	0.06675	0.06583	0.0665
1.46317	0.06715	0.06621	0.06684
1.46333	0.06756	0.0666	0.06718
1.4635	0.06798	0.067	0.06752
1.46367	0.06842	0.06741	0.06787
1.46383	0.06887	0.06783	0.06823
1.464	0.06933	0.06826	0.06858
1.46417	0.06982	0.06871	0.06894
1.46433	0.07032	0.06917	0.06931
1.4645	0.07086	0.06965	0.06967
1.46467	0.07143	0.07015	0.07004
1.46483	0.07204	0.07068	0.07042
1.465	0.0727	0.07124	0.0708
1.46517	0.07342	0.07183	0.07118
1.46533	0.0742	0.07248	0.07157
1.4655	0.07506	0.07317	0.07196
1.46567	0.07592	0.07394	0.07236
1.46583	0.07654	0.07477	0.07276
1.466	0.07623	0.07565	0.07317
1.46617	0.07381	0.07646	0.07358
1.46633	0.07015	0.07678	0.07399
1.4665	0.06832	0.07558	0.07441
1.46667	0.06848	0.07217	0.07484
1.46683	0.06938	0.06902	0.07527
1.467	0.0704	0.06824	0.0757
1.46717	0.07137	0.06886	0.07614
1.46733	0.07225	0.06987	0.07658
1.4675	0.07306	0.07089	0.07703
1.46767	0.07382	0.07183	0.07749
1.46783	0.07452	0.07269	0.07795
1.468	0.07519	0.07349	0.07842
1.46817	0.07584	0.07423	0.07889
1.46833	0.07647	0.07493	0.07937
1.4685	0.07708	0.0756	0.07985
1.46867	0.07768	0.07625	0.08034
1.46883	0.07827	0.07688	0.08084
1.469	0.07886	0.0775	0.08134
1.46917	0.07945	0.0781	0.08185
1.46933	0.08003	0.07871	0.08237
1.4695	0.08061	0.0793	0.08289
1.46967	0.0812	0.0799	0.08342
1.46983	0.08178	0.08049	0.08395
1.47	0.08237	0.08108	0.0845
1.47017	0.08296	0.08168	0.08505
1.47033	0.08356	0.08227	0.0856
1.4705	0.08416	0.08287	0.08617
1.47067	0.08476	0.08348	0.08674
1.47083	0.08537	0.08408	0.08732
1.471	0.08599	0.08469	0.08791
1.47117	0.08661	0.08531	0.08851
1.47133	0.08723	0.08593	0.08912
1.4715	0.08787	0.08656	0.08973
1.47167	0.08851	0.0872	0.09035
1.47183	0.08916	0.08784	0.09098
1.472	0.08981	0.08849	0.09162
1.47217	0.09048	0.08915	0.09227
1.47233	0.09115	0.08981	0.09293
1.4725	0.09183	0.09049	0.0936
1.47267	0.09252	0.09117	0.09428
1.47283	0.09322	0.09186	0.09497
1.473	0.09393	0.09256	0.09567
1.47317	0.09465	0.09327	0.09638
1.47333	0.09538	0.09399	0.0971
1.4735	0.09612	0.09471	0.09784
1.47367	0.09687	0.09545	0.09858
1.47383	0.09763	0.0962	0.09934
1.474	0.0984	0.09696	0.1001
1.47417	0.09919	0.09774	0.10088
1.47433	0.09998	0.09852	0.10168
1.4745	0.10079	0.09932	0.10248
1.47467	0.10161	0.10012	0.1033
1.47483	0.10244	0.10095	0.10413
1.475	0.10329	0.10178	0.10498
1.47517	0.10415	0.10263	0.10584
1.47533	0.10503	0.10349	0.10672
1.4755	0.10592	0.10436	0.10761
1.47567	0.10682	0.10525	0.10851
1.47583	0.10774	0.10616	0.10943
1.476	0.10867	0.10708	0.11037
1.47617	0.10963	0.10801	0.11133
1.47633	0.11059	0.10897	0.1123
1.4765	0.11158	0.10994	0.11329
1.47667	0.11258	0.11092	0.11429
1.47683	0.1136	0.11193	0.11532
1.477	0.11464	0.11295	0.11636
1.47717	0.1157	0.11399	0.11743
1.47733	0.11677	0.11505	0.11851
1.4775	0.11787	0.11613	0.11962
1.47767	0.11899	0.11723	0.12074
1.47783	0.12013	0.11835	0.12189
1.478	0.12129	0.1195	0.12306
1.47817	0.12248	0.12066	0.12426
1.47833	0.12368	0.12185	0.12548
1.4785	0.12491	0.12306	0.12672
1.47867	0.12617	0.1243	0.12799
1.47883	0.12745	0.12556	0.12928
1.479	0.12876	0.12685	0.1306
1.47917	0.1301	0.12817	0.13195
1.47933	0.13146	0.12951	0.13333
1.4795	0.13285	0.13088	0.13474
1.47967	0.13428	0.13228	0.13618
1.47983	0.13573	0.13371	0.13765
1.48	0.13722	0.13518	0.13916
1.48017	0.13874	0.13667	0.14069
1.48033	0.14029	0.1382	0.14227
1.4805	0.14188	0.13977	0.14387
1.48067	0.1435	0.14137	0.14552
1.48083	0.14517	0.14301	0.14721
1.481	0.14687	0.14468	0.14893
1.48117	0.14861	0.1464	0.1507
1.48133	0.15039	0.14816	0.15251
1.4815	0.15222	0.14996	0.15436
1.48167	0.15409	0.15181	0.15626
1.48183	0.15601	0.1537	0.15821
1.482	0.15798	0.15564	0.16021
1.48217	0.16	0.15763	0.16226
1.48233	0.16207	0.15968	0.16436
1.4825	0.1642	0.16177	0.16652
1.48267	0.16638	0.16392	0.16874
1.48283	0.16862	0.16614	0.17101
1.483	0.17092	0.16841	0.17335
1.48317	0.17328	0.17074	0.17575
1.48333	0.17571	0.17314	0.17823
1.4835	0.17821	0.17561	0.18077
1.48367	0.18078	0.17815	0.18338
1.48383	0.18343	0.18076	0.18607
1.484	0.18615	0.18346	0.18884
1.48417	0.18895	0.18623	0.1917
1.48433	0.19184	0.18908	0.19464
1.4845	0.19482	0.19203	0.19767
1.48467	0.19789	0.19507	0.20079
1.48483	0.20105	0.1982	0.20401
1.485	0.20432	0.20143	0.20734
1.48517	0.20769	0.20477	0.21077
1.48533	0.21117	0.20822	0.21432
1.4855	0.21476	0.21179	0.21798
1.48567	0.21848	0.21548	0.22176
1.48583	0.22232	0.21929	0.22568
1.486	0.2263	0.22324	0.22973
1.48617	0.23041	0.22732	0.23392
1.48633	0.23468	0.23156	0.23826
1.4865	0.23909	0.23594	0.24275
1.48667	0.24366	0.24049	0.24741
1.48683	0.2484	0.24521	0.25224
1.487	0.25332	0.25011	0.25725
1.48717	0.25842	0.2552	0.26244
1.48733	0.26372	0.26049	0.26783
1.4875	0.26922	0.26598	0.27343
1.48767	0.27494	0.27169	0.27925
1.48783	0.28089	0.27764	0.28529
1.488	0.28707	0.28382	0.29157
1.48817	0.29349	0.29026	0.2981
1.48833	0.30018	0.29697	0.30489
1.4885	0.30715	0.30396	0.31195
1.48867	0.31439	0.31125	0.3193
1.48883	0.32194	0.31884	0.32695
1.489	0.3298	0.32677	0.3349
1.48917	0.33798	0.33503	0.34318
1.48933	0.34651	0.34364	0.35178
1.4895	0.35538	0.35263	0.36073
1.48967	0.36461	0.362	0.37003
1.48983	0.37422	0.37176	0.37969
1.49	0.3842	0.38193	0.38972
1.49017	0.39457	0.39252	0.40011
1.49033	0.40532	0.40352	0.41086
1.4905	0.41646	0.41495	0.42197
1.49067	0.42796	0.42679	0.43343
1.49083	0.43983	0.43904	0.4452
1.491	0.45202	0.45167	0.45727
1.49117	0.46451	0.46466	0.46959
1.49133	0.47724	0.47794	0.4821
1.4915	0.49015	0.49147	0.49474
1.49167	0.50316	0.50516	0.50742
1.49183	0.51616	0.51891	0.52004
1.492	0.52902	0.53259	0.53247
1.49217	0.54161	0.54605	0.54456
1.49233	0.55375	0.55911	0.55616
1.4925	0.56525	0.57157	0.56709
1.49267	0.57592	0.5832	0.57715
1.49283	0.58553	0.59377	0.58615
1.493	0.59388	0.60303	0.5939
1.49317	0.60076	0.61073	0.6002
1.49333	0.60598	0.61667	0.60491
1.4935	0.60942	0.62066	0.60788
1.49367	0.61096	0.62256	0.60904
1.49383	0.61055	0.6223	0.60834
1.494	0.60822	0.61986	0.60578
1.49417	0.60402	0.61531	0.60143
1.49433	0.59806	0.60877	0.5954
1.4945	0.59051	0.60041	0.58782
1.49467	0.58154	0.59044	0.57887
1.49483	0.57135	0.57911	0.56875
1.495	0.56015	0.56667	0.55764
1.49517	0.54813	0.55335	0.54575
1.49533	0.53547	0.53941	0.53327
1.4955	0.52237	0.52505	0.52037
1.49567	0.50897	0.51047	0.50722
1.49583	0.49542	0.49583	0.49396
1.496	0.48184	0.48126	0.48069
1.49617	0.46834	0.46689	0.46752
1.49633	0.45499	0.45279	0.45454
1.4965	0.44187	0.43901	0.4418
1.49667	0.42904	0.42562	0.42935
1.49683	0.41654	0.41263	0.41724
1.497	0.4044	0.40007	0.40548
1.49717	0.39264	0.38795	0.3941
1.49733	0.38127	0.37627	0.38311
1.4975	0.3703	0.36504	0.3725
1.49767	0.35974	0.35426	0.36228
1.49783	0.34957	0.34391	0.35245
1.498	0.3398	0.334	0.34299
1.49817	0.3304	0.32449	0.3339
1.49833	0.32138	0.31539	0.32516
1.4985	0.31272	0.30667	0.31677
1.49867	0.30441	0.29832	0.30872
1.49883	0.29642	0.29031	0.30098
1.499	0.28876	0.28264	0.29354
1.49917	0.28141	0.27529	0.28641
1.49933	0.27434	0.26824	0.27955
1.4995	0.26755	0.26148	0.27295
1.49967	0.26103	0.25499	0.26662
1.49983	0.25477	0.24877	0.26053
1.5	0.24874	0.24278	0.25467
1.50017	0.24295	0.23703	0.24903
1.50033	0.23737	0.2315	0.2436
1.5005	0.232	0.22619	0.23837
1.50067	0.22683	0.22107	0.23333
1.50083	0.22184	0.21614	0.22848
1.501	0.21704	0.21139	0.2238
1.50117	0.2124	0.20682	0.21929
1.50133	0.20793	0.2024	0.21493
1.5015	0.20361	0.19814	0.21072
1.50167	0.19944	0.19403	0.20666
1.50183	0.19541	0.19006	0.20274
1.502	0.19152	0.18622	0.19894
1.50217	0.18775	0.18251	0.19527
1.50233	0.18411	0.17893	0.19172
1.5025	0.18058	0.17545	0.18829
1.50267	0.17716	0.17209	0.18496
1.50283	0.17385	0.16883	0.18173
1.503	0.17064	0.16568	0.17861
1.50317	0.16752	0.16262	0.17558
1.50333	0.1645	0.15965	0.17265
1.5035	0.16157	0.15677	0.1698
1.50367	0.15872	0.15397	0.16703
1.50383	0.15596	0.15125	0.16435
1.504	0.15327	0.14862	0.16174
1.50417	0.15066	0.14605	0.15921
1.50433	0.14812	0.14356	0.15675
1.5045	0.14565	0.14113	0.15436
1.50467	0.14325	0.13877	0.15203
1.50483	0.1409	0.13647	0.14976
1.505	0.13862	0.13424	0.14756
1.50517	0.1364	0.13206	0.14542
1.50533	0.13424	0.12993	0.14333
1.5055	0.13213	0.12786	0.14129
1.50567	0.13007	0.12585	0.13931
1.50583	0.12806	0.12388	0.13738
1.506	0.1261	0.12195	0.1355
1.50617	0.12419	0.12008	0.13366
1.50633	0.12232	0.11825	0.13187
1.5065	0.1205	0.11646	0.13012
1.50667	0.11872	0.11471	0.12842
1.50683	0.11698	0.113	0.12675
1.507	0.11527	0.11133	0.12513
1.50717	0.11361	0.1097	0.12354
1.50733	0.11198	0.10811	0.12199
1.5075	0.11039	0.10654	0.12048
1.50767	0.10883	0.10501	0.119
1.50783	0.1073	0.10352	0.11755
1.508	0.10581	0.10205	0.11613
1.50817	0.10435	0.10062	0.11475
1.50833	0.10291	0.09921	0.1134
1.5085	0.10151	0.09783	0.11207
1.50867	0.10013	0.09648	0.11078
1.50883	0.09878	0.09516	0.10951
1.509	0.09746	0.09386	0.10827
1.50917	0.09616	0.09259	0.10705
1.50933	0.09488	0.09134	0.10586
1.5095	0.09363	0.09011	0.1047
1.50967	0.09241	0.08891	0.10355
1.50983	0.0912	0.08773	0.10244
1.51	0.09002	0.08657	0.10134
1.51017	0.08886	0.08543	0.10026
1.51033	0.08772	0.08431	0.09921
1.5105	0.0866	0.08321	0.09818
1.51067	0.0855	0.08213	0.09716
1.51083	0.08441	0.08107	0.09617
1.511	0.08335	0.08002	0.0952
1.51117	0.0823	0.079	0.09424
1.51133	0.08127	0.07799	0.0933
1.5115	0.08026	0.07699	0.09238
1.51167	0.07927	0.07602	0.09148
1.51183	0.07829	0.07505	0.09059
1.512	0.07732	0.07411	0.08972
1.51217	0.07637	0.07317	0.08887
1.51233	0.07544	0.07226	0.08803
1.5125	0.07452	0.07135	0.0872
1.51267	0.07361	0.07046	0.08639
1.51283	0.07272	0.06958	0.0856
1.513	0.07184	0.06872	0.08481
1.51317	0.07097	0.06787	0.08405
1.51333	0.07011	0.06703	0.08329
1.5135	0.06927	0.0662	0.08255
1.51367	0.06844	0.06538	0.08182
1.51383	0.06762	0.06458	0.0811
1.514	0.06681	0.06378	0.0804
1.51417	0.06602	0.063	0.0797
1.51433	0.06523	0.06223	0.07902
1.5145	0.06445	0.06147	0.07835
1.51467	0.06369	0.06071	0.07769
1.51483	0.06293	0.05997	0.07704
1.515	0.06219	0.05924	0.0764
1.51517	0.06145	0.05851	0.07578
1.51533	0.06072	0.0578	0.07516
1.5155	0.06001	0.05709	0.07455
1.51567	0.0593	0.05639	0.07395
1.51583	0.0586	0.0557	0.07336
1.516	0.0579	0.05502	0.07278
1.51617	0.05722	0.05435	0.07221
1.51633	0.05654	0.05368	0.07165
1.5165	0.05588	0.05303	0.0711
1.51667	0.05522	0.05238	0.07055
1.51683	0.05456	0.05173	0.07002
1.517	0.05392	0.0511	0.06949
1.51717	0.05328	0.05047	0.06897
1.51733	0.05265	0.04984	0.06846
1.5175	0.05202	0.04923	0.06795
1.51767	0.0514	0.04862	0.06746
1.51783	0.05079	0.04802	0.06697
1.518	0.05019	0.04742	0.06648
1.51817	0.04959	0.04683	0.06601
1.51833	0.04899	0.04624	0.06554
1.5185	0.04841	0.04566	0.06508
1.51867	0.04782	0.04509	0.06462
1.51883	0.04725	0.04452	0.06417
1.519	0.04668	0.04396	0.06373
1.51917	0.04611	0.0434	0.0633
1.51933	0.04555	0.04285	0.06287
1.5195	0.045	0.0423	0.06244
1.51967	0.04445	0.04176	0.06203
1.51983	0.04391	0.04122	0.06162
1.52	0.04337	0.04069	0.06121
1.52017	0.04283	0.04016	0.06081
1.52033	0.0423	0.03964	0.06041
1.5205	0.04177	0.03912	0.06003
1.52067	0.04125	0.0386	0.05964
1.52083	0.04074	0.03809	0.05926
1.521	0.04022	0.03758	0.05889
1.52117	0.03971	0.03708	0.05852
1.52133	0.03921	0.03658	0.05816
1.5215	0.03871	0.03608	0.0578
1.52167	0.03821	0.03559	0.05745
1.52183	0.03772	0.03511	0.0571
1.522	0.03723	0.03462	0.05676
1.52217	0.03674	0.03414	0.05642
1.52233	0.03626	0.03366	0.05608
1.5225	0.03578	0.03319	0.05575
1.52267	0.03531	0.03272	0.05543
1.52283	0.03483	0.03225	0.0551
1.523	0.03437	0.03178	0.05479
1.52317	0.0339	0.03132	0.05447
1.52333	0.03344	0.03086	0.05416
1.5235	0.03298	0.03041	0.05386
1.52367	0.03252	0.02995	0.05356
1.52383	0.03207	0.0295	0.05326
1.524	0.03161	0.02905	0.05297
1.52417	0.03117	0.02861	0.05268
1.52433	0.03072	0.02816	0.05239
1.5245	0.03028	0.02772	0.05211
1.52467	0.02983	0.02729	0.05183
1.52483	0.0294	0.02685	0.05156
1.525	0.02896	0.02642	0.05129
1.52517	0.02853	0.02598	0.05102
1.52533	0.02809	0.02556	0.05075
1.5255	0.02766	0.02513	0.05049
1.52567	0.02724	0.0247	0.05023
1.52583	0.02681	0.02428	0.04998
1.526	0.02639	0.02386	0.04973
1.52617	0.02597	0.02344	0.04948
1.52633	0.02555	0.02302	0.04923
1.5265	0.02513	0.02261	0.04899
1.52667	0.02471	0.02219	0.04875
1.52683	0.0243	0.02178	0.04852
1.527	0.02389	0.02137	0.04828
1.52717	0.02348	0.02096	0.04805
1.52733	0.02307	0.02055	0.04782
1.5275	0.02266	0.02014	0.0476
1.52767	0.02225	0.01974	0.04738
1.52783	0.02185	0.01934	0.04716
1.528	0.02145	0.01893	0.04694
1.52817	0.02105	0.01853	0.04673
1.52833	0.02064	0.01813	0.04652
1.5285	0.02025	0.01773	0.04631
1.52867	0.01985	0.01734	0.0461
1.52883	0.01945	0.01694	0.0459
1.529	0.01905	0.01654	0.0457
1.52917	0.01866	0.01615	0.0455
1.52933	0.01827	0.01576	0.0453
1.5295	0.01787	0.01536	0.04511
1.52967	0.01748	0.01497	0.04492
1.52983	0.01709	0.01458	0.04473
1.53	0.0167	0.01419	0.04454
1.53017	0.01631	0.0138	0.04435
1.53033	0.01592	0.01341	0.04417
1.5305	0.01554	0.01302	0.04399
1.53067	0.01515	0.01263	0.04381
1.53083	0.01476	0.01225	0.04364
1.531	0.01438	0.01186	0.04346
1.53117	0.01399	0.01147	0.04329
1.53133	0.01361	0.01109	0.04312
1.5315	0.01322	0.0107	0.04295
1.53167	0.01284	0.01032	0.04279
1.53183	0.01245	0.00993	0.04262
1.532	0.01207	0.00955	0.04246
1.53217	0.01169	0.00916	0.0423
1.53233	0.01131	0.00878	0.04214
1.5325	0.01092	0.0084	0.04199
1.53267	0.01054	0.00801	0.04183
1.53283	0.01016	0.00763	0.04168
1.533	0.00978	0.00724	0.04153
[truncated: 1,002 more rows]
