# Supplementary material for: Ohm’s law of electromagnetic ideal fluids: impedance-governed supercoupling in complex near-zero-index networks
Source: Nat Commun. 2026 Jun 2;17:7131. doi: 10.1038/s41467-026-73657-1 (PMC13396760; doi:10.1038/s41467-026-73657-1)
Supplement: Supplementary file 5 — Supplementary Data 3 [file 41467_2026_73657_MOESM5_ESM.zip › FigS3h.xlsx]

## Sheet: Sheet1
Freq [GHz]	P3	P2	P1
1.2	-68.6274	-103.648	-81.5933
1.20017	-68.6031	-103.618	-81.599
1.20033	-68.5788	-103.587	-81.6047
1.2005	-68.5547	-103.557	-81.6104
1.20067	-68.5306	-103.526	-81.6161
1.20083	-68.5066	-103.496	-81.6217
1.201	-68.4827	-103.465	-81.6274
1.20117	-68.4589	-103.435	-81.6331
1.20133	-68.4351	-103.405	-81.6388
1.2015	-68.4114	-103.375	-81.6445
1.20167	-68.3878	-103.344	-81.6501
1.20183	-68.3642	-103.314	-81.6558
1.202	-68.3408	-103.284	-81.6615
1.20217	-68.3174	-103.254	-81.6671
1.20233	-68.2941	-103.224	-81.6728
1.2025	-68.2709	-103.195	-81.6784
1.20267	-68.2478	-103.165	-81.6841
1.20283	-68.2247	-103.135	-81.6897
1.203	-68.2017	-103.105	-81.6954
1.20317	-68.1788	-103.076	-81.701
1.20333	-68.156	-103.046	-81.7066
1.2035	-68.1333	-103.017	-81.7123
1.20367	-68.1107	-102.987	-81.7179
1.20383	-68.0881	-102.958	-81.7235
1.204	-68.0657	-102.928	-81.7291
1.20417	-68.0433	-102.899	-81.7347
1.20433	-68.021	-102.87	-81.7404
1.2045	-67.9988	-102.841	-81.7459
1.20467	-67.9767	-102.812	-81.7515
1.20483	-67.9546	-102.783	-81.7571
1.205	-67.9327	-102.754	-81.7627
1.20517	-67.9108	-102.725	-81.7683
1.20533	-67.8891	-102.696	-81.7739
1.2055	-67.8674	-102.668	-81.7794
1.20567	-67.8458	-102.639	-81.785
1.20583	-67.8243	-102.61	-81.7906
1.206	-67.8029	-102.582	-81.7961
1.20617	-67.7816	-102.553	-81.8017
1.20633	-67.7604	-102.525	-81.8072
1.2065	-67.7393	-102.497	-81.8128
1.20667	-67.7183	-102.469	-81.8183
1.20683	-67.6974	-102.44	-81.8238
1.207	-67.6765	-102.412	-81.8294
1.20717	-67.6558	-102.384	-81.8349
1.20733	-67.6351	-102.356	-81.8404
1.2075	-67.6146	-102.329	-81.8459
1.20767	-67.5941	-102.301	-81.8514
1.20783	-67.5738	-102.273	-81.8569
1.208	-67.5535	-102.245	-81.8624
1.20817	-67.5334	-102.218	-81.8679
1.20833	-67.5133	-102.19	-81.8733
1.2085	-67.4934	-102.163	-81.8788
1.20867	-67.4735	-102.136	-81.8843
1.20883	-67.4537	-102.109	-81.8897
1.209	-67.4341	-102.081	-81.8952
1.20917	-67.4145	-102.054	-81.9006
1.20933	-67.395	-102.027	-81.9061
1.2095	-67.3757	-102	-81.9115
1.20967	-67.3564	-101.974	-81.9169
1.20983	-67.3373	-101.947	-81.9223
1.21	-67.3182	-101.92	-81.9278
1.21017	-67.2993	-101.893	-81.9332
1.21033	-67.2804	-101.867	-81.9386
1.2105	-67.2617	-101.841	-81.9439
1.21067	-67.243	-101.814	-81.9493
1.21083	-67.2245	-101.788	-81.9547
1.211	-67.2061	-101.762	-81.9601
1.21117	-67.1877	-101.736	-81.9654
1.21133	-67.1695	-101.71	-81.9708
1.2115	-67.1514	-101.684	-81.9761
1.21167	-67.1334	-101.658	-81.9815
1.21183	-67.1155	-101.632	-81.9868
1.212	-67.0977	-101.607	-81.9921
1.21217	-67.08	-101.581	-81.9974
1.21233	-67.0624	-101.556	-82.0028
1.2125	-67.045	-101.53	-82.008
1.21267	-67.0276	-101.505	-82.0133
1.21283	-67.0103	-101.48	-82.0186
1.213	-66.9932	-101.455	-82.0239
1.21317	-66.9761	-101.43	-82.0292
1.21333	-66.9592	-101.405	-82.0344
1.2135	-66.9424	-101.38	-82.0397
1.21367	-66.9257	-101.355	-82.0449
1.21383	-66.909	-101.331	-82.0502
1.214	-66.8925	-101.306	-82.0554
1.21417	-66.8761	-101.282	-82.0606
1.21433	-66.8599	-101.257	-82.0658
1.2145	-66.8437	-101.233	-82.071
1.21467	-66.8276	-101.209	-82.0762
1.21483	-66.8117	-101.185	-82.0814
1.215	-66.7958	-101.161	-82.0865
1.21517	-66.7801	-101.137	-82.0917
1.21533	-66.7645	-101.113	-82.0968
1.2155	-66.749	-101.09	-82.102
1.21567	-66.7336	-101.066	-82.1071
1.21583	-66.7183	-101.043	-82.1122
1.216	-66.7031	-101.019	-82.1174
1.21617	-66.688	-100.996	-82.1225
1.21633	-66.6731	-100.973	-82.1276
1.2165	-66.6582	-100.95	-82.1326
1.21667	-66.6435	-100.927	-82.1377
1.21683	-66.6289	-100.904	-82.1428
1.217	-66.6144	-100.881	-82.1478
1.21717	-66.6	-100.859	-82.1529
1.21733	-66.5857	-100.836	-82.1579
1.2175	-66.5715	-100.814	-82.1629
1.21767	-66.5574	-100.792	-82.168
1.21783	-66.5435	-100.769	-82.173
1.218	-66.5296	-100.747	-82.1779
1.21817	-66.5159	-100.725	-82.1829
1.21833	-66.5023	-100.704	-82.1879
1.2185	-66.4887	-100.682	-82.1929
1.21867	-66.4754	-100.66	-82.1978
1.21883	-66.4621	-100.639	-82.2027
1.219	-66.4489	-100.617	-82.2077
1.21917	-66.4358	-100.596	-82.2126
1.21933	-66.4228	-100.575	-82.2175
1.2195	-66.41	-100.553	-82.2224
1.21967	-66.3973	-100.532	-82.2273
1.21983	-66.3846	-100.512	-82.2321
1.22	-66.3721	-100.491	-82.237
1.22017	-66.3597	-100.47	-82.2418
1.22033	-66.3474	-100.45	-82.2467
1.2205	-66.3352	-100.429	-82.2515
1.22067	-66.3231	-100.409	-82.2563
1.22083	-66.3112	-100.389	-82.2611
1.221	-66.2993	-100.369	-82.2659
1.22117	-66.2876	-100.349	-82.2707
1.22133	-66.2759	-100.329	-82.2754
1.2215	-66.2644	-100.309	-82.2802
1.22167	-66.253	-100.29	-82.2849
1.22183	-66.2417	-100.27	-82.2896
1.222	-66.2305	-100.251	-82.2943
1.22217	-66.2194	-100.231	-82.299
1.22233	-66.2084	-100.212	-82.3037
1.2225	-66.1975	-100.193	-82.3084
1.22267	-66.1867	-100.174	-82.3131
1.22283	-66.176	-100.156	-82.3177
1.223	-66.1655	-100.137	-82.3223
1.22317	-66.155	-100.118	-82.3269
1.22333	-66.1447	-100.1	-82.3315
1.2235	-66.1344	-100.082	-82.3361
1.22367	-66.1243	-100.063	-82.3407
1.22383	-66.1142	-100.045	-82.3453
1.224	-66.1043	-100.027	-82.3498
1.22417	-66.0945	-100.009	-82.3544
1.22433	-66.0848	-99.9918	-82.3589
1.2245	-66.0751	-99.9742	-82.3634
1.22467	-66.0656	-99.9567	-82.3679
1.22483	-66.0562	-99.9394	-82.3724
1.225	-66.0469	-99.9222	-82.3768
1.22517	-66.0377	-99.9051	-82.3813
1.22533	-66.0286	-99.8881	-82.3857
1.2255	-66.0196	-99.8712	-82.3901
1.22567	-66.0107	-99.8545	-82.3945
1.22583	-66.0019	-99.8379	-82.3989
1.226	-65.9932	-99.8214	-82.4033
1.22617	-65.9846	-99.805	-82.4077
1.22633	-65.9761	-99.7888	-82.412
1.2265	-65.9677	-99.7727	-82.4163
1.22667	-65.9594	-99.7567	-82.4207
1.22683	-65.9512	-99.7408	-82.425
1.227	-65.9431	-99.7251	-82.4292
1.22717	-65.9351	-99.7095	-82.4335
1.22733	-65.9271	-99.694	-82.4378
1.2275	-65.9193	-99.6786	-82.442
1.22767	-65.9116	-99.6633	-82.4462
1.22783	-65.904	-99.6482	-82.4504
1.228	-65.8964	-99.6332	-82.4546
1.22817	-65.889	-99.6183	-82.4588
1.22833	-65.8816	-99.6036	-82.4629
1.2285	-65.8744	-99.589	-82.4671
1.22867	-65.8672	-99.5745	-82.4712
1.22883	-65.8602	-99.5601	-82.4753
1.229	-65.8532	-99.5459	-82.4794
1.22917	-65.8463	-99.5317	-82.4835
1.22933	-65.8396	-99.5177	-82.4875
1.2295	-65.8328	-99.5039	-82.4916
1.22967	-65.8262	-99.4901	-82.4956
1.22983	-65.8197	-99.4765	-82.4996
1.23	-65.8133	-99.463	-82.5036
1.23017	-65.807	-99.4496	-82.5075
1.23033	-65.8007	-99.4364	-82.5115
1.2305	-65.7945	-99.4232	-82.5154
1.23067	-65.7885	-99.4103	-82.5194
1.23083	-65.7825	-99.3974	-82.5232
1.231	-65.7766	-99.3846	-82.5271
1.23117	-65.7707	-99.372	-82.531
1.23133	-65.765	-99.3595	-82.5348
1.2315	-65.7593	-99.3471	-82.5387
1.23167	-65.7538	-99.3349	-82.5425
1.23183	-65.7483	-99.3227	-82.5463
1.232	-65.7429	-99.3107	-82.55
1.23217	-65.7376	-99.2989	-82.5538
1.23233	-65.7323	-99.2871	-82.5575
1.2325	-65.7272	-99.2755	-82.5612
1.23267	-65.7221	-99.264	-82.5649
1.23283	-65.7171	-99.2526	-82.5686
1.233	-65.7122	-99.2413	-82.5722
1.23317	-65.7073	-99.2302	-82.5759
1.23333	-65.7026	-99.2192	-82.5795
1.2335	-65.6979	-99.2083	-82.5831
1.23367	-65.6933	-99.1975	-82.5867
1.23383	-65.6887	-99.1869	-82.5902
1.234	-65.6843	-99.1763	-82.5938
1.23417	-65.6799	-99.1659	-82.5973
1.23433	-65.6756	-99.1556	-82.6008
1.2345	-65.6713	-99.1455	-82.6043
1.23467	-65.6672	-99.1354	-82.6077
1.23483	-65.6631	-99.1255	-82.6112
1.235	-65.6591	-99.1157	-82.6146
1.23517	-65.6551	-99.106	-82.618
1.23533	-65.6512	-99.0965	-82.6214
1.2355	-65.6474	-99.087	-82.6247
1.23567	-65.6437	-99.0777	-82.6281
1.23583	-65.64	-99.0685	-82.6314
1.236	-65.6364	-99.0594	-82.6347
1.23617	-65.6329	-99.0504	-82.638
1.23633	-65.6294	-99.0416	-82.6412
1.2365	-65.626	-99.0329	-82.6445
1.23667	-65.6227	-99.0243	-82.6477
1.23683	-65.6194	-99.0158	-82.6509
1.237	-65.6162	-99.0074	-82.654
1.23717	-65.6131	-98.9991	-82.6572
1.23733	-65.61	-98.991	-82.6603
1.2375	-65.607	-98.9829	-82.6634
1.23767	-65.6041	-98.975	-82.6665
1.23783	-65.6012	-98.9672	-82.6695
1.238	-65.5983	-98.9595	-82.6726
1.23817	-65.5956	-98.952	-82.6756
1.23833	-65.5929	-98.9445	-82.6786
1.2385	-65.5902	-98.9372	-82.6816
1.23867	-65.5876	-98.9299	-82.6845
1.23883	-65.5851	-98.9228	-82.6874
1.239	-65.5826	-98.9158	-82.6903
1.23917	-65.5802	-98.9089	-82.6932
1.23933	-65.5779	-98.9021	-82.6961
1.2395	-65.5756	-98.8954	-82.6989
1.23967	-65.5733	-98.8889	-82.7017
1.23983	-65.5711	-98.8824	-82.7045
1.24	-65.569	-98.8761	-82.7073
1.24017	-65.5669	-98.8698	-82.71
1.24033	-65.5649	-98.8637	-82.7127
1.2405	-65.5629	-98.8577	-82.7154
1.24067	-65.5609	-98.8518	-82.7181
1.24083	-65.5591	-98.846	-82.7207
1.241	-65.5572	-98.8402	-82.7234
1.24117	-65.5554	-98.8347	-82.726
1.24133	-65.5537	-98.8292	-82.7285
1.2415	-65.552	-98.8238	-82.7311
1.24167	-65.5504	-98.8185	-82.7336
1.24183	-65.5488	-98.8133	-82.7361
1.242	-65.5473	-98.8083	-82.7386
1.24217	-65.5458	-98.8033	-82.7411
1.24233	-65.5443	-98.7984	-82.7435
1.2425	-65.543	-98.7936	-82.7459
1.24267	-65.5416	-98.789	-82.7483
1.24283	-65.5403	-98.7844	-82.7506
1.243	-65.539	-98.7799	-82.753
1.24317	-65.5378	-98.7756	-82.7553
1.24333	-65.5366	-98.7713	-82.7575
1.2435	-65.5355	-98.7671	-82.7598
1.24367	-65.5344	-98.7631	-82.762
1.24383	-65.5333	-98.7591	-82.7642
1.244	-65.5323	-98.7552	-82.7664
1.24417	-65.5313	-98.7514	-82.7686
1.24433	-65.5304	-98.7477	-82.7707
1.2445	-65.5295	-98.7442	-82.7728
1.24467	-65.5286	-98.7407	-82.7749
1.24483	-65.5278	-98.7373	-82.7769
1.245	-65.527	-98.734	-82.7789
1.24517	-65.5263	-98.7307	-82.781
1.24533	-65.5255	-98.7276	-82.7829
1.2455	-65.5249	-98.7246	-82.7849
1.24567	-65.5242	-98.7216	-82.7868
1.24583	-65.5236	-98.7188	-82.7887
1.246	-65.523	-98.716	-82.7905
1.24617	-65.5225	-98.7134	-82.7924
1.24633	-65.522	-98.7108	-82.7942
1.2465	-65.5215	-98.7083	-82.796
1.24667	-65.5211	-98.7059	-82.7977
1.24683	-65.5207	-98.7036	-82.7995
1.247	-65.5203	-98.7013	-82.8012
1.24717	-65.5199	-98.6992	-82.8029
1.24733	-65.5196	-98.6971	-82.8045
1.2475	-65.5193	-98.6951	-82.8061
1.24767	-65.519	-98.6932	-82.8077
1.24783	-65.5188	-98.6914	-82.8093
1.248	-65.5186	-98.6897	-82.8108
1.24817	-65.5184	-98.688	-82.8123
1.24833	-65.5183	-98.6865	-82.8138
1.2485	-65.5182	-98.685	-82.8153
1.24867	-65.5181	-98.6836	-82.8167
1.24883	-65.518	-98.6822	-82.8181
1.249	-65.5179	-98.681	-82.8195
1.24917	-65.5179	-98.6798	-82.8208
1.24933	-65.5179	-98.6787	-82.8221
1.2495	-65.5179	-98.6777	-82.8234
1.24967	-65.518	-98.6768	-82.8247
1.24983	-65.5181	-98.6759	-82.8259
1.25	-65.5182	-98.6751	-82.8271
1.25017	-65.5183	-98.6744	-82.8283
1.25033	-65.5184	-98.6738	-82.8294
1.2505	-65.5186	-98.6732	-82.8305
1.25067	-65.5188	-98.6727	-82.8316
1.25083	-65.519	-98.6723	-82.8327
1.251	-65.5192	-98.6719	-82.8337
1.25117	-65.5194	-98.6717	-82.8347
1.25133	-65.5197	-98.6714	-82.8357
1.2515	-65.52	-98.6713	-82.8366
1.25167	-65.5203	-98.6712	-82.8375
1.25183	-65.5206	-98.6712	-82.8384
1.252	-65.5209	-98.6713	-82.8392
1.25217	-65.5213	-98.6714	-82.84
1.25233	-65.5216	-98.6716	-82.8408
1.2525	-65.522	-98.6719	-82.8416
1.25267	-65.5224	-98.6722	-82.8423
1.25283	-65.5228	-98.6726	-82.843
1.253	-65.5233	-98.6731	-82.8436
1.25317	-65.5237	-98.6736	-82.8443
1.25333	-65.5242	-98.6742	-82.8449
1.2535	-65.5246	-98.6748	-82.8454
1.25367	-65.5251	-98.6755	-82.846
1.25383	-65.5256	-98.6763	-82.8465
1.254	-65.5262	-98.6771	-82.8469
1.25417	-65.5267	-98.678	-82.8474
1.25433	-65.5272	-98.679	-82.8478
1.2545	-65.5278	-98.68	-82.8482
1.25467	-65.5283	-98.6811	-82.8485
1.25483	-65.5289	-98.6822	-82.8488
1.255	-65.5295	-98.6834	-82.8491
1.25517	-65.5301	-98.6846	-82.8493
1.25533	-65.5307	-98.6859	-82.8495
1.2555	-65.5313	-98.6872	-82.8497
1.25567	-65.5319	-98.6886	-82.8499
1.25583	-65.5326	-98.6901	-82.85
1.256	-65.5332	-98.6916	-82.8501
1.25617	-65.5339	-98.6932	-82.8501
1.25633	-65.5345	-98.6948	-82.8501
1.2565	-65.5352	-98.6965	-82.8501
1.25667	-65.5359	-98.6982	-82.85
1.25683	-65.5366	-98.7	-82.85
1.257	-65.5372	-98.7018	-82.8498
1.25717	-65.5379	-98.7036	-82.8497
1.25733	-65.5386	-98.7056	-82.8495
1.2575	-65.5393	-98.7075	-82.8492
1.25767	-65.54	-98.7095	-82.849
1.25783	-65.5408	-98.7116	-82.8487
1.258	-65.5415	-98.7137	-82.8483
1.25817	-65.5422	-98.7159	-82.848
1.25833	-65.543	-98.7181	-82.8475
1.2585	-65.5437	-98.7203	-82.8471
1.25867	-65.5444	-98.7226	-82.8466
1.25883	-65.5452	-98.7249	-82.8461
1.259	-65.5459	-98.7273	-82.8455
1.25917	-65.5467	-98.7297	-82.8449
1.25933	-65.5474	-98.7322	-82.8443
1.2595	-65.5482	-98.7347	-82.8436
1.25967	-65.5489	-98.7372	-82.8429
1.25983	-65.5497	-98.7398	-82.8422
1.26	-65.5505	-98.7424	-82.8414
1.26017	-65.5512	-98.7451	-82.8406
1.26033	-65.552	-98.7478	-82.8397
1.2605	-65.5528	-98.7506	-82.8388
1.26067	-65.5535	-98.7533	-82.8378
1.26083	-65.5543	-98.7562	-82.8368
1.261	-65.555	-98.759	-82.8358
1.26117	-65.5558	-98.7619	-82.8347
1.26133	-65.5566	-98.7648	-82.8336
1.2615	-65.5573	-98.7678	-82.8325
1.26167	-65.5581	-98.7708	-82.8312
1.26183	-65.5589	-98.7738	-82.83
1.262	-65.5596	-98.7769	-82.8287
1.26217	-65.5604	-98.78	-82.8274
1.26233	-65.5611	-98.7831	-82.826
1.2625	-65.5619	-98.7863	-82.8246
1.26267	-65.5627	-98.7895	-82.8231
1.26283	-65.5634	-98.7927	-82.8216
1.263	-65.5642	-98.796	-82.82
1.26317	-65.5649	-98.7993	-82.8184
1.26333	-65.5656	-98.8026	-82.8168
1.2635	-65.5664	-98.806	-82.8151
1.26367	-65.5671	-98.8093	-82.8133
1.26383	-65.5679	-98.8127	-82.8115
1.264	-65.5686	-98.8162	-82.8096
1.26417	-65.5693	-98.8197	-82.8077
1.26433	-65.57	-98.8231	-82.8058
1.2645	-65.5707	-98.8267	-82.8037
1.26467	-65.5714	-98.8302	-82.8017
1.26483	-65.5721	-98.8338	-82.7996
1.265	-65.5729	-98.8374	-82.7974
1.26517	-65.5735	-98.841	-82.7952
1.26533	-65.5742	-98.8447	-82.7929
1.2655	-65.5749	-98.8483	-82.7905
1.26567	-65.5756	-98.8521	-82.7881
1.26583	-65.5763	-98.8558	-82.7856
1.266	-65.5769	-98.8595	-82.7831
1.26617	-65.5776	-98.8633	-82.7805
1.26633	-65.5782	-98.8671	-82.7779
1.2665	-65.5789	-98.8709	-82.7751
1.26667	-65.5795	-98.8747	-82.7724
1.26683	-65.5802	-98.8786	-82.7695
1.267	-65.5808	-98.8825	-82.7666
1.26717	-65.5814	-98.8863	-82.7636
1.26733	-65.582	-98.8903	-82.7605
1.2675	-65.5826	-98.8942	-82.7574
1.26767	-65.5832	-98.8982	-82.7542
1.26783	-65.5838	-98.9021	-82.7509
1.268	-65.5843	-98.9061	-82.7476
1.26817	-65.5849	-98.9101	-82.7442
1.26833	-65.5855	-98.9141	-82.7406
1.2685	-65.586	-98.9182	-82.737
1.26867	-65.5866	-98.9222	-82.7334
1.26883	-65.5871	-98.9263	-82.7296
1.269	-65.5876	-98.9304	-82.7258
1.26917	-65.5881	-98.9345	-82.7218
1.26933	-65.5886	-98.9386	-82.7178
1.2695	-65.5891	-98.9428	-82.7137
1.26967	-65.5896	-98.9469	-82.7095
1.26983	-65.5901	-98.9511	-82.7052
1.27	-65.5905	-98.9553	-82.7007
1.27017	-65.591	-98.9594	-82.6962
1.27033	-65.5914	-98.9637	-82.6916
1.2705	-65.5919	-98.9679	-82.6869
1.27067	-65.5923	-98.9721	-82.6821
1.27083	-65.5927	-98.9763	-82.6771
1.271	-65.5931	-98.9806	-82.6721
1.27117	-65.5935	-98.9848	-82.6669
1.27133	-65.5939	-98.9891	-82.6616
1.2715	-65.5942	-98.9934	-82.6561
1.27167	-65.5946	-98.9977	-82.6506
1.27183	-65.5949	-99.002	-82.6449
1.272	-65.5952	-99.0063	-82.6391
1.27217	-65.5956	-99.0106	-82.6331
1.27233	-65.5959	-99.0149	-82.627
1.2725	-65.5962	-99.0193	-82.6208
1.27267	-65.5964	-99.0236	-82.6144
1.27283	-65.5967	-99.028	-82.6078
1.273	-65.597	-99.0323	-82.6011
1.27317	-65.5972	-99.0367	-82.5942
1.27333	-65.5974	-99.0411	-82.5871
1.2735	-65.5977	-99.0454	-82.5799
1.27367	-65.5979	-99.0498	-82.5725
1.27383	-65.5981	-99.0542	-82.5649
1.274	-65.5982	-99.0586	-82.5571
1.27417	-65.5984	-99.063	-82.5492
1.27433	-65.5986	-99.0674	-82.541
1.2745	-65.5987	-99.0718	-82.5326
1.27467	-65.5988	-99.0762	-82.524
1.27483	-65.599	-99.0807	-82.5152
1.275	-65.5991	-99.0851	-82.5061
1.27517	-65.5991	-99.0895	-82.4968
1.27533	-65.5992	-99.0939	-82.4873
1.2755	-65.5993	-99.0983	-82.4775
1.27567	-65.5993	-99.1028	-82.4674
1.27583	-65.5994	-99.1072	-82.4571
1.276	-65.5994	-99.1116	-82.4465
1.27617	-65.5994	-99.1161	-82.4356
1.27633	-65.5994	-99.1205	-82.4245
1.2765	-65.5993	-99.125	-82.413
1.27667	-65.5993	-99.1294	-82.4012
1.27683	-65.5992	-99.1338	-82.3891
1.277	-65.5992	-99.1383	-82.3766
1.27717	-65.5991	-99.1427	-82.3638
1.27733	-65.599	-99.1471	-82.3506
1.2775	-65.5989	-99.1516	-82.3371
1.27767	-65.5987	-99.156	-82.3232
1.27783	-65.5986	-99.1604	-82.3089
1.278	-65.5984	-99.1649	-82.2941
1.27817	-65.5982	-99.1693	-82.279
1.27833	-65.5981	-99.1737	-82.2634
1.2785	-65.5978	-99.1782	-82.2473
1.27867	-65.5976	-99.1826	-82.2308
1.27883	-65.5974	-99.187	-82.2138
1.279	-65.5971	-99.1914	-82.1963
1.27917	-65.5969	-99.1958	-82.1782
1.27933	-65.5966	-99.2002	-82.1596
1.2795	-65.5963	-99.2046	-82.1405
1.27967	-65.596	-99.209	-82.1208
1.27983	-65.5956	-99.2134	-82.1005
1.28	-65.5953	-99.2178	-82.0795
1.28017	-65.5949	-99.2222	-82.058
1.28033	-65.5945	-99.2266	-82.0357
1.2805	-65.5941	-99.231	-82.0128
1.28067	-65.5937	-99.2353	-81.9891
1.28083	-65.5933	-99.2397	-81.9647
1.281	-65.5928	-99.244	-81.9396
1.28117	-65.5924	-99.2484	-81.9137
1.28133	-65.5919	-99.2527	-81.8869
1.2815	-65.5914	-99.2571	-81.8593
1.28167	-65.5909	-99.2614	-81.8308
1.28183	-65.5904	-99.2657	-81.8014
1.282	-65.5898	-99.27	-81.7711
1.28217	-65.5893	-99.2743	-81.7397
1.28233	-65.5887	-99.2786	-81.7074
1.2825	-65.5881	-99.2829	-81.674
1.28267	-65.5875	-99.2872	-81.6396
1.28283	-65.5868	-99.2914	-81.604
1.283	-65.5862	-99.2957	-81.5673
1.28317	-65.5855	-99.2999	-81.5293
1.28333	-65.5849	-99.3042	-81.4902
1.2835	-65.5841	-99.3084	-81.4497
1.28367	-65.5834	-99.3126	-81.4079
1.28383	-65.5827	-99.3168	-81.3647
1.284	-65.582	-99.321	-81.3201
1.28417	-65.5812	-99.3252	-81.2741
1.28433	-65.5804	-99.3294	-81.2265
1.2845	-65.5796	-99.3336	-81.1774
1.28467	-65.5788	-99.3377	-81.1266
1.28483	-65.5779	-99.3418	-81.0741
1.285	-65.5771	-99.346	-81.0199
1.28517	-65.5762	-99.3501	-80.9639
1.28533	-65.5753	-99.3542	-80.9061
1.2855	-65.5744	-99.3583	-80.8464
1.28567	-65.5735	-99.3624	-80.7846
1.28583	-65.5725	-99.3665	-80.7209
1.286	-65.5716	-99.3705	-80.655
1.28617	-65.5706	-99.3745	-80.587
1.28633	-65.5696	-99.3786	-80.5167
1.2865	-65.5686	-99.3826	-80.4441
1.28667	-65.5675	-99.3866	-80.3692
1.28683	-65.5665	-99.3906	-80.2918
1.287	-65.5654	-99.3945	-80.2118
1.28717	-65.5643	-99.3985	-80.1293
1.28733	-65.5632	-99.4024	-80.0441
1.2875	-65.5621	-99.4064	-79.9562
1.28767	-65.561	-99.4103	-79.8654
1.28783	-65.5598	-99.4142	-79.7717
1.288	-65.5586	-99.418	-79.675
1.28817	-65.5574	-99.4219	-79.5753
1.28833	-65.5562	-99.4258	-79.4724
1.2885	-65.555	-99.4296	-79.3662
1.28867	-65.5537	-99.4334	-79.2567
1.28883	-65.5525	-99.4372	-79.1439
1.289	-65.5512	-99.441	-79.0275
1.28917	-65.5499	-99.4447	-78.9075
1.28933	-65.5485	-99.4485	-78.7839
1.2895	-65.5472	-99.4522	-78.6565
1.28967	-65.5458	-99.4559	-78.5252
1.28983	-65.5444	-99.4596	-78.39
1.29	-65.5431	-99.4633	-78.2507
1.29017	-65.5416	-99.467	-78.1074
1.29033	-65.5402	-99.4706	-77.9598
1.2905	-65.5387	-99.4742	-77.8079
1.29067	-65.5373	-99.4778	-77.6516
1.29083	-65.5358	-99.4814	-77.4908
1.291	-65.5343	-99.485	-77.3254
1.29117	-65.5327	-99.4885	-77.1553
1.29133	-65.5312	-99.4921	-76.9805
1.2915	-65.5296	-99.4956	-76.8008
1.29167	-65.528	-99.4991	-76.6162
1.29183	-65.5264	-99.5025	-76.4265
1.292	-65.5248	-99.506	-76.2316
1.29217	-65.5232	-99.5094	-76.0316
1.29233	-65.5215	-99.5128	-75.8262
1.2925	-65.5198	-99.5162	-75.6154
1.29267	-65.5181	-99.5196	-75.3992
1.29283	-65.5164	-99.5229	-75.1774
1.293	-65.5147	-99.5262	-74.95
1.29317	-65.5129	-99.5296	-74.7169
1.29333	-65.5111	-99.5328	-74.478
1.2935	-65.5093	-99.5361	-74.2333
1.29367	-65.5075	-99.5393	-73.9828
1.29383	-65.5057	-99.5425	-73.7264
1.294	-65.5038	-99.5457	-73.4641
1.29417	-65.502	-99.5489	-73.1959
1.29433	-65.5001	-99.5521	-72.9218
1.2945	-65.4982	-99.5552	-72.6419
1.29467	-65.4963	-99.5583	-72.3563
1.29483	-65.4943	-99.5614	-72.0651
1.295	-65.4924	-99.5644	-71.7686
1.29517	-65.4904	-99.5675	-71.4669
1.29533	-65.4884	-99.5705	-71.1603
1.2955	-65.4863	-99.5735	-70.8493
1.29567	-65.4843	-99.5764	-70.5344
1.29583	-65.4822	-99.5794	-70.2163
1.296	-65.4802	-99.5823	-69.8956
1.29617	-65.4781	-99.5852	-69.5733
1.29633	-65.4759	-99.588	-69.2505
1.2965	-65.4738	-99.5909	-68.9286
1.29667	-65.4716	-99.5937	-68.609
1.29683	-65.4695	-99.5965	-68.2937
1.297	-65.4673	-99.5993	-67.9847
1.29717	-65.4651	-99.602	-67.6843
1.29733	-65.4628	-99.6047	-67.395
1.2975	-65.4606	-99.6074	-67.1197
1.29767	-65.4583	-99.6101	-66.8614
1.29783	-65.456	-99.6127	-66.623
1.298	-65.4537	-99.6153	-66.4075
1.29817	-65.4514	-99.6179	-66.2179
1.29833	-65.449	-99.6205	-66.0564
1.2985	-65.4467	-99.623	-65.9253
1.29867	-65.4443	-99.6255	-65.826
1.29883	-65.4419	-99.628	-65.7591
1.299	-65.4394	-99.6305	-65.7246
1.29917	-65.437	-99.6329	-65.7219
1.29933	-65.4345	-99.6353	-65.7494
1.2995	-65.432	-99.6377	-65.805
1.29967	-65.4295	-99.64	-65.8864
1.29983	-65.427	-99.6423	-65.9907
1.3	-65.4245	-99.6446	-66.115
1.30017	-65.4219	-99.6469	-66.2563
1.30033	-65.4193	-99.6491	-66.4117
1.3005	-65.4167	-99.6513	-66.5786
1.30067	-65.4141	-99.6535	-66.7545
1.30083	-65.4115	-99.6557	-66.9372
1.301	-65.4088	-99.6578	-67.1246
1.30117	-65.4061	-99.6599	-67.3151
1.30133	-65.4034	-99.6619	-67.5073
1.3015	-65.4007	-99.664	-67.6998
1.30167	-65.398	-99.666	-67.8918
1.30183	-65.3952	-99.668	-68.0822
1.302	-65.3925	-99.6699	-68.2705
1.30217	-65.3897	-99.6718	-68.4561
1.30233	-65.3869	-99.6737	-68.6385
1.3025	-65.384	-99.6756	-68.8175
1.30267	-65.3812	-99.6774	-68.9927
1.30283	-65.3783	-99.6792	-69.164
1.303	-65.3754	-99.681	-69.3312
1.30317	-65.3725	-99.6827	-69.4942
1.30333	-65.3696	-99.6844	-69.6531
1.3035	-65.3666	-99.6861	-69.8079
1.30367	-65.3637	-99.6877	-69.9584
1.30383	-65.3607	-99.6893	-70.1048
1.304	-65.3577	-99.6909	-70.2471
1.30417	-65.3546	-99.6925	-70.3854
1.30433	-65.3516	-99.694	-70.5197
1.3045	-65.3485	-99.6955	-70.6502
1.30467	-65.3454	-99.6969	-70.7769
1.30483	-65.3423	-99.6984	-70.8999
1.305	-65.3392	-99.6998	-71.0193
1.30517	-65.3361	-99.7011	-71.1352
1.30533	-65.3329	-99.7024	-71.2478
1.3055	-65.3297	-99.7037	-71.357
1.30567	-65.3265	-99.705	-71.463
1.30583	-65.3233	-99.7062	-71.566
1.306	-65.3201	-99.7074	-71.6659
1.30617	-65.3168	-99.7086	-71.7629
1.30633	-65.3135	-99.7097	-71.857
1.3065	-65.3102	-99.7108	-71.9484
1.30667	-65.3069	-99.7119	-72.0371
1.30683	-65.3036	-99.713	-72.1233
1.307	-65.3002	-99.714	-72.207
1.30717	-65.2969	-99.7149	-72.2882
1.30733	-65.2935	-99.7159	-72.3671
1.3075	-65.29	-99.7168	-72.4437
1.30767	-65.2866	-99.7176	-72.518
1.30783	-65.2832	-99.7185	-72.5903
1.308	-65.2797	-99.7193	-72.6605
1.30817	-65.2762	-99.72	-72.7287
1.30833	-65.2727	-99.7207	-72.7949
1.3085	-65.2692	-99.7215	-72.8592
1.30867	-65.2656	-99.7221	-72.9217
1.30883	-65.2621	-99.7227	-72.9825
1.309	-65.2585	-99.7233	-73.0415
1.30917	-65.2549	-99.7239	-73.0988
1.30933	-65.2512	-99.7244	-73.1545
1.3095	-65.2476	-99.7249	-73.2087
1.30967	-65.2439	-99.7254	-73.2613
1.30983	-65.2402	-99.7258	-73.3124
1.31	-65.2365	-99.7262	-73.3621
1.31017	-65.2328	-99.7265	-73.4104
1.31033	-65.2291	-99.7268	-73.4573
1.3105	-65.2253	-99.7271	-73.5029
1.31067	-65.2215	-99.7273	-73.5472
1.31083	-65.2177	-99.7275	-73.5903
1.311	-65.2139	-99.7277	-73.6321
1.31117	-65.2101	-99.7278	-73.6728
1.31133	-65.2062	-99.7279	-73.7123
1.3115	-65.2023	-99.728	-73.7507
1.31167	-65.1984	-99.728	-73.7881
1.31183	-65.1945	-99.728	-73.8243
1.312	-65.1906	-99.7279	-73.8595
1.31217	-65.1866	-99.7278	-73.8938
1.31233	-65.1827	-99.7277	-73.927
1.3125	-65.1787	-99.7276	-73.9593
1.31267	-65.1747	-99.7274	-73.9907
1.31283	-65.1706	-99.7271	-74.0212
1.313	-65.1666	-99.7268	-74.0508
1.31317	-65.1625	-99.7265	-74.0795
1.31333	-65.1584	-99.7262	-74.1074
1.3135	-65.1543	-99.7258	-74.1345
1.31367	-65.1502	-99.7254	-74.1608
1.31383	-65.1461	-99.7249	-74.1863
1.314	-65.1419	-99.7244	-74.211
1.31417	-65.1377	-99.7239	-74.2351
1.31433	-65.1335	-99.7233	-74.2584
1.3145	-65.1293	-99.7227	-74.281
1.31467	-65.125	-99.722	-74.3029
1.31483	-65.1208	-99.7214	-74.3241
1.315	-65.1165	-99.7206	-74.3447
1.31517	-65.1122	-99.7199	-74.3646
1.31533	-65.1079	-99.7191	-74.384
1.3155	-65.1035	-99.7182	-74.4027
1.31567	-65.0992	-99.7173	-74.4208
1.31583	-65.0948	-99.7164	-74.4383
1.316	-65.0904	-99.7155	-74.4553
1.31617	-65.086	-99.7145	-74.4717
1.31633	-65.0816	-99.7134	-74.4876
1.3165	-65.0771	-99.7124	-74.5029
1.31667	-65.0726	-99.7112	-74.5177
1.31683	-65.0682	-99.7101	-74.532
1.317	-65.0636	-99.7089	-74.5458
1.31717	-65.0591	-99.7077	-74.5591
1.31733	-65.0546	-99.7064	-74.572
1.3175	-65.05	-99.7051	-74.5844
1.31767	-65.0454	-99.7037	-74.5963
1.31783	-65.0408	-99.7023	-74.6077
1.318	-65.0362	-99.7009	-74.6188
1.31817	-65.0315	-99.6994	-74.6294
1.31833	-65.0269	-99.6979	-74.6395
1.3185	-65.0222	-99.6964	-74.6493
1.31867	-65.0175	-99.6948	-74.6587
1.31883	-65.0128	-99.6931	-74.6676
1.319	-65.008	-99.6915	-74.6762
1.31917	-65.0033	-99.6898	-74.6844
1.31933	-64.9985	-99.688	-74.6923
1.3195	-64.9937	-99.6862	-74.6997
1.31967	-64.9889	-99.6844	-74.7068
1.31983	-64.9841	-99.6825	-74.7136
1.32	-64.9792	-99.6806	-74.72
1.32017	-64.9744	-99.6786	-74.7261
1.32033	-64.9695	-99.6766	-74.7318
1.3205	-64.9646	-99.6746	-74.7372
1.32067	-64.9596	-99.6725	-74.7423
1.32083	-64.9547	-99.6704	-74.7471
1.321	-64.9497	-99.6683	-74.7516
1.32117	-64.9447	-99.666	-74.7558
1.32133	-64.9397	-99.6638	-74.7597
1.3215	-64.9347	-99.6615	-74.7633
1.32167	-64.9297	-99.6592	-74.7666
1.32183	-64.9246	-99.6568	-74.7696
1.322	-64.9195	-99.6544	-74.7724
1.32217	-64.9144	-99.652	-74.7748
1.32233	-64.9093	-99.6495	-74.7771
1.3225	-64.9042	-99.647	-74.779
1.32267	-64.899	-99.6444	-74.7807
1.32283	-64.8939	-99.6418	-74.7822
1.323	-64.8887	-99.6391	-74.7834
1.32317	-64.8834	-99.6364	-74.7843
1.32333	-64.8782	-99.6337	-74.7851
1.3235	-64.873	-99.6309	-74.7855
1.32367	-64.8677	-99.6281	-74.7858
1.32383	-64.8624	-99.6252	-74.7858
1.324	-64.8571	-99.6223	-74.7856
1.32417	-64.8518	-99.6194	-74.7852
1.32433	-64.8465	-99.6164	-74.7846
1.3245	-64.8411	-99.6134	-74.7837
1.32467	-64.8357	-99.6103	-74.7827
1.32483	-64.8303	-99.6072	-74.7814
1.325	-64.8249	-99.6041	-74.78
1.32517	-64.8195	-99.6008	-74.7783
1.32533	-64.814	-99.5976	-74.7765
1.3255	-64.8085	-99.5943	-74.7744
1.32567	-64.803	-99.591	-74.7722
1.32583	-64.7975	-99.5876	-74.7698
1.326	-64.792	-99.5842	-74.7672
1.32617	-64.7865	-99.5808	-74.7644
1.32633	-64.7809	-99.5773	-74.7614
1.3265	-64.7753	-99.5738	-74.7583
1.32667	-64.7697	-99.5702	-74.755
1.32683	-64.7641	-99.5666	-74.7515
1.327	-64.7584	-99.5629	-74.7478
1.32717	-64.7528	-99.5592	-74.744
1.32733	-64.7471	-99.5554	-74.74
1.3275	-64.7414	-99.5517	-74.7359
1.32767	-64.7357	-99.5478	-74.7316
1.32783	-64.7299	-99.544	-74.7272
1.328	-64.7242	-99.54	-74.7226
1.32817	-64.7184	-99.5361	-74.7178
1.32833	-64.7126	-99.5321	-74.7129
1.3285	-64.7068	-99.528	-74.7079
1.32867	-64.701	-99.5239	-74.7027
1.32883	-64.6951	-99.5198	-74.6974
1.329	-64.6893	-99.5156	-74.6919
1.32917	-64.6834	-99.5114	-74.6863
1.32933	-64.6775	-99.5072	-74.6805
1.3295	-64.6716	-99.5029	-74.6746
1.32967	-64.6656	-99.4985	-74.6686
1.32983	-64.6597	-99.4942	-74.6625
1.33	-64.6537	-99.4897	-74.6562
1.33017	-64.6477	-99.4853	-74.6498
1.33033	-64.6417	-99.4808	-74.6433
1.3305	-64.6356	-99.4762	-74.6366
1.33067	-64.6296	-99.4716	-74.6298
1.33083	-64.6235	-99.4669	-74.6229
1.331	-64.6174	-99.4623	-74.6159
1.33117	-64.6113	-99.4575	-74.6088
1.33133	-64.6052	-99.4528	-74.6016
1.3315	-64.5991	-99.448	-74.5942
1.33167	-64.5929	-99.4431	-74.5867
1.33183	-64.5867	-99.4382	-74.5791
1.332	-64.5805	-99.4333	-74.5714
1.33217	-64.5743	-99.4283	-74.5636
1.33233	-64.5681	-99.4233	-74.5557
1.3325	-64.5618	-99.4182	-74.5477
1.33267	-64.5555	-99.4131	-74.5396
1.33283	-64.5493	-99.4079	-74.5314
1.333	-64.5429	-99.4027	-74.523
1.33317	-64.5366	-99.3975	-74.5146
1.33333	-64.5303	-99.3922	-74.5061
1.3335	-64.5239	-99.3869	-74.4975
1.33367	-64.5175	-99.3815	-74.4887
1.33383	-64.5111	-99.3761	-74.4799
1.334	-64.5047	-99.3707	-74.471
1.33417	-64.4982	-99.3652	-74.462
1.33433	-64.4918	-99.3597	-74.4529
1.3345	-64.4853	-99.3541	-74.4437
1.33467	-64.4788	-99.3485	-74.4345
1.33483	-64.4723	-99.3428	-74.4251
1.335	-64.4658	-99.3371	-74.4156
1.33517	-64.4592	-99.3313	-74.4061
1.33533	-64.4527	-99.3256	-74.3965
1.3355	-64.4461	-99.3197	-74.3868
1.33567	-64.4395	-99.3138	-74.377
1.33583	-64.4328	-99.3079	-74.3671
1.336	-64.4262	-99.302	-74.3571
1.33617	-64.4195	-99.296	-74.3471
1.33633	-64.4129	-99.2899	-74.337
1.3365	-64.4062	-99.2838	-74.3268
1.33667	-64.3994	-99.2777	-74.3165
1.33683	-64.3927	-99.2715	-74.3061
1.337	-64.386	-99.2653	-74.2957
1.33717	-64.3792	-99.2591	-74.2852
1.33733	-64.3724	-99.2528	-74.2746
1.3375	-64.3656	-99.2464	-74.264
1.33767	-64.3588	-99.24	-74.2532
1.33783	-64.3519	-99.2336	-74.2424
1.338	-64.3451	-99.2271	-74.2316
1.33817	-64.3382	-99.2206	-74.2206
1.33833	-64.3313	-99.2141	-74.2096
1.3385	-64.3244	-99.2075	-74.1985
1.33867	-64.3174	-99.2009	-74.1874
1.33883	-64.3105	-99.1942	-74.1762
1.339	-64.3035	-99.1875	-74.1649
1.33917	-64.2965	-99.1807	-74.1535
1.33933	-64.2895	-99.1739	-74.1421
1.3395	-64.2825	-99.1671	-74.1306
1.33967	-64.2754	-99.1602	-74.1191
1.33983	-64.2684	-99.1532	-74.1074
1.34	-64.2613	-99.1463	-74.0958
1.34017	-64.2542	-99.1393	-74.084
1.34033	-64.2471	-99.1322	-74.0722
1.3405	-64.2399	-99.1251	-74.0604
1.34067	-64.2328	-99.118	-74.0484
1.34083	-64.2256	-99.1108	-74.0365
1.341	-64.2184	-99.1036	-74.0244
1.34117	-64.2112	-99.0963	-74.0123
1.34133	-64.204	-99.089	-74.0002
1.3415	-64.1967	-99.0817	-73.9879
1.34167	-64.1895	-99.0743	-73.9757
1.34183	-64.1822	-99.0669	-73.9633
1.342	-64.1749	-99.0594	-73.9509
1.34217	-64.1676	-99.0519	-73.9385
1.34233	-64.1602	-99.0444	-73.926
1.3425	-64.1529	-99.0368	-73.9134
1.34267	-64.1455	-99.0292	-73.9009
1.34283	-64.1381	-99.0215	-73.8882
1.343	-64.1307	-99.0138	-73.8755
1.34317	-64.1233	-99.006	-73.8627
1.34333	-64.1158	-98.9982	-73.8499
1.3435	-64.1084	-98.9904	-73.837
1.34367	-64.1009	-98.9825	-73.8241
1.34383	-64.0934	-98.9746	-73.8111
1.344	-64.0858	-98.9667	-73.7981
1.34417	-64.0783	-98.9587	-73.785
1.34433	-64.0708	-98.9506	-73.7719
1.3445	-64.0632	-98.9426	-73.7588
1.34467	-64.0556	-98.9345	-73.7455
1.34483	-64.048	-98.9263	-73.7323
1.345	-64.0403	-98.9181	-73.719
1.34517	-64.0327	-98.9099	-73.7056
1.34533	-64.025	-98.9016	-73.6922
1.3455	-64.0173	-98.8933	-73.6787
1.34567	-64.0096	-98.8849	-73.6653
1.34583	-64.0019	-98.8765	-73.6517
1.346	-63.9942	-98.8681	-73.6381
1.34617	-63.9864	-98.8596	-73.6245
1.34633	-63.9787	-98.8511	-73.6108
1.3465	-63.9709	-98.8426	-73.5971
1.34667	-63.9631	-98.834	-73.5833
1.34683	-63.9552	-98.8253	-73.5695
1.347	-63.9474	-98.8166	-73.5557
1.34717	-63.9395	-98.8079	-73.5418
1.34733	-63.9316	-98.7992	-73.5278
1.3475	-63.9237	-98.7904	-73.5139
1.34767	-63.9158	-98.7816	-73.4998
1.34783	-63.9079	-98.7727	-73.4858
1.348	-63.8999	-98.7638	-73.4717
1.34817	-63.8919	-98.7548	-73.4575
1.34833	-63.8839	-98.7459	-73.4433
1.3485	-63.8759	-98.7368	-73.4291
1.34867	-63.8679	-98.7278	-73.4149
1.34883	-63.8599	-98.7187	-73.4006
1.349	-63.8518	-98.7095	-73.3862
1.34917	-63.8437	-98.7003	-73.3718
1.34933	-63.8356	-98.6911	-73.3574
1.3495	-63.8275	-98.6819	-73.343
1.34967	-63.8193	-98.6726	-73.3285
1.34983	-63.8112	-98.6632	-73.314
1.35	-63.803	-98.6539	-73.2994
1.35017	-63.7948	-98.6445	-73.2848
1.35033	-63.7866	-98.635	-73.2701
1.3505	-63.7784	-98.6255	-73.2555
1.35067	-63.7701	-98.616	-73.2407
1.35083	-63.7619	-98.6064	-73.226
1.351	-63.7536	-98.5968	-73.2112
1.35117	-63.7453	-98.5872	-73.1964
1.35133	-63.737	-98.5775	-73.1815
1.3515	-63.7286	-98.5678	-73.1666
1.35167	-63.7203	-98.558	-73.1517
1.35183	-63.7119	-98.5482	-73.1368
1.352	-63.7035	-98.5384	-73.1218
1.35217	-63.6951	-98.5286	-73.1067
1.35233	-63.6867	-98.5187	-73.0917
1.3525	-63.6782	-98.5087	-73.0766
1.35267	-63.6697	-98.4987	-73.0614
1.35283	-63.6613	-98.4887	-73.0463
1.353	-63.6527	-98.4787	-73.0311
1.35317	-63.6442	-98.4686	-73.0158
1.35333	-63.6357	-98.4585	-73.0006
1.3535	-63.6271	-98.4483	-72.9853
1.35367	-63.6186	-98.4381	-72.97
1.35383	-63.61	-98.4279	-72.9546
1.354	-63.6013	-98.4176	-72.9392
1.35417	-63.5927	-98.4073	-72.9238
1.35433	-63.5841	-98.397	-72.9083
1.3545	-63.5754	-98.3866	-72.8929
1.35467	-63.5667	-98.3761	-72.8774
1.35483	-63.558	-98.3657	-72.8618
1.355	-63.5493	-98.3552	-72.8462
1.35517	-63.5406	-98.3447	-72.8306
1.35533	-63.5318	-98.3341	-72.815
1.3555	-63.523	-98.3235	-72.7993
1.35567	-63.5142	-98.3129	-72.7836
1.35583	-63.5054	-98.3022	-72.7679
1.356	-63.4966	-98.2915	-72.7522
1.35617	-63.4877	-98.2808	-72.7364
1.35633	-63.4789	-98.27	-72.7206
1.3565	-63.47	-98.2592	-72.7047
1.35667	-63.4611	-98.2483	-72.6889
1.35683	-63.4522	-98.2374	-72.673
1.357	-63.4432	-98.2265	-72.657
1.35717	-63.4343	-98.2155	-72.6411
1.35733	-63.4253	-98.2046	-72.6251
1.3575	-63.4163	-98.1935	-72.6091
1.35767	-63.4073	-98.1825	-72.593
1.35783	-63.3983	-98.1714	-72.577
1.358	-63.3892	-98.1603	-72.5609
1.35817	-63.3802	-98.1491	-72.5448
1.35833	-63.3711	-98.1379	-72.5286
1.3585	-63.362	-98.1266	-72.5124
1.35867	-63.3528	-98.1154	-72.4962
1.35883	-63.3437	-98.1041	-72.48
1.359	-63.3345	-98.0927	-72.4638
1.35917	-63.3254	-98.0814	-72.4475
1.35933	-63.3162	-98.0699	-72.4312
1.3595	-63.307	-98.0585	-72.4148
1.35967	-63.2977	-98.047	-72.3985
1.35983	-63.2885	-98.0355	-72.3821
1.36	-63.2792	-98.024	-72.3657
1.36017	-63.2699	-98.0124	-72.3492
1.36033	-63.2606	-98.0008	-72.3328
1.3605	-63.2513	-97.9891	-72.3163
1.36067	-63.2419	-97.9774	-72.2998
1.36083	-63.2326	-97.9657	-72.2832
1.361	-63.2232	-97.954	-72.2667
1.36117	-63.2138	-97.9422	-72.2501
1.36133	-63.2044	-97.9304	-72.2335
1.3615	-63.195	-97.9185	-72.2168
1.36167	-63.1855	-97.9066	-72.2001
1.36183	-63.176	-97.8947	-72.1835
1.362	-63.1666	-97.8828	-72.1667
1.36217	-63.157	-97.8708	-72.15
1.36233	-63.1475	-97.8588	-72.1333
1.3625	-63.138	-97.8467	-72.1165
1.36267	-63.1284	-97.8346	-72.0996
1.36283	-63.1188	-97.8225	-72.0828
1.363	-63.1092	-97.8103	-72.066
1.36317	-63.0996	-97.7982	-72.0491
1.36333	-63.09	-97.7859	-72.0322
1.3635	-63.0803	-97.7737	-72.0152
1.36367	-63.0707	-97.7614	-71.9983
1.36383	-63.061	-97.7491	-71.9813
1.364	-63.0513	-97.7368	-71.9643
1.36417	-63.0415	-97.7244	-71.9473
1.36433	-63.0318	-97.712	-71.9302
1.3645	-63.022	-97.6995	-71.9132
1.36467	-63.0122	-97.687	-71.8961
1.36483	-63.0024	-97.6745	-71.879
1.365	-62.9926	-97.662	-71.8618
1.36517	-62.9828	-97.6494	-71.8447
1.36533	-62.9729	-97.6368	-71.8275
1.3655	-62.963	-97.6242	-71.8103
1.36567	-62.9531	-97.6115	-71.793
1.36583	-62.9432	-97.5988	-71.7758
1.366	-62.9333	-97.5861	-71.7585
1.36617	-62.9233	-97.5733	-71.7412
1.36633	-62.9134	-97.5605	-71.7239
1.3665	-62.9034	-97.5477	-71.7066
1.36667	-62.8934	-97.5348	-71.6892
1.36683	-62.8834	-97.5219	-71.6718
1.367	-62.8733	-97.509	-71.6544
1.36717	-62.8633	-97.496	-71.637
1.36733	-62.8532	-97.483	-71.6195
1.3675	-62.8431	-97.47	-71.6021
1.36767	-62.8329	-97.457	-71.5846
1.36783	-62.8228	-97.4439	-71.5671
1.368	-62.8127	-97.4308	-71.5495
1.36817	-62.8025	-97.4176	-71.532
1.36833	-62.7923	-97.4045	-71.5144
1.3685	-62.7821	-97.3912	-71.4968
1.36867	-62.7719	-97.378	-71.4792
1.36883	-62.7616	-97.3648	-71.4615
1.369	-62.7513	-97.3514	-71.4438
1.36917	-62.7411	-97.3381	-71.4262
1.36933	-62.7308	-97.3247	-71.4085
1.3695	-62.7204	-97.3114	-71.3907
1.36967	-62.7101	-97.2979	-71.373
1.36983	-62.6997	-97.2845	-71.3552
1.37	-62.6893	-97.271	-71.3374
1.37017	-62.6789	-97.2575	-71.3196
1.37033	-62.6685	-97.2439	-71.3018
1.3705	-62.6581	-97.2304	-71.2839
1.37067	-62.6476	-97.2168	-71.266
1.37083	-62.6372	-97.2031	-71.2481
1.371	-62.6267	-97.1895	-71.2302
1.37117	-62.6162	-97.1758	-71.2123
1.37133	-62.6056	-97.162	-71.1943
1.3715	-62.5951	-97.1483	-71.1764
1.37167	-62.5845	-97.1345	-71.1584
1.37183	-62.5739	-97.1207	-71.1403
1.372	-62.5633	-97.1068	-71.1223
1.37217	-62.5527	-97.093	-71.1042
1.37233	-62.5421	-97.079	-71.0862
1.3725	-62.5314	-97.0651	-71.0681
1.37267	-62.5207	-97.0511	-71.0499
1.37283	-62.51	-97.0371	-71.0318
1.373	-62.4993	-97.0231	-71.0136
1.37317	-62.4885	-97.0091	-70.9955
1.37333	-62.4778	-96.995	-70.9773
1.3735	-62.467	-96.9809	-70.959
1.37367	-62.4562	-96.9667	-70.9408
1.37383	-62.4454	-96.9525	-70.9225
1.374	-62.4346	-96.9383	-70.9043
1.37417	-62.4237	-96.9241	-70.8859
1.37433	-62.4128	-96.9098	-70.8676
1.3745	-62.402	-96.8955	-70.8493
1.37467	-62.391	-96.8812	-70.8309
1.37483	-62.3801	-96.8669	-70.8125
1.375	-62.3692	-96.8525	-70.7941
1.37517	-62.3582	-96.8381	-70.7757
1.37533	-62.3472	-96.8236	-70.7573
1.3755	-62.3362	-96.8092	-70.7388
1.37567	-62.3252	-96.7947	-70.7203
1.37583	-62.3141	-96.7801	-70.7018
1.376	-62.3031	-96.7656	-70.6833
1.37617	-62.292	-96.751	-70.6648
1.37633	-62.2809	-96.7364	-70.6462
1.3765	-62.2698	-96.7217	-70.6276
1.37667	-62.2586	-96.7071	-70.609
1.37683	-62.2475	-96.6924	-70.5904
1.377	-62.2363	-96.6776	-70.5718
1.37717	-62.2251	-96.6629	-70.5531
1.37733	-62.2139	-96.6481	-70.5344
1.3775	-62.2026	-96.6333	-70.5157
1.37767	-62.1914	-96.6184	-70.497
1.37783	-62.1801	-96.6035	-70.4783
1.378	-62.1688	-96.5886	-70.4595
1.37817	-62.1575	-96.5737	-70.4407
1.37833	-62.1462	-96.5587	-70.4219
1.3785	-62.1348	-96.5438	-70.4031
1.37867	-62.1234	-96.5287	-70.3843
1.37883	-62.112	-96.5137	-70.3654
1.379	-62.1006	-96.4986	-70.3466
1.37917	-62.0892	-96.4835	-70.3277
1.37933	-62.0777	-96.4684	-70.3088
1.3795	-62.0663	-96.4532	-70.2898
1.37967	-62.0548	-96.438	-70.2709
1.37983	-62.0433	-96.4228	-70.2519
1.38	-62.0317	-96.4076	-70.2329
1.38017	-62.0202	-96.3923	-70.2139
1.38033	-62.0086	-96.377	-70.1949
1.3805	-61.997	-96.3616	-70.1758
1.38067	-61.9854	-96.3463	-70.1567
1.38083	-61.9738	-96.3309	-70.1376
1.381	-61.9622	-96.3155	-70.1185
1.38117	-61.9505	-96.3	-70.0994
1.38133	-61.9388	-96.2845	-70.0803
1.3815	-61.9271	-96.269	-70.0611
1.38167	-61.9154	-96.2535	-70.0419
1.38183	-61.9036	-96.2379	-70.0227
1.382	-61.8918	-96.2224	-70.0035
1.38217	-61.8801	-96.2067	-69.9842
1.38233	-61.8683	-96.1911	-69.965
1.3825	-61.8564	-96.1754	-69.9457
1.38267	-61.8446	-96.1597	-69.9264
1.38283	-61.8327	-96.144	-69.907
1.383	-61.8208	-96.1282	-69.8877
1.38317	-61.8089	-96.1124	-69.8683
1.38333	-61.797	-96.0966	-69.8489
1.3835	-61.785	-96.0808	-69.8295
1.38367	-61.7731	-96.0649	-69.8101
1.38383	-61.7611	-96.049	-69.7907
1.384	-61.7491	-96.0331	-69.7712
1.38417	-61.7371	-96.0171	-69.7517
1.38433	-61.725	-96.0011	-69.7322
1.3845	-61.7129	-95.9851	-69.7127
1.38467	-61.7009	-95.9691	-69.6931
1.38483	-61.6887	-95.953	-69.6736
1.385	-61.6766	-95.9369	-69.654
1.38517	-61.6645	-95.9208	-69.6344
1.38533	-61.6523	-95.9047	-69.6148
1.3855	-61.6401	-95.8885	-69.5951
1.38567	-61.6279	-95.8723	-69.5755
1.38583	-61.6157	-95.856	-69.5558
1.386	-61.6034	-95.8398	-69.5361
1.38617	-61.5911	-95.8235	-69.5164
1.38633	-61.5789	-95.8071	-69.4966
1.3865	-61.5665	-95.7908	-69.4769
1.38667	-61.5542	-95.7744	-69.4571
1.38683	-61.5418	-95.758	-69.4373
1.387	-61.5295	-95.7416	-69.4175
1.38717	-61.5171	-95.7251	-69.3976
1.38733	-61.5047	-95.7086	-69.3777
1.3875	-61.4922	-95.6921	-69.3579
1.38767	-61.4798	-95.6756	-69.338
1.38783	-61.4673	-95.659	-69.318
1.388	-61.4548	-95.6424	-69.2981
1.38817	-61.4423	-95.6257	-69.2781
1.38833	-61.4297	-95.6091	-69.2581
1.3885	-61.4172	-95.5924	-69.2381
1.38867	-61.4046	-95.5757	-69.2181
1.38883	-61.392	-95.5589	-69.1981
1.389	-61.3794	-95.5422	-69.178
1.38917	-61.3667	-95.5254	-69.1579
1.38933	-61.3541	-95.5085	-69.1378
1.3895	-61.3414	-95.4917	-69.1177
1.38967	-61.3287	-95.4748	-69.0975
1.38983	-61.3159	-95.4578	-69.0774
1.39	-61.3032	-95.4409	-69.0572
1.39017	-61.2904	-95.4239	-69.037
1.39033	-61.2776	-95.4069	-69.0167
1.3905	-61.2648	-95.3899	-68.9965
1.39067	-61.252	-95.3728	-68.9762
1.39083	-61.2391	-95.3558	-68.9559
1.391	-61.2263	-95.3386	-68.9356
1.39117	-61.2133	-95.3215	-68.9153
1.39133	-61.2004	-95.3043	-68.8949
1.3915	-61.1875	-95.2871	-68.8745
1.39167	-61.1745	-95.2699	-68.8541
1.39183	-61.1615	-95.2526	-68.8337
1.392	-61.1485	-95.2353	-68.8133
1.39217	-61.1355	-95.218	-68.7928
1.39233	-61.1225	-95.2007	-68.7723
1.3925	-61.1094	-95.1833	-68.7518
1.39267	-61.0963	-95.1659	-68.7313
1.39283	-61.0832	-95.1485	-68.7108
1.393	-61.0701	-95.131	-68.6902
1.39317	-61.0569	-95.1135	-68.6696
1.39333	-61.0437	-95.096	-68.649
1.3935	-61.0305	-95.0785	-68.6284
1.39367	-61.0173	-95.0609	-68.6077
1.39383	-61.0041	-95.0433	-68.587
1.394	-60.9908	-95.0257	-68.5663
1.39417	-60.9775	-95.008	-68.5456
1.39433	-60.9642	-94.9903	-68.5249
1.3945	-60.9509	-94.9726	-68.5041
1.39467	-60.9375	-94.9548	-68.4833
1.39483	-60.9241	-94.9371	-68.4625
1.395	-60.9107	-94.9193	-68.4417
1.39517	-60.8973	-94.9014	-68.4208
1.39533	-60.8839	-94.8836	-68.4
1.3955	-60.8704	-94.8657	-68.3791
1.39567	-60.8569	-94.8477	-68.3582
1.39583	-60.8434	-94.8298	-68.3372
1.396	-60.8299	-94.8118	-68.3163
1.39617	-60.8163	-94.7938	-68.2953
1.39633	-60.8028	-94.7758	-68.2743
1.3965	-60.7891	-94.7577	-68.2532
1.39667	-60.7755	-94.7396	-68.2322
1.39683	-60.7619	-94.7215	-68.2111
1.397	-60.7482	-94.7033	-68.19
1.39717	-60.7345	-94.6851	-68.1689
1.39733	-60.7208	-94.6669	-68.1478
1.3975	-60.7071	-94.6486	-68.1266
1.39767	-60.6933	-94.6304	-68.1054
1.39783	-60.6795	-94.612	-68.0842
1.398	-60.6657	-94.5937	-68.063
1.39817	-60.6519	-94.5753	-68.0417
1.39833	-60.6381	-94.5569	-68.0204
1.3985	-60.6242	-94.5385	-67.9991
1.39867	-60.6103	-94.52	-67.9778
1.39883	-60.5964	-94.5015	-67.9565
1.399	-60.5824	-94.483	-67.9351
1.39917	-60.5685	-94.4645	-67.9137
1.39933	-60.5545	-94.4459	-67.8923
1.3995	-60.5405	-94.4273	-67.8708
1.39967	-60.5264	-94.4086	-67.8494
1.39983	-60.5124	-94.39	-67.8279
1.4	-60.4983	-94.3713	-67.8064
1.40017	-60.4842	-94.3525	-67.7848
1.40033	-60.4701	-94.3338	-67.7633
1.4005	-60.4559	-94.315	-67.7417
1.40067	-60.4417	-94.2961	-67.7201
1.40083	-60.4275	-94.2773	-67.6984
1.401	-60.4133	-94.2584	-67.6768
1.40117	-60.3991	-94.2395	-67.6551
1.40133	-60.3848	-94.2205	-67.6334
1.4015	-60.3705	-94.2016	-67.6116
1.40167	-60.3562	-94.1826	-67.5899
1.40183	-60.3418	-94.1635	-67.5681
1.402	-60.3275	-94.1444	-67.5463
1.40217	-60.3131	-94.1253	-67.5245
1.40233	-60.2987	-94.1062	-67.5026
1.4025	-60.2842	-94.087	-67.4807
1.40267	-60.2698	-94.0678	-67.4588
1.40283	-60.2553	-94.0486	-67.4369
1.403	-60.2407	-94.0293	-67.415
1.40317	-60.2262	-94.01	-67.393
1.40333	-60.2116	-93.9907	-67.371
1.4035	-60.1971	-93.9713	-67.3489
1.40367	-60.1825	-93.9519	-67.3269
1.40383	-60.1678	-93.9325	-67.3048
1.404	-60.1531	-93.9131	-67.2827
1.40417	-60.1385	-93.8936	-67.2605
1.40433	-60.1238	-93.8741	-67.2384
1.4045	-60.109	-93.8545	-67.2162
1.40467	-60.0943	-93.8349	-67.194
1.40483	-60.0795	-93.8153	-67.1718
1.405	-60.0647	-93.7956	-67.1495
1.40517	-60.0498	-93.776	-67.1272
1.40533	-60.035	-93.7562	-67.1049
1.4055	-60.0201	-93.7365	-67.0825
1.40567	-60.0052	-93.7167	-67.0602
1.40583	-59.9902	-93.6969	-67.0378
1.406	-59.9753	-93.6771	-67.0153
1.40617	-59.9603	-93.6572	-66.9929
1.40633	-59.9453	-93.6373	-66.9704
1.4065	-59.9302	-93.6173	-66.9479
1.40667	-59.9152	-93.5973	-66.9254
1.40683	-59.9001	-93.5773	-66.9028
1.407	-59.885	-93.5573	-66.8803
1.40717	-59.8698	-93.5372	-66.8576
1.40733	-59.8546	-93.5171	-66.835
1.4075	-59.8394	-93.4969	-66.8123
1.40767	-59.8242	-93.4767	-66.7896
1.40783	-59.809	-93.4565	-66.7669
1.408	-59.7937	-93.4363	-66.7442
1.40817	-59.7784	-93.416	-66.7214
1.40833	-59.7631	-93.3957	-66.6986
1.4085	-59.7477	-93.3753	-66.6757
1.40867	-59.7323	-93.3549	-66.6529
1.40883	-59.7169	-93.3345	-66.63
1.409	-59.7015	-93.314	-66.6071
1.40917	-59.6861	-93.2935	-66.5841
1.40933	-59.6706	-93.273	-66.5611
1.4095	-59.6551	-93.2524	-66.5381
1.40967	-59.6395	-93.2318	-66.5151
1.40983	-59.6239	-93.2112	-66.492
1.41	-59.6083	-93.1905	-66.4689
1.41017	-59.5927	-93.1698	-66.4458
1.41033	-59.5771	-93.1491	-66.4226
1.4105	-59.5614	-93.1283	-66.3994
1.41067	-59.5457	-93.1075	-66.3762
1.41083	-59.53	-93.0866	-66.353
1.411	-59.5142	-93.0658	-66.3297
1.41117	-59.4984	-93.0448	-66.3064
1.41133	-59.4826	-93.0239	-66.2831
1.4115	-59.4667	-93.0029	-66.2597
1.41167	-59.4509	-92.9818	-66.2363
1.41183	-59.435	-92.9608	-66.2129
1.412	-59.419	-92.9397	-66.1894
1.41217	-59.4031	-92.9185	-66.1659
1.41233	-59.3871	-92.8974	-66.1424
1.4125	-59.3711	-92.8761	-66.1189
1.41267	-59.355	-92.8549	-66.0953
1.41283	-59.339	-92.8336	-66.0717
1.413	-59.3229	-92.8123	-66.048
1.41317	-59.3067	-92.7909	-66.0244
1.41333	-59.2906	-92.7695	-66.0007
1.4135	-59.2744	-92.7481	-65.9769
1.41367	-59.2582	-92.7266	-65.9531
1.41383	-59.2419	-92.7051	-65.9293
1.414	-59.2257	-92.6835	-65.9055
1.41417	-59.2094	-92.6619	-65.8816
1.41433	-59.193	-92.6403	-65.8577
1.4145	-59.1767	-92.6186	-65.8338
1.41467	-59.1603	-92.5969	-65.8098
1.41483	-59.1439	-92.5752	-65.7859
1.415	-59.1274	-92.5534	-65.7618
1.41517	-59.1109	-92.5315	-65.7378
1.41533	-59.0944	-92.5097	-65.7137
1.4155	-59.0778	-92.4878	-65.6895
1.41567	-59.0613	-92.4658	-65.6654
1.41583	-59.0447	-92.4438	-65.6412
1.416	-59.028	-92.4218	-65.6169
1.41617	-59.0114	-92.3998	-65.5927
1.41633	-58.9947	-92.3777	-65.5684
1.4165	-58.9779	-92.3555	-65.544
1.41667	-58.9612	-92.3333	-65.5197
1.41683	-58.9444	-92.3111	-65.4953
1.417	-58.9276	-92.2888	-65.4708
1.41717	-58.9107	-92.2665	-65.4463
1.41733	-58.8939	-92.2442	-65.4218
1.4175	-58.8769	-92.2218	-65.3973
1.41767	-58.86	-92.1994	-65.3727
1.41783	-58.843	-92.1769	-65.3481
1.418	-58.826	-92.1544	-65.3234
1.41817	-58.809	-92.1318	-65.2988
1.41833	-58.7919	-92.1092	-65.274
1.4185	-58.7748	-92.0866	-65.2493
1.41867	-58.7576	-92.0639	-65.2245
1.41883	-58.7405	-92.0412	-65.1996
1.419	-58.7233	-92.0184	-65.1748
1.41917	-58.706	-91.9956	-65.1499
1.41933	-58.6888	-91.9728	-65.1249
1.4195	-58.6715	-91.9499	-65.0999
1.41967	-58.6541	-91.9269	-65.0749
1.41983	-58.6367	-91.9039	-65.0499
1.42	-58.6193	-91.8809	-65.0248
1.42017	-58.6019	-91.8578	-64.9996
1.42033	-58.5844	-91.8347	-64.9745
1.4205	-58.5669	-91.8116	-64.9493
1.42067	-58.5494	-91.7884	-64.924
1.42083	-58.5318	-91.7651	-64.8987
1.421	-58.5142	-91.7418	-64.8734
1.42117	-58.4966	-91.7185	-64.848
1.42133	-58.4789	-91.6951	-64.8226
1.4215	-58.4612	-91.6717	-64.7972
1.42167	-58.4435	-91.6482	-64.7717
1.42183	-58.4257	-91.6247	-64.7462
1.422	-58.4079	-91.6011	-64.7206
1.42217	-58.39	-91.5775	-64.695
1.42233	-58.3721	-91.5539	-64.6694
1.4225	-58.3542	-91.5302	-64.6437
1.42267	-58.3363	-91.5064	-64.618
1.42283	-58.3183	-91.4826	-64.5922
1.423	-58.3002	-91.4588	-64.5664
1.42317	-58.2822	-91.4349	-64.5405
1.42333	-58.2641	-91.411	-64.5147
1.4235	-58.2459	-91.387	-64.4887
1.42367	-58.2278	-91.3629	-64.4627
1.42383	-58.2096	-91.3389	-64.4367
1.424	-58.1913	-91.3147	-64.4107
1.42417	-58.173	-91.2906	-64.3846
1.42433	-58.1547	-91.2663	-64.3584
1.4245	-58.1364	-91.2421	-64.3322
1.42467	-58.118	-91.2177	-64.306
1.42483	-58.0995	-91.1934	-64.2797
1.425	-58.081	-91.1689	-64.2534
1.42517	-58.0625	-91.1445	-64.2271
1.42533	-58.044	-91.12	-64.2006
1.4255	-58.0254	-91.0954	-64.1742
1.42567	-58.0068	-91.0708	-64.1477
1.42583	-57.9881	-91.0461	-64.1212
1.426	-57.9694	-91.0214	-64.0946
1.42617	-57.9507	-90.9966	-64.0679
1.42633	-57.9319	-90.9718	-64.0413
1.4265	-57.9131	-90.9469	-64.0145
1.42667	-57.8942	-90.922	-63.9878
1.42683	-57.8753	-90.897	-63.9609
1.427	-57.8564	-90.872	-63.9341
1.42717	-57.8374	-90.8469	-63.9072
1.42733	-57.8184	-90.8218	-63.8802
1.4275	-57.7993	-90.7966	-63.8532
1.42767	-57.7802	-90.7713	-63.8262
1.42783	-57.7611	-90.746	-63.7991
1.428	-57.7419	-90.7207	-63.7719
1.42817	-57.7227	-90.6953	-63.7447
1.42833	-57.7034	-90.6698	-63.7175
1.4285	-57.6841	-90.6443	-63.6902
1.42867	-57.6647	-90.6188	-63.6629
1.42883	-57.6453	-90.5931	-63.6355
1.429	-57.6259	-90.5675	-63.608
1.42917	-57.6064	-90.5417	-63.5805
1.42933	-57.5869	-90.516	-63.553
1.4295	-57.5673	-90.4901	-63.5254
1.42967	-57.5477	-90.4642	-63.4978
1.42983	-57.5281	-90.4383	-63.4701
1.43	-57.5084	-90.4123	-63.4423
1.43017	-57.4886	-90.3862	-63.4145
1.43033	-57.4689	-90.3601	-63.3867
1.4305	-57.449	-90.3339	-63.3588
1.43067	-57.4292	-90.3077	-63.3308
1.43083	-57.4093	-90.2814	-63.3028
1.431	-57.3893	-90.255	-63.2748
1.43117	-57.3693	-90.2286	-63.2467
1.43133	-57.3492	-90.2021	-63.2185
1.4315	-57.3291	-90.1756	-63.1903
1.43167	-57.309	-90.149	-63.162
1.43183	-57.2888	-90.1224	-63.1337
1.432	-57.2686	-90.0957	-63.1053
1.43217	-57.2483	-90.0689	-63.0769
1.43233	-57.2279	-90.0421	-63.0484
1.4325	-57.2076	-90.0152	-63.0198
1.43267	-57.1871	-89.9882	-62.9912
1.43283	-57.1667	-89.9612	-62.9626
1.433	-57.1461	-89.9341	-62.9338
1.43317	-57.1256	-89.907	-62.9051
1.43333	-57.105	-89.8798	-62.8762
1.4335	-57.0843	-89.8525	-62.8473
1.43367	-57.0636	-89.8252	-62.8184
1.43383	-57.0428	-89.7978	-62.7894
1.434	-57.022	-89.7704	-62.7603
1.43417	-57.0011	-89.7429	-62.7312
1.43433	-56.9802	-89.7153	-62.702
1.4345	-56.9592	-89.6876	-62.6728
1.43467	-56.9382	-89.6599	-62.6435
1.43483	-56.9171	-89.6321	-62.6141
1.435	-56.896	-89.6043	-62.5847
1.43517	-56.8749	-89.5764	-62.5552
1.43533	-56.8536	-89.5484	-62.5257
1.4355	-56.8323	-89.5204	-62.496
1.43567	-56.811	-89.4923	-62.4664
1.43583	-56.7896	-89.4641	-62.4367
1.436	-56.7682	-89.4359	-62.4068
1.43617	-56.7467	-89.4076	-62.377
1.43633	-56.7252	-89.3792	-62.3471
1.4365	-56.7036	-89.3507	-62.3171
1.43667	-56.6819	-89.3222	-62.287
1.43683	-56.6602	-89.2936	-62.2569
1.437	-56.6384	-89.265	-62.2267
1.43717	-56.6166	-89.2362	-62.1965
1.43733	-56.5947	-89.2074	-62.1662
1.4375	-56.5728	-89.1786	-62.1358
1.43767	-56.5508	-89.1496	-62.1053
1.43783	-56.5288	-89.1206	-62.0748
1.438	-56.5067	-89.0915	-62.0442
1.43817	-56.4845	-89.0624	-62.0136
1.43833	-56.4623	-89.0332	-61.9828
1.4385	-56.44	-89.0039	-61.952
1.43867	-56.4177	-88.9745	-61.9212
1.43883	-56.3953	-88.945	-61.8903
1.439	-56.3729	-88.9155	-61.8593
1.43917	-56.3503	-88.8859	-61.8282
1.43933	-56.3278	-88.8562	-61.797
1.4395	-56.3051	-88.8265	-61.7658
1.43967	-56.2824	-88.7967	-61.7345
1.43983	-56.2597	-88.7668	-61.7032
1.44	-56.2369	-88.7368	-61.6717
1.44017	-56.214	-88.7067	-61.6402
1.44033	-56.1911	-88.6766	-61.6086
1.4405	-56.1681	-88.6464	-61.577
1.44067	-56.145	-88.6161	-61.5453
1.44083	-56.1219	-88.5857	-61.5134
1.441	-56.0987	-88.5553	-61.4816
1.44117	-56.0754	-88.5247	-61.4496
1.44133	-56.0521	-88.4941	-61.4176
1.4415	-56.0287	-88.4634	-61.3854
1.44167	-56.0052	-88.4326	-61.3533
1.44183	-55.9817	-88.4018	-61.321
1.442	-55.9581	-88.3708	-61.2886
1.44217	-55.9344	-88.3398	-61.2562
1.44233	-55.9107	-88.3087	-61.2237
1.4425	-55.8869	-88.2775	-61.1911
1.44267	-55.8631	-88.2462	-61.1584
1.44283	-55.8391	-88.2149	-61.1257
1.443	-55.8151	-88.1834	-61.0928
1.44317	-55.7911	-88.1519	-61.0599
1.44333	-55.7669	-88.1203	-61.0269
1.4435	-55.7427	-88.0886	-60.9938
1.44367	-55.7184	-88.0568	-60.9606
1.44383	-55.6941	-88.0249	-60.9274
1.444	-55.6696	-87.9929	-60.894
1.44417	-55.6451	-87.9609	-60.8606
1.44433	-55.6206	-87.9287	-60.8271
1.4445	-55.5959	-87.8965	-60.7934
1.44467	-55.5712	-87.8642	-60.7597
1.44483	-55.5464	-87.8317	-60.726
1.445	-55.5215	-87.7992	-60.6921
1.44517	-55.4966	-87.7666	-60.6581
1.44533	-55.4715	-87.7339	-60.624
1.4455	-55.4464	-87.7011	-60.5899
1.44567	-55.4213	-87.6683	-60.5557
1.44583	-55.396	-87.6353	-60.5213
1.446	-55.3706	-87.6022	-60.4869
1.44617	-55.3452	-87.569	-60.4524
1.44633	-55.3197	-87.5358	-60.4177
1.4465	-55.2942	-87.5024	-60.383
1.44667	-55.2685	-87.469	-60.3482
1.44683	-55.2427	-87.4354	-60.3133
1.447	-55.2169	-87.4017	-60.2783
1.44717	-55.191	-87.368	-60.2432
1.44733	-55.165	-87.3341	-60.208
1.4475	-55.1389	-87.3002	-60.1727
1.44767	-55.1128	-87.2661	-60.1373
1.44783	-55.0865	-87.2319	-60.1018
1.448	-55.0602	-87.1977	-60.0662
1.44817	-55.0337	-87.1633	-60.0304
1.44833	-55.0072	-87.1288	-59.9946
1.4485	-54.9806	-87.0943	-59.9587
1.44867	-54.9539	-87.0596	-59.9227
1.44883	-54.9272	-87.0248	-59.8865
1.449	-54.9003	-86.9899	-59.8503
1.44917	-54.8733	-86.9549	-59.8139
1.44933	-54.8463	-86.9198	-59.7775
1.4495	-54.8191	-86.8846	-59.7409
1.44967	-54.7919	-86.8493	-59.7042
1.44983	-54.7646	-86.8139	-59.6674
1.45	-54.7371	-86.7783	-59.6305
1.45017	-54.7109	-86.7431	-59.5935
1.45033	-54.6847	-86.7078	-59.5564
1.4505	-54.6584	-86.6724	-59.5191
1.45067	-54.6321	-86.6369	-59.4818
1.45083	-54.6057	-86.6012	-59.4443
1.451	-54.5793	-86.5654	-59.4067
1.45117	-54.5529	-86.5295	-59.369
1.45133	-54.5264	-86.4935	-59.3311
1.4515	-54.4999	-86.4574	-59.2932
1.45167	-54.4734	-86.4211	-59.2551
1.45183	-54.4468	-86.3848	-59.2169
1.452	-54.4203	-86.3482	-59.1786
1.45217	-54.3937	-86.3116	-59.1401
1.45233	-54.367	-86.2749	-59.1016
1.4525	-54.3404	-86.238	-59.0628
1.45267	-54.3137	-86.201	-59.024
1.45283	-54.287	-86.1638	-58.9851
1.453	-54.2603	-86.1265	-58.946
1.45317	-54.2336	-86.0891	-58.9068
1.45333	-54.2069	-86.0516	-58.8674
1.4535	-54.1803	-86.0139	-58.8279
1.45367	-54.1536	-85.976	-58.7883
1.45383	-54.1269	-85.9381	-58.7485
1.454	-54.1002	-85.9	-58.7086
1.45417	-54.0735	-85.8617	-58.6686
1.45433	-54.0469	-85.8233	-58.6284
1.4545	-54.0203	-85.7848	-58.5881
1.45467	-53.9937	-85.7461	-58.5477
1.45483	-53.9672	-85.7072	-58.5071
1.455	-53.9407	-85.6682	-58.4663
1.45517	-53.9143	-85.6291	-58.4254
1.45533	-53.8879	-85.5898	-58.3844
1.4555	-53.8616	-85.5503	-58.3432
1.45567	-53.8354	-85.5107	-58.3019
1.45583	-53.8093	-85.4709	-58.2604
1.456	-53.7833	-85.4309	-58.2188
1.45617	-53.7574	-85.3908	-58.177
1.45633	-53.7316	-85.3505	-58.135
1.4565	-53.7059	-85.3101	-58.0929
1.45667	-53.6804	-85.2694	-58.0507
1.45683	-53.6551	-85.2286	-58.0083
1.457	-53.6299	-85.1876	-57.9657
1.45717	-53.6049	-85.1465	-57.923
1.45733	-53.5802	-85.1051	-57.88
1.4575	-53.5556	-85.0636	-57.837
1.45767	-53.5314	-85.0218	-57.7938
1.45783	-53.5074	-84.9799	-57.7503
1.458	-53.4837	-84.9377	-57.7068
1.45817	-53.4604	-84.8954	-57.663
1.45833	-53.4374	-84.8529	-57.6191
1.4585	-53.4148	-84.8101	-57.575
1.45867	-53.3926	-84.7672	-57.5307
1.45883	-53.3709	-84.724	-57.4863
1.459	-53.3498	-84.6806	-57.4417
1.45917	-53.3292	-84.6369	-57.3969
1.45933	-53.3092	-84.593	-57.3519
1.4595	-53.2899	-84.5489	-57.3067
1.45967	-53.2713	-84.5046	-57.2613
1.45983	-53.2536	-84.4599	-57.2158
1.46	-53.2367	-84.4151	-57.17
1.46017	-53.2208	-84.3699	-57.1241
1.46033	-53.206	-84.3245	-57.078
1.4605	-53.1924	-84.2788	-57.0316
1.46067	-53.1801	-84.2327	-56.9851
1.46083	-53.1693	-84.1864	-56.9383
1.461	-53.1601	-84.1398	-56.8914
1.46117	-53.1527	-84.0928	-56.8443
1.46133	-53.1472	-84.0455	-56.7969
1.4615	-53.1441	-83.9978	-56.7494
1.46167	-53.1434	-83.9497	-56.7016
1.46183	-53.1456	-83.9012	-56.6536
1.462	-53.151	-83.8523	-56.6054
1.46217	-53.16	-83.8029	-56.557
1.46233	-53.1731	-83.7531	-56.5084
1.4625	-53.191	-83.7027	-56.4595
1.46267	-53.2142	-83.6518	-56.4104
1.46283	-53.2438	-83.6003	-56.3611
1.463	-53.2806	-83.5481	-56.3116
1.46317	-53.326	-83.4952	-56.2618
1.46333	-53.3814	-83.4416	-56.2118
1.4635	-53.4488	-83.3871	-56.1615
1.46367	-53.5305	-83.3315	-56.111
1.46383	-53.6294	-83.275	-56.0603
1.464	-53.7496	-83.2172	-56.0093
1.46417	-53.8958	-83.1579	-55.9581
1.46433	-54.0745	-83.0971	-55.9066
1.4645	-54.2938	-83.0343	-55.8549
1.46467	-54.5645	-82.9693	-55.8029
1.46483	-54.8991	-82.9015	-55.7506
1.465	-55.3096	-82.8306	-55.6981
1.46517	-55.7969	-82.7556	-55.6453
1.46533	-56.3096	-82.6759	-55.5923
1.4655	-56.621	-82.5902	-55.5389
1.46567	-56.1133	-82.4978	-55.4853
1.46583	-54.0565	-82.3983	-55.4315
1.466	-50.779	-82.2946	-55.3773
1.46617	-47.593	-82.2009	-55.3228
1.46633	-45.7429	-82.1648	-55.2681
1.4665	-45.3817	-82.3023	-55.2131
1.46667	-45.7372	-82.6971	-55.1577
1.46683	-46.2486	-83.0734	-55.1021
1.467	-46.7227	-83.1658	-55.0462
1.46717	-47.1186	-83.0842	-54.9899
1.46733	-47.4395	-82.9565	-54.9334
1.4675	-47.6979	-82.8289	-54.8765
1.46767	-47.906	-82.712	-54.8193
1.46783	-48.0741	-82.6061	-54.7618
1.468	-48.2102	-82.5093	-54.7039
1.46817	-48.3204	-82.4197	-54.6458
1.46833	-48.4095	-82.3357	-54.5872
1.4685	-48.4811	-82.2559	-54.5284
1.46867	-48.5383	-82.1793	-54.4692
1.46883	-48.5832	-82.1054	-54.4096
1.469	-48.6176	-82.0335	-54.3498
1.46917	-48.6432	-81.9631	-54.2895
1.46933	-48.6611	-81.894	-54.2289
1.4695	-48.6722	-81.8258	-54.1679
1.46967	-48.6775	-81.7585	-54.1065
1.46983	-48.6776	-81.6917	-54.0448
1.47	-48.673	-81.6253	-53.9826
1.47017	-48.6643	-81.5593	-53.9201
1.47033	-48.6518	-81.4936	-53.8572
1.4705	-48.636	-81.428	-53.7939
1.47067	-48.6171	-81.3624	-53.7302
1.47083	-48.5954	-81.2969	-53.666
1.471	-48.5712	-81.2314	-53.6015
1.47117	-48.5445	-81.1658	-53.5365
1.47133	-48.5157	-81.1	-53.4711
1.4715	-48.4848	-81.0341	-53.4053
1.47167	-48.452	-80.968	-53.339
1.47183	-48.4174	-80.9017	-53.2722
1.472	-48.3812	-80.8352	-53.2051
1.47217	-48.3433	-80.7684	-53.1374
1.47233	-48.3039	-80.7013	-53.0693
1.4725	-48.2631	-80.6339	-53.0007
1.47267	-48.2209	-80.5661	-52.9316
1.47283	-48.1774	-80.498	-52.8621
1.473	-48.1326	-80.4296	-52.792
1.47317	-48.0867	-80.3607	-52.7214
1.47333	-48.0395	-80.2915	-52.6503
1.4735	-47.9912	-80.2219	-52.5787
1.47367	-47.9418	-80.1518	-52.5066
1.47383	-47.8913	-80.0813	-52.4339
1.474	-47.8398	-80.0103	-52.3607
1.47417	-47.7872	-79.9389	-52.2869
1.47433	-47.7337	-79.867	-52.2126
1.4745	-47.6791	-79.7946	-52.1377
1.47467	-47.6236	-79.7216	-52.0622
1.47483	-47.5671	-79.6482	-51.986
1.475	-47.5097	-79.5742	-51.9094
1.47517	-47.4513	-79.4997	-51.832
1.47533	-47.392	-79.4246	-51.7541
1.4755	-47.3317	-79.3489	-51.6755
1.47567	-47.2706	-79.2726	-51.5963
1.47583	-47.2085	-79.1958	-51.5164
1.476	-47.1455	-79.1183	-51.4359
1.47617	-47.0816	-79.0402	-51.3547
1.47633	-47.0168	-78.9615	-51.2728
1.4765	-46.9511	-78.8821	-51.1901
1.47667	-46.8845	-78.802	-51.1068
1.47683	-46.8169	-78.7212	-51.0227
1.477	-46.7484	-78.6398	-50.9379
1.47717	-46.679	-78.5576	-50.8524
1.47733	-46.6087	-78.4747	-50.766
1.4775	-46.5374	-78.3911	-50.6789
1.47767	-46.4652	-78.3067	-50.591
1.47783	-46.3921	-78.2215	-50.5022
1.478	-46.3179	-78.1355	-50.4126
1.47817	-46.2428	-78.0487	-50.3222
1.47833	-46.1667	-77.9611	-50.2309
1.4785	-46.0896	-77.8726	-50.1388
1.47867	-46.0115	-77.7832	-50.0457
1.47883	-45.9324	-77.693	-49.9517
1.479	-45.8523	-77.6019	-49.8568
1.47917	-45.7711	-77.5098	-49.7609
1.47933	-45.6888	-77.4168	-49.6641
1.4795	-45.6055	-77.3229	-49.5663
1.47967	-45.5211	-77.2279	-49.4674
1.47983	-45.4355	-77.132	-49.3675
1.48	-45.3489	-77.035	-49.2666
1.48017	-45.261	-76.9369	-49.1646
1.48033	-45.172	-76.8378	-49.0615
1.4805	-45.0819	-76.7376	-48.9572
1.48067	-44.9905	-76.6362	-48.8518
1.48083	-44.8978	-76.5337	-48.7452
1.481	-44.8039	-76.43	-48.6375
1.48117	-44.7087	-76.3251	-48.5285
1.48133	-44.6122	-76.2189	-48.4182
1.4815	-44.5144	-76.1115	-48.3067
1.48167	-44.4152	-76.0028	-48.1938
1.48183	-44.3147	-75.8927	-48.0796
1.482	-44.2126	-75.7813	-47.9641
1.48217	-44.1092	-75.6685	-47.8471
1.48233	-44.0043	-75.5542	-47.7287
1.4825	-43.8978	-75.4385	-47.6088
1.48267	-43.7898	-75.3213	-47.4874
1.48283	-43.6802	-75.2025	-47.3644
1.483	-43.569	-75.0822	-47.2399
1.48317	-43.4561	-74.9602	-47.1138
1.48333	-43.3416	-74.8366	-46.986
1.4835	-43.2253	-74.7112	-46.8565
1.48367	-43.1072	-74.5841	-46.7252
1.48383	-42.9873	-74.4552	-46.5922
1.484	-42.8655	-74.3244	-46.4573
1.48417	-42.7418	-74.1918	-46.3206
1.48433	-42.6161	-74.0572	-46.1819
1.4845	-42.4885	-73.9206	-46.0413
1.48467	-42.3588	-73.7819	-45.8987
1.48483	-42.2269	-73.6411	-45.7539
1.485	-42.0929	-73.4981	-45.6071
1.48517	-41.9567	-73.353	-45.4581
1.48533	-41.8182	-73.2055	-45.3068
1.4855	-41.6773	-73.0556	-45.1533
1.48567	-41.534	-72.9034	-44.9974
1.48583	-41.3883	-72.7486	-44.8391
1.486	-41.2401	-72.5913	-44.6783
1.48617	-41.0892	-72.4314	-44.5151
1.48633	-40.9357	-72.2688	-44.3492
1.4865	-40.7795	-72.1034	-44.1807
1.48667	-40.6205	-71.9351	-44.0094
1.48683	-40.4587	-71.764	-43.8355
1.487	-40.2939	-71.5898	-43.6586
1.48717	-40.1261	-71.4126	-43.4789
1.48733	-39.9553	-71.2322	-43.2963
1.4875	-39.7813	-71.0486	-43.1106
1.48767	-39.6042	-70.8617	-42.9219
1.48783	-39.4238	-70.6714	-42.7301
1.488	-39.2401	-70.4777	-42.5351
1.48817	-39.053	-70.2805	-42.3369
1.48833	-38.8626	-70.0797	-42.1356
1.4885	-38.6687	-69.8752	-41.931
1.48867	-38.4713	-69.6672	-41.7231
1.48883	-38.2704	-69.4554	-41.512
1.489	-38.0661	-69.2399	-41.2978
1.48917	-37.8583	-69.0207	-41.0803
1.48933	-37.6471	-68.7979	-40.8598
1.4895	-37.4326	-68.5714	-40.6363
1.48967	-37.2149	-68.3413	-40.4099
1.48983	-36.9941	-68.1079	-40.1809
1.49	-36.7704	-67.8711	-39.9494
1.49017	-36.5441	-67.6314	-39.7158
1.49033	-36.3155	-67.3889	-39.4805
1.4905	-36.085	-67.144	-39.2437
1.49067	-35.8531	-66.8973	-39.0062
1.49083	-35.6204	-66.6493	-38.7685
1.491	-35.3877	-66.4006	-38.5312
1.49117	-35.1557	-66.1522	-38.2954
1.49133	-34.9256	-65.905	-38.062
1.4915	-34.6985	-65.6603	-37.8322
1.49167	-34.4756	-65.4194	-37.6073
1.49183	-34.2587	-65.1838	-37.3887
1.492	-34.0495	-64.9555	-37.1781
1.49217	-33.8498	-64.7365	-36.9772
1.49233	-33.6617	-64.5289	-36.7881
1.4925	-33.4877	-64.3352	-36.6127
1.49267	-33.3298	-64.1579	-36.4531
1.49283	-33.1905	-63.9997	-36.3114
1.493	-33.0721	-63.8631	-36.1896
1.49317	-32.9767	-63.7505	-36.0895
1.49333	-32.9061	-63.6642	-36.0128
1.4935	-32.8618	-63.606	-35.9608
1.49367	-32.8447	-63.5772	-35.9344
1.49383	-32.8554	-63.5786	-35.9341
1.494	-32.8938	-63.6105	-35.9599
1.49417	-32.9591	-63.6722	-36.0115
1.49433	-33.0504	-63.7628	-36.0878
1.4945	-33.166	-63.8808	-36.1877
1.49467	-33.3041	-64.024	-36.3096
1.49483	-33.4628	-64.1901	-36.4516
1.495	-33.64	-64.3766	-36.6118
1.49517	-33.8335	-64.5809	-36.788
1.49533	-34.0413	-64.8004	-36.9782
1.4955	-34.2614	-65.0324	-37.1803
1.49567	-34.4919	-65.2747	-37.3924
1.49583	-34.7311	-65.5251	-37.6128
1.496	-34.9772	-65.7815	-37.8397
1.49617	-35.2288	-66.0425	-38.0717
1.49633	-35.4845	-66.3065	-38.3073
1.4965	-35.7432	-66.5726	-38.5456
1.49667	-36.0037	-66.8397	-38.7853
1.49683	-36.265	-67.1069	-39.0257
1.497	-36.5265	-67.3736	-39.266
1.49717	-36.7873	-67.639	-39.5056
1.49733	-37.0469	-67.9025	-39.7439
1.4975	-37.3048	-68.1635	-39.9804
1.49767	-37.5607	-68.4219	-40.2148
1.49783	-37.8141	-68.6771	-40.4469
1.498	-38.0648	-68.9291	-40.6763
1.49817	-38.3126	-69.1776	-40.903
1.49833	-38.5573	-69.4226	-41.1267
1.4985	-38.799	-69.6639	-41.3473
1.49867	-39.0373	-69.9016	-41.5647
1.49883	-39.2724	-70.1356	-41.779
1.499	-39.5041	-70.3659	-41.9901
1.49917	-39.7325	-70.5927	-42.1979
1.49933	-39.9576	-70.8158	-42.4025
1.4995	-40.1793	-71.0353	-42.604
1.49967	-40.3978	-71.2514	-42.8022
1.49983	-40.6131	-71.464	-42.9973
1.5	-40.8252	-71.6733	-43.1893
1.50017	-41.0341	-71.8793	-43.3783
1.50033	-41.24	-72.0821	-43.5643
1.5005	-41.4429	-72.2818	-43.7473
1.50067	-41.6429	-72.4784	-43.9274
1.50083	-41.84	-72.6721	-44.1048
1.501	-42.0343	-72.8629	-44.2794
1.50117	-42.2259	-73.0508	-44.4512
1.50133	-42.4148	-73.2361	-44.6205
1.5015	-42.6011	-73.4186	-44.7872
1.50167	-42.7849	-73.5986	-44.9513
1.50183	-42.9662	-73.7761	-45.1131
1.502	-43.1451	-73.9511	-45.2724
1.50217	-43.3218	-74.1238	-45.4294
1.50233	-43.4961	-74.2942	-45.5841
1.5025	-43.6682	-74.4623	-45.7366
1.50267	-43.8382	-74.6283	-45.887
1.50283	-44.0061	-74.7922	-46.0352
1.503	-44.172	-74.954	-46.1814
1.50317	-44.3359	-75.1138	-46.3256
1.50333	-44.4978	-75.2718	-46.4679
1.5035	-44.658	-75.4278	-46.6082
1.50367	-44.8163	-75.5821	-46.7467
1.50383	-44.9728	-75.7345	-46.8834
1.504	-45.1276	-75.8853	-47.0183
1.50417	-45.2808	-76.0344	-47.1515
1.50433	-45.4324	-76.1819	-47.283
1.5045	-45.5823	-76.3278	-47.4129
1.50467	-45.7308	-76.4722	-47.5412
1.50483	-45.8777	-76.6151	-47.6679
1.505	-46.0232	-76.7566	-47.7932
1.50517	-46.1673	-76.8967	-47.9169
1.50533	-46.3101	-77.0355	-48.0392
1.5055	-46.4515	-77.1729	-48.1601
1.50567	-46.5916	-77.3091	-48.2796
1.50583	-46.7304	-77.444	-48.3978
1.506	-46.8681	-77.5777	-48.5146
1.50617	-47.0045	-77.7103	-48.6302
1.50633	-47.1398	-77.8418	-48.7445
1.5065	-47.2739	-77.9721	-48.8576
1.50667	-47.407	-78.1013	-48.9695
1.50683	-47.539	-78.2296	-49.0802
1.507	-47.67	-78.3568	-49.1898
1.50717	-47.7999	-78.4831	-49.2983
1.50733	-47.9289	-78.6084	-49.4057
1.5075	-48.0569	-78.7327	-49.512
1.50767	-48.184	-78.8562	-49.6173
1.50783	-48.3102	-78.9789	-49.7216
1.508	-48.4356	-79.1007	-49.8248
1.50817	-48.56	-79.2216	-49.9271
1.50833	-48.6837	-79.3418	-50.0285
1.5085	-48.8066	-79.4613	-50.1289
1.50867	-48.9286	-79.58	-50.2284
1.50883	-49.05	-79.698	-50.327
1.509	-49.1706	-79.8153	-50.4247
1.50917	-49.2904	-79.9319	-50.5216
1.50933	-49.4096	-80.0479	-50.6176
1.5095	-49.5282	-80.1632	-50.7128
1.50967	-49.646	-80.278	-50.8072
1.50983	-49.7633	-80.3921	-50.9008
1.51	-49.8799	-80.5057	-50.9937
1.51017	-49.9959	-80.6188	-51.0858
1.51033	-50.1114	-80.7313	-51.1771
1.5105	-50.2263	-80.8434	-51.2678
1.51067	-50.3407	-80.9549	-51.3577
1.51083	-50.4545	-81.066	-51.447
1.511	-50.5679	-81.1766	-51.5355
1.51117	-50.6807	-81.2869	-51.6234
1.51133	-50.7931	-81.3966	-51.7106
1.5115	-50.9051	-81.5061	-51.7972
1.51167	-51.0166	-81.6151	-51.8832
1.51183	-51.1277	-81.7237	-51.9686
1.512	-51.2383	-81.8321	-52.0533
1.51217	-51.3486	-81.9401	-52.1375
1.51233	-51.4585	-82.0478	-52.221
1.5125	-51.5681	-82.1552	-52.304
1.51267	-51.6773	-82.2623	-52.3865
1.51283	-51.7862	-82.3692	-52.4684
1.513	-51.8948	-82.4758	-52.5498
1.51317	-52.0031	-82.5822	-52.6306
1.51333	-52.111	-82.6884	-52.7109
1.5135	-52.2188	-82.7944	-52.7908
1.51367	-52.3262	-82.9002	-52.8701
1.51383	-52.4335	-83.0059	-52.9489
1.514	-52.5405	-83.1114	-53.0273
1.51417	-52.6472	-83.2168	-53.1052
1.51433	-52.7538	-83.3221	-53.1827
1.5145	-52.8602	-83.4273	-53.2596
1.51467	-52.9664	-83.5323	-53.3362
1.51483	-53.0725	-83.6374	-53.4123
1.515	-53.1784	-83.7423	-53.488
1.51517	-53.2842	-83.8473	-53.5633
1.51533	-53.3899	-83.9522	-53.6381
1.5155	-53.4954	-84.0571	-53.7126
1.51567	-53.6009	-84.162	-53.7867
1.51583	-53.7063	-84.2669	-53.8604
1.516	-53.8116	-84.3719	-53.9337
1.51617	-53.9169	-84.477	-54.0066
1.51633	-54.0221	-84.5821	-54.0792
1.5165	-54.1273	-84.6873	-54.1514
1.51667	-54.2325	-84.7926	-54.2233
1.51683	-54.3377	-84.898	-54.2948
1.517	-54.4429	-85.0036	-54.366
1.51717	-54.5481	-85.1094	-54.4368
1.51733	-54.6534	-85.2153	-54.5074
1.5175	-54.7587	-85.3214	-54.5776
1.51767	-54.8642	-85.4277	-54.6475
1.51783	-54.9697	-85.5342	-54.7171
1.518	-55.0752	-85.641	-54.7864
1.51817	-55.1809	-85.748	-54.8554
1.51833	-55.2868	-85.8554	-54.9241
1.5185	-55.3927	-85.963	-54.9925
1.51867	-55.4988	-86.0709	-55.0607
1.51883	-55.6051	-86.1792	-55.1286
1.519	-55.7116	-86.2878	-55.1962
1.51917	-55.8183	-86.3968	-55.2636
1.51933	-55.9252	-86.5062	-55.3306
1.5195	-56.0323	-86.6161	-55.3975
1.51967	-56.1397	-86.7263	-55.4641
1.51983	-56.2473	-86.8371	-55.5305
1.52	-56.3552	-86.9483	-55.5966
1.52017	-56.4634	-87.06	-55.6625
1.52033	-56.572	-87.1722	-55.7282
1.5205	-56.6808	-87.285	-55.7936
1.52067	-56.79	-87.3984	-55.8589
1.52083	-56.8996	-87.5123	-55.9239
1.521	-57.0095	-87.6269	-55.9887
1.52117	-57.1198	-87.7422	-56.0534
1.52133	-57.2306	-87.8581	-56.1178
1.5215	-57.3418	-87.9748	-56.182
1.52167	-57.4534	-88.0921	-56.246
1.52183	-57.5656	-88.2103	-56.3099
1.522	-57.6782	-88.3292	-56.3736
1.52217	-57.7914	-88.4489	-56.437
1.52233	-57.9051	-88.5695	-56.5004
1.5225	-58.0193	-88.691	-56.5635
1.52267	-58.1341	-88.8135	-56.6265
1.52283	-58.2496	-88.9368	-56.6893
1.523	-58.3657	-89.0612	-56.752
1.52317	-58.4824	-89.1866	-56.8145
1.52333	-58.5998	-89.3131	-56.8768
1.5235	-58.7179	-89.4407	-56.939
1.52367	-58.8367	-89.5694	-57.0011
1.52383	-58.9563	-89.6993	-57.063
1.524	-59.0767	-89.8305	-57.1248
1.52417	-59.1979	-89.9629	-57.1865
1.52433	-59.32	-90.0967	-57.248
1.5245	-59.4429	-90.2319	-57.3094
1.52467	-59.5667	-90.3685	-57.3707
1.52483	-59.6915	-90.5066	-57.4318
1.525	-59.8172	-90.6462	-57.4929
1.52517	-59.944	-90.7875	-57.5538
1.52533	-60.0718	-90.9304	-57.6146
1.5255	-60.2007	-91.0751	-57.6753
1.52567	-60.3307	-91.2215	-57.7359
1.52583	-60.4618	-91.3698	-57.7964
1.526	-60.5942	-91.5201	-57.8568
1.52617	-60.7278	-91.6724	-57.9171
1.52633	-60.8627	-91.8267	-57.9774
1.5265	-60.9989	-91.9833	-58.0375
1.52667	-61.1365	-92.1422	-58.0975
1.52683	-61.2756	-92.3034	-58.1575
1.527	-61.4161	-92.4671	-58.2174
1.52717	-61.5582	-92.6333	-58.2771
1.52733	-61.7019	-92.8023	-58.3369
1.5275	-61.8472	-92.974	-58.3965
1.52767	-61.9943	-93.1487	-58.4561
1.52783	-62.1431	-93.3264	-58.5156
1.528	-62.2938	-93.5073	-58.575
1.52817	-62.4465	-93.6916	-58.6344
1.52833	-62.6011	-93.8793	-58.6937
1.5285	-62.7578	-94.0707	-58.7529
1.52867	-62.9167	-94.266	-58.8121
1.52883	-63.0779	-94.4652	-58.8712
1.529	-63.2413	-94.6687	-58.9303
1.52917	-63.4072	-94.8767	-58.9893
1.52933	-63.5757	-95.0893	-59.0483
1.5295	-63.7468	-95.3069	-59.1072
1.52967	-63.9206	-95.5296	-59.1661
1.52983	-64.0974	-95.7578	-59.2249
1.53	-64.2771	-95.9918	-59.2837
1.53017	-64.46	-96.232	-59.3424
1.53033	-64.6461	-96.4786	-59.4011
1.5305	-64.8357	-96.7321	-59.4598
1.53067	-65.0289	-96.993	-59.5184
1.53083	-65.2258	-97.2616	-59.577
1.531	-65.4267	-97.5386	-59.6355
1.53117	-65.6317	-97.8244	-59.694
1.53133	-65.841	-98.1197	-59.7525
1.5315	-66.055	-98.4252	-59.811
1.53167	-66.2737	-98.7417	-59.8694
1.53183	-66.4975	-99.07	-59.9278
1.532	-66.7267	-99.4111	-59.9861
1.53217	-66.9614	-99.7661	-60.0445
1.53233	-67.2022	-100.136	-60.1028
1.5325	-67.4493	-100.522	-60.161
1.53267	-67.703	-100.927	-60.2193
1.53283	-67.9639	-101.351	-60.2775
1.533	-68.2323	-101.797	-60.3357
[truncated: 1,002 more rows]
