# Supplementary material for: Ohm’s law of electromagnetic ideal fluids: impedance-governed supercoupling in complex near-zero-index networks
Source: Nat Commun. 2026 Jun 2;17:7131. doi: 10.1038/s41467-026-73657-1 (PMC13396760; doi:10.1038/s41467-026-73657-1)
Supplement: Supplementary file 5 — Supplementary Data 3 [file 41467_2026_73657_MOESM5_ESM.zip › FigS3i.xlsx]

## Sheet: Sheet1
Freq [GHz]	P3	P2	P1
1.2	0.01504	0.01498	0.01516
1.20017	0.0151	0.01503	0.01521
1.20033	0.01515	0.01509	0.01527
1.2005	0.01521	0.01514	0.01532
1.20067	0.01526	0.0152	0.01538
1.20083	0.01532	0.01525	0.01543
1.201	0.01537	0.01531	0.01549
1.20117	0.01543	0.01537	0.01554
1.20133	0.01549	0.01543	0.0156
1.2015	0.01554	0.01549	0.01565
1.20167	0.0156	0.01555	0.01571
1.20183	0.01566	0.0156	0.01577
1.202	0.01572	0.01567	0.01583
1.20217	0.01578	0.01573	0.01588
1.20233	0.01584	0.01579	0.01594
1.2025	0.01591	0.01585	0.016
1.20267	0.01597	0.01591	0.01606
1.20283	0.01603	0.01598	0.01612
1.203	0.01609	0.01604	0.01617
1.20317	0.01616	0.0161	0.01623
1.20333	0.01622	0.01617	0.01629
1.2035	0.01629	0.01623	0.01635
1.20367	0.01635	0.0163	0.01641
1.20383	0.01642	0.01636	0.01647
1.204	0.01648	0.01643	0.01653
1.20417	0.01655	0.01649	0.01659
1.20433	0.01662	0.01656	0.01665
1.2045	0.01668	0.01663	0.01671
1.20467	0.01675	0.0167	0.01678
1.20483	0.01682	0.01676	0.01684
1.205	0.01689	0.01683	0.0169
1.20517	0.01695	0.0169	0.01696
1.20533	0.01702	0.01697	0.01702
1.2055	0.01709	0.01704	0.01709
1.20567	0.01716	0.01711	0.01715
1.20583	0.01723	0.01718	0.01721
1.206	0.0173	0.01725	0.01728
1.20617	0.01737	0.01732	0.01734
1.20633	0.01744	0.01739	0.0174
1.2065	0.01751	0.01746	0.01747
1.20667	0.01758	0.01753	0.01753
1.20683	0.01766	0.0176	0.0176
1.207	0.01773	0.01767	0.01766
1.20717	0.0178	0.01774	0.01773
1.20733	0.01787	0.01781	0.01779
1.2075	0.01794	0.01789	0.01786
1.20767	0.01802	0.01796	0.01792
1.20783	0.01809	0.01803	0.01799
1.208	0.01816	0.0181	0.01806
1.20817	0.01823	0.01818	0.01812
1.20833	0.01831	0.01825	0.01819
1.2085	0.01838	0.01832	0.01826
1.20867	0.01845	0.01839	0.01832
1.20883	0.01853	0.01847	0.01839
1.209	0.0186	0.01854	0.01846
1.20917	0.01868	0.01861	0.01853
1.20933	0.01875	0.01869	0.0186
1.2095	0.01882	0.01876	0.01867
1.20967	0.0189	0.01884	0.01873
1.20983	0.01897	0.01891	0.0188
1.21	0.01905	0.01898	0.01887
1.21017	0.01912	0.01906	0.01894
1.21033	0.0192	0.01913	0.01901
1.2105	0.01927	0.01921	0.01908
1.21067	0.01934	0.01928	0.01915
1.21083	0.01942	0.01935	0.01922
1.211	0.01949	0.01943	0.01929
1.21117	0.01957	0.0195	0.01936
1.21133	0.01964	0.01958	0.01944
1.2115	0.01972	0.01965	0.01951
1.21167	0.01979	0.01973	0.01958
1.21183	0.01987	0.0198	0.01965
1.212	0.01994	0.01987	0.01972
1.21217	0.02002	0.01995	0.01979
1.21233	0.02009	0.02002	0.01987
1.2125	0.02017	0.0201	0.01994
1.21267	0.02024	0.02017	0.02001
1.21283	0.02032	0.02025	0.02009
1.213	0.02039	0.02032	0.02016
1.21317	0.02047	0.0204	0.02023
1.21333	0.02054	0.02047	0.02031
1.2135	0.02062	0.02054	0.02038
1.21367	0.02069	0.02062	0.02045
1.21383	0.02077	0.02069	0.02053
1.214	0.02084	0.02077	0.0206
1.21417	0.02092	0.02084	0.02068
1.21433	0.02099	0.02092	0.02075
1.2145	0.02107	0.02099	0.02083
1.21467	0.02114	0.02106	0.0209
1.21483	0.02122	0.02114	0.02098
1.215	0.02129	0.02121	0.02105
1.21517	0.02137	0.02129	0.02113
1.21533	0.02144	0.02136	0.0212
1.2155	0.02151	0.02143	0.02128
1.21567	0.02159	0.02151	0.02135
1.21583	0.02166	0.02158	0.02143
1.216	0.02174	0.02165	0.02151
1.21617	0.02181	0.02173	0.02158
1.21633	0.02188	0.0218	0.02166
1.2165	0.02196	0.02187	0.02173
1.21667	0.02203	0.02195	0.02181
1.21683	0.0221	0.02202	0.02189
1.217	0.02218	0.02209	0.02196
1.21717	0.02225	0.02217	0.02204
1.21733	0.02232	0.02224	0.02212
1.2175	0.0224	0.02231	0.02219
1.21767	0.02247	0.02238	0.02227
1.21783	0.02254	0.02246	0.02235
1.218	0.02262	0.02253	0.02243
1.21817	0.02269	0.0226	0.0225
1.21833	0.02276	0.02267	0.02258
1.2185	0.02283	0.02274	0.02266
1.21867	0.0229	0.02282	0.02274
1.21883	0.02298	0.02289	0.02281
1.219	0.02305	0.02296	0.02289
1.21917	0.02312	0.02303	0.02297
1.21933	0.02319	0.0231	0.02305
1.2195	0.02326	0.02317	0.02312
1.21967	0.02333	0.02324	0.0232
1.21983	0.0234	0.02331	0.02328
1.22	0.02347	0.02338	0.02336
1.22017	0.02354	0.02345	0.02343
1.22033	0.02361	0.02352	0.02351
1.2205	0.02368	0.02359	0.02359
1.22067	0.02375	0.02366	0.02367
1.22083	0.02382	0.02373	0.02375
1.221	0.02389	0.0238	0.02382
1.22117	0.02396	0.02387	0.0239
1.22133	0.02403	0.02394	0.02398
1.2215	0.0241	0.024	0.02405
1.22167	0.02417	0.02407	0.02413
1.22183	0.02424	0.02414	0.02421
1.222	0.0243	0.02421	0.02429
1.22217	0.02437	0.02427	0.02436
1.22233	0.02444	0.02434	0.02444
1.2225	0.02451	0.02441	0.02452
1.22267	0.02457	0.02448	0.02459
1.22283	0.02464	0.02454	0.02467
1.223	0.02471	0.02461	0.02475
1.22317	0.02477	0.02467	0.02482
1.22333	0.02484	0.02474	0.0249
1.2235	0.02491	0.02481	0.02498
1.22367	0.02497	0.02487	0.02505
1.22383	0.02504	0.02494	0.02513
1.224	0.0251	0.025	0.0252
1.22417	0.02517	0.02506	0.02528
1.22433	0.02523	0.02513	0.02535
1.2245	0.0253	0.02519	0.02543
1.22467	0.02536	0.02526	0.0255
1.22483	0.02542	0.02532	0.02558
1.225	0.02549	0.02538	0.02565
1.22517	0.02555	0.02545	0.02573
1.22533	0.02561	0.02551	0.0258
1.2255	0.02567	0.02557	0.02588
1.22567	0.02574	0.02563	0.02595
1.22583	0.0258	0.02569	0.02602
1.226	0.02586	0.02575	0.02609
1.22617	0.02592	0.02582	0.02617
1.22633	0.02598	0.02588	0.02624
1.2265	0.02604	0.02594	0.02631
1.22667	0.0261	0.026	0.02638
1.22683	0.02616	0.02606	0.02646
1.227	0.02622	0.02611	0.02653
1.22717	0.02628	0.02617	0.0266
1.22733	0.02634	0.02623	0.02667
1.2275	0.0264	0.02629	0.02674
1.22767	0.02646	0.02635	0.02681
1.22783	0.02651	0.02641	0.02688
1.228	0.02657	0.02646	0.02695
1.22817	0.02663	0.02652	0.02702
1.22833	0.02669	0.02658	0.02708
1.2285	0.02674	0.02663	0.02715
1.22867	0.0268	0.02669	0.02722
1.22883	0.02685	0.02674	0.02729
1.229	0.02691	0.0268	0.02735
1.22917	0.02696	0.02685	0.02742
1.22933	0.02702	0.02691	0.02748
1.2295	0.02707	0.02696	0.02755
1.22967	0.02713	0.02701	0.02762
1.22983	0.02718	0.02707	0.02768
1.23	0.02723	0.02712	0.02774
1.23017	0.02728	0.02717	0.02781
1.23033	0.02734	0.02722	0.02787
1.2305	0.02739	0.02728	0.02793
1.23067	0.02744	0.02733	0.028
1.23083	0.02749	0.02738	0.02806
1.231	0.02754	0.02743	0.02812
1.23117	0.02759	0.02748	0.02818
1.23133	0.02764	0.02753	0.02824
1.2315	0.02769	0.02758	0.0283
1.23167	0.02774	0.02763	0.02836
1.23183	0.02779	0.02767	0.02842
1.232	0.02784	0.02772	0.02847
1.23217	0.02788	0.02777	0.02853
1.23233	0.02793	0.02782	0.02859
1.2325	0.02798	0.02786	0.02864
1.23267	0.02802	0.02791	0.0287
1.23283	0.02807	0.02796	0.02876
1.233	0.02812	0.028	0.02881
1.23317	0.02816	0.02805	0.02886
1.23333	0.02821	0.02809	0.02892
1.2335	0.02825	0.02813	0.02897
1.23367	0.02829	0.02818	0.02902
1.23383	0.02834	0.02822	0.02907
1.234	0.02838	0.02826	0.02912
1.23417	0.02842	0.02831	0.02917
1.23433	0.02846	0.02835	0.02922
1.2345	0.0285	0.02839	0.02927
1.23467	0.02855	0.02843	0.02932
1.23483	0.02859	0.02847	0.02937
1.235	0.02863	0.02851	0.02942
1.23517	0.02867	0.02855	0.02946
1.23533	0.02871	0.02859	0.02951
1.2355	0.02874	0.02863	0.02955
1.23567	0.02878	0.02866	0.0296
1.23583	0.02882	0.0287	0.02964
1.236	0.02886	0.02874	0.02969
1.23617	0.02889	0.02878	0.02973
1.23633	0.02893	0.02881	0.02977
1.2365	0.02897	0.02885	0.02981
1.23667	0.029	0.02888	0.02985
1.23683	0.02904	0.02892	0.02989
1.237	0.02907	0.02895	0.02993
1.23717	0.02911	0.02899	0.02997
1.23733	0.02914	0.02902	0.03001
1.2375	0.02917	0.02905	0.03004
1.23767	0.0292	0.02909	0.03008
1.23783	0.02924	0.02912	0.03012
1.238	0.02927	0.02915	0.03015
1.23817	0.0293	0.02918	0.03019
1.23833	0.02933	0.02921	0.03022
1.2385	0.02936	0.02924	0.03025
1.23867	0.02939	0.02927	0.03029
1.23883	0.02942	0.0293	0.03032
1.239	0.02945	0.02933	0.03035
1.23917	0.02948	0.02936	0.03038
1.23933	0.0295	0.02938	0.03041
1.2395	0.02953	0.02941	0.03044
1.23967	0.02956	0.02944	0.03047
1.23983	0.02958	0.02946	0.03049
1.24	0.02961	0.02949	0.03052
1.24017	0.02964	0.02952	0.03055
1.24033	0.02966	0.02954	0.03057
1.2405	0.02969	0.02956	0.0306
1.24067	0.02971	0.02959	0.03062
1.24083	0.02973	0.02961	0.03064
1.241	0.02976	0.02964	0.03067
1.24117	0.02978	0.02966	0.03069
1.24133	0.0298	0.02968	0.03071
1.2415	0.02982	0.0297	0.03073
1.24167	0.02984	0.02972	0.03075
1.24183	0.02986	0.02974	0.03077
1.242	0.02988	0.02976	0.03079
1.24217	0.0299	0.02978	0.03081
1.24233	0.02992	0.0298	0.03082
1.2425	0.02994	0.02982	0.03084
1.24267	0.02996	0.02984	0.03086
1.24283	0.02998	0.02986	0.03087
1.243	0.03	0.02987	0.03089
1.24317	0.03001	0.02989	0.0309
1.24333	0.03003	0.02991	0.03092
1.2435	0.03004	0.02992	0.03093
1.24367	0.03006	0.02994	0.03094
1.24383	0.03008	0.02995	0.03095
1.244	0.03009	0.02997	0.03096
1.24417	0.0301	0.02998	0.03097
1.24433	0.03012	0.03	0.03098
1.2445	0.03013	0.03001	0.03099
1.24467	0.03014	0.03002	0.031
1.24483	0.03016	0.03003	0.03101
1.245	0.03017	0.03005	0.03102
1.24517	0.03018	0.03006	0.03103
1.24533	0.03019	0.03007	0.03103
1.2455	0.0302	0.03008	0.03104
1.24567	0.03021	0.03009	0.03104
1.24583	0.03022	0.0301	0.03105
1.246	0.03023	0.03011	0.03105
1.24617	0.03024	0.03012	0.03105
1.24633	0.03025	0.03013	0.03106
1.2465	0.03026	0.03013	0.03106
1.24667	0.03026	0.03014	0.03106
1.24683	0.03027	0.03015	0.03106
1.247	0.03028	0.03016	0.03106
1.24717	0.03028	0.03016	0.03106
1.24733	0.03029	0.03017	0.03106
1.2475	0.0303	0.03017	0.03106
1.24767	0.0303	0.03018	0.03106
1.24783	0.03031	0.03018	0.03106
1.248	0.03031	0.03019	0.03106
1.24817	0.03031	0.03019	0.03106
1.24833	0.03032	0.0302	0.03105
1.2485	0.03032	0.0302	0.03105
1.24867	0.03032	0.0302	0.03105
1.24883	0.03033	0.0302	0.03104
1.249	0.03033	0.03021	0.03104
1.24917	0.03033	0.03021	0.03103
1.24933	0.03033	0.03021	0.03102
1.2495	0.03033	0.03021	0.03102
1.24967	0.03033	0.03021	0.03101
1.24983	0.03033	0.03021	0.031
1.25	0.03033	0.03021	0.031
1.25017	0.03033	0.03021	0.03099
1.25033	0.03033	0.03021	0.03098
1.2505	0.03033	0.03021	0.03097
1.25067	0.03033	0.03021	0.03096
1.25083	0.03033	0.0302	0.03095
1.251	0.03032	0.0302	0.03094
1.25117	0.03032	0.0302	0.03093
1.25133	0.03032	0.0302	0.03092
1.2515	0.03031	0.03019	0.03091
1.25167	0.03031	0.03019	0.0309
1.25183	0.03031	0.03019	0.03089
1.252	0.0303	0.03018	0.03088
1.25217	0.0303	0.03018	0.03086
1.25233	0.03029	0.03017	0.03085
1.2525	0.03029	0.03017	0.03084
1.25267	0.03028	0.03016	0.03082
1.25283	0.03028	0.03016	0.03081
1.253	0.03027	0.03015	0.0308
1.25317	0.03026	0.03014	0.03078
1.25333	0.03026	0.03014	0.03077
1.2535	0.03025	0.03013	0.03075
1.25367	0.03024	0.03012	0.03074
1.25383	0.03023	0.03011	0.03072
1.254	0.03023	0.03011	0.03071
1.25417	0.03022	0.0301	0.03069
1.25433	0.03021	0.03009	0.03067
1.2545	0.0302	0.03008	0.03066
1.25467	0.03019	0.03007	0.03064
1.25483	0.03018	0.03006	0.03062
1.255	0.03017	0.03005	0.03061
1.25517	0.03016	0.03004	0.03059
1.25533	0.03015	0.03003	0.03057
1.2555	0.03014	0.03002	0.03055
1.25567	0.03013	0.03001	0.03053
1.25583	0.03012	0.03	0.03052
1.256	0.03011	0.02999	0.0305
1.25617	0.0301	0.02998	0.03048
1.25633	0.03009	0.02997	0.03046
1.2565	0.03007	0.02996	0.03044
1.25667	0.03006	0.02995	0.03042
1.25683	0.03005	0.02993	0.0304
1.257	0.03004	0.02992	0.03038
1.25717	0.03003	0.02991	0.03036
1.25733	0.03001	0.0299	0.03034
1.2575	0.03	0.02988	0.03032
1.25767	0.02999	0.02987	0.0303
1.25783	0.02997	0.02986	0.03028
1.258	0.02996	0.02984	0.03026
1.25817	0.02994	0.02983	0.03024
1.25833	0.02993	0.02981	0.03022
1.2585	0.02992	0.0298	0.0302
1.25867	0.0299	0.02979	0.03017
1.25883	0.02989	0.02977	0.03015
1.259	0.02987	0.02976	0.03013
1.25917	0.02986	0.02974	0.03011
1.25933	0.02984	0.02973	0.03009
1.2595	0.02983	0.02971	0.03007
1.25967	0.02981	0.0297	0.03004
1.25983	0.0298	0.02968	0.03002
1.26	0.02978	0.02966	0.03
1.26017	0.02976	0.02965	0.02998
1.26033	0.02975	0.02963	0.02996
1.2605	0.02973	0.02962	0.02993
1.26067	0.02971	0.0296	0.02991
1.26083	0.0297	0.02958	0.02989
1.261	0.02968	0.02957	0.02987
1.26117	0.02966	0.02955	0.02984
1.26133	0.02965	0.02953	0.02982
1.2615	0.02963	0.02951	0.0298
1.26167	0.02961	0.0295	0.02977
1.26183	0.02959	0.02948	0.02975
1.262	0.02958	0.02946	0.02973
1.26217	0.02956	0.02944	0.0297
1.26233	0.02954	0.02943	0.02968
1.2625	0.02952	0.02941	0.02966
1.26267	0.0295	0.02939	0.02963
1.26283	0.02949	0.02937	0.02961
1.263	0.02947	0.02935	0.02959
1.26317	0.02945	0.02934	0.02956
1.26333	0.02943	0.02932	0.02954
1.2635	0.02941	0.0293	0.02952
1.26367	0.02939	0.02928	0.02949
1.26383	0.02937	0.02926	0.02947
1.264	0.02936	0.02924	0.02945
1.26417	0.02934	0.02922	0.02942
1.26433	0.02932	0.02921	0.0294
1.2645	0.0293	0.02919	0.02938
1.26467	0.02928	0.02917	0.02935
1.26483	0.02926	0.02915	0.02933
1.265	0.02924	0.02913	0.02931
1.26517	0.02922	0.02911	0.02928
1.26533	0.0292	0.02909	0.02926
1.2655	0.02918	0.02907	0.02923
1.26567	0.02916	0.02905	0.02921
1.26583	0.02914	0.02903	0.02919
1.266	0.02912	0.02901	0.02916
1.26617	0.0291	0.02899	0.02914
1.26633	0.02908	0.02897	0.02912
1.2665	0.02906	0.02895	0.02909
1.26667	0.02904	0.02893	0.02907
1.26683	0.02902	0.02891	0.02905
1.267	0.029	0.02889	0.02902
1.26717	0.02898	0.02887	0.029
1.26733	0.02896	0.02885	0.02898
1.2675	0.02894	0.02883	0.02895
1.26767	0.02892	0.02881	0.02893
1.26783	0.0289	0.02879	0.0289
1.268	0.02888	0.02877	0.02888
1.26817	0.02886	0.02875	0.02886
1.26833	0.02884	0.02873	0.02883
1.2685	0.02882	0.02871	0.02881
1.26867	0.0288	0.02869	0.02879
1.26883	0.02877	0.02867	0.02877
1.269	0.02875	0.02865	0.02874
1.26917	0.02873	0.02862	0.02872
1.26933	0.02871	0.0286	0.0287
1.2695	0.02869	0.02858	0.02867
1.26967	0.02867	0.02856	0.02865
1.26983	0.02865	0.02854	0.02863
1.27	0.02863	0.02852	0.0286
1.27017	0.02861	0.0285	0.02858
1.27033	0.02859	0.02848	0.02856
1.2705	0.02857	0.02846	0.02854
1.27067	0.02854	0.02844	0.02851
1.27083	0.02852	0.02842	0.02849
1.271	0.0285	0.0284	0.02847
1.27117	0.02848	0.02838	0.02845
1.27133	0.02846	0.02835	0.02842
1.2715	0.02844	0.02833	0.0284
1.27167	0.02842	0.02831	0.02838
1.27183	0.0284	0.02829	0.02836
1.272	0.02838	0.02827	0.02833
1.27217	0.02836	0.02825	0.02831
1.27233	0.02833	0.02823	0.02829
1.2725	0.02831	0.02821	0.02827
1.27267	0.02829	0.02819	0.02824
1.27283	0.02827	0.02817	0.02822
1.273	0.02825	0.02815	0.0282
1.27317	0.02823	0.02812	0.02818
1.27333	0.02821	0.0281	0.02816
1.2735	0.02819	0.02808	0.02814
1.27367	0.02817	0.02806	0.02811
1.27383	0.02815	0.02804	0.02809
1.274	0.02813	0.02802	0.02807
1.27417	0.0281	0.028	0.02805
1.27433	0.02808	0.02798	0.02803
1.2745	0.02806	0.02796	0.02801
1.27467	0.02804	0.02794	0.02799
1.27483	0.02802	0.02792	0.02797
1.275	0.028	0.0279	0.02794
1.27517	0.02798	0.02788	0.02792
1.27533	0.02796	0.02786	0.0279
1.2755	0.02794	0.02784	0.02788
1.27567	0.02792	0.02781	0.02786
1.27583	0.0279	0.02779	0.02784
1.276	0.02788	0.02777	0.02782
1.27617	0.02786	0.02775	0.0278
1.27633	0.02784	0.02773	0.02778
1.2765	0.02782	0.02771	0.02776
1.27667	0.02779	0.02769	0.02774
1.27683	0.02777	0.02767	0.02772
1.277	0.02775	0.02765	0.0277
1.27717	0.02773	0.02763	0.02768
1.27733	0.02771	0.02761	0.02766
1.2775	0.02769	0.02759	0.02764
1.27767	0.02767	0.02757	0.02762
1.27783	0.02765	0.02755	0.0276
1.278	0.02763	0.02753	0.02758
1.27817	0.02761	0.02751	0.02756
1.27833	0.02759	0.02749	0.02754
1.2785	0.02757	0.02747	0.02752
1.27867	0.02755	0.02745	0.0275
1.27883	0.02753	0.02743	0.02748
1.279	0.02751	0.02741	0.02746
1.27917	0.02749	0.02739	0.02744
1.27933	0.02747	0.02737	0.02742
1.2795	0.02745	0.02735	0.0274
1.27967	0.02743	0.02733	0.02739
1.27983	0.02741	0.02731	0.02737
1.28	0.02739	0.02729	0.02735
1.28017	0.02737	0.02727	0.02733
1.28033	0.02736	0.02726	0.02731
1.2805	0.02734	0.02724	0.02729
1.28067	0.02732	0.02722	0.02727
1.28083	0.0273	0.0272	0.02726
1.281	0.02728	0.02718	0.02724
1.28117	0.02726	0.02716	0.02722
1.28133	0.02724	0.02714	0.0272
1.2815	0.02722	0.02712	0.02718
1.28167	0.0272	0.0271	0.02717
1.28183	0.02718	0.02708	0.02715
1.282	0.02716	0.02706	0.02713
1.28217	0.02714	0.02705	0.02711
1.28233	0.02713	0.02703	0.0271
1.2825	0.02711	0.02701	0.02708
1.28267	0.02709	0.02699	0.02706
1.28283	0.02707	0.02697	0.02704
1.283	0.02705	0.02695	0.02703
1.28317	0.02703	0.02693	0.02701
1.28333	0.02701	0.02692	0.02699
1.2835	0.027	0.0269	0.02697
1.28367	0.02698	0.02688	0.02696
1.28383	0.02696	0.02686	0.02694
1.284	0.02694	0.02684	0.02692
1.28417	0.02692	0.02683	0.02691
1.28433	0.0269	0.02681	0.02689
1.2845	0.02689	0.02679	0.02687
1.28467	0.02687	0.02677	0.02686
1.28483	0.02685	0.02675	0.02684
1.285	0.02683	0.02674	0.02682
1.28517	0.02682	0.02672	0.02681
1.28533	0.0268	0.0267	0.02679
1.2855	0.02678	0.02668	0.02678
1.28567	0.02676	0.02667	0.02676
1.28583	0.02674	0.02665	0.02674
1.286	0.02673	0.02663	0.02673
1.28617	0.02671	0.02661	0.02671
1.28633	0.02669	0.0266	0.0267
1.2865	0.02668	0.02658	0.02668
1.28667	0.02666	0.02656	0.02667
1.28683	0.02664	0.02655	0.02665
1.287	0.02662	0.02653	0.02663
1.28717	0.02661	0.02651	0.02662
1.28733	0.02659	0.0265	0.0266
1.2875	0.02657	0.02648	0.02659
1.28767	0.02656	0.02646	0.02657
1.28783	0.02654	0.02645	0.02656
1.288	0.02652	0.02643	0.02654
1.28817	0.02651	0.02641	0.02653
1.28833	0.02649	0.0264	0.02651
1.2885	0.02647	0.02638	0.0265
1.28867	0.02646	0.02636	0.02648
1.28883	0.02644	0.02635	0.02647
1.289	0.02643	0.02633	0.02646
1.28917	0.02641	0.02632	0.02644
1.28933	0.02639	0.0263	0.02643
1.2895	0.02638	0.02628	0.02641
1.28967	0.02636	0.02627	0.0264
1.28983	0.02635	0.02625	0.02638
1.29	0.02633	0.02624	0.02637
1.29017	0.02631	0.02622	0.02636
1.29033	0.0263	0.02621	0.02634
1.2905	0.02628	0.02619	0.02633
1.29067	0.02627	0.02617	0.02631
1.29083	0.02625	0.02616	0.0263
1.291	0.02624	0.02614	0.02629
1.29117	0.02622	0.02613	0.02627
1.29133	0.02621	0.02611	0.02626
1.2915	0.02619	0.0261	0.02625
1.29167	0.02618	0.02608	0.02623
1.29183	0.02616	0.02607	0.02622
1.292	0.02615	0.02605	0.02621
1.29217	0.02613	0.02604	0.02619
1.29233	0.02612	0.02603	0.02618
1.2925	0.0261	0.02601	0.02617
1.29267	0.02609	0.026	0.02615
1.29283	0.02607	0.02598	0.02614
1.293	0.02606	0.02597	0.02613
1.29317	0.02605	0.02595	0.02612
1.29333	0.02603	0.02594	0.0261
1.2935	0.02602	0.02593	0.02609
1.29367	0.026	0.02591	0.02608
1.29383	0.02599	0.0259	0.02607
1.294	0.02598	0.02588	0.02605
1.29417	0.02596	0.02587	0.02604
1.29433	0.02595	0.02586	0.02603
1.2945	0.02593	0.02584	0.02602
1.29467	0.02592	0.02583	0.026
1.29483	0.02591	0.02582	0.02599
1.295	0.02589	0.0258	0.02598
1.29517	0.02588	0.02579	0.02597
1.29533	0.02587	0.02578	0.02596
1.2955	0.02585	0.02576	0.02594
1.29567	0.02584	0.02575	0.02593
1.29583	0.02583	0.02574	0.02592
1.296	0.02581	0.02572	0.02591
1.29617	0.0258	0.02571	0.0259
1.29633	0.02579	0.0257	0.02589
1.2965	0.02578	0.02568	0.02587
1.29667	0.02576	0.02567	0.02586
1.29683	0.02575	0.02566	0.02585
1.297	0.02574	0.02565	0.02584
1.29717	0.02573	0.02563	0.02583
1.29733	0.02571	0.02562	0.02582
1.2975	0.0257	0.02561	0.02581
1.29767	0.02569	0.0256	0.0258
1.29783	0.02568	0.02559	0.02578
1.298	0.02566	0.02557	0.02577
1.29817	0.02565	0.02556	0.02576
1.29833	0.02564	0.02555	0.02575
1.2985	0.02563	0.02554	0.02574
1.29867	0.02562	0.02553	0.02573
1.29883	0.0256	0.02551	0.02572
1.299	0.02559	0.0255	0.02571
1.29917	0.02558	0.02549	0.0257
1.29933	0.02557	0.02548	0.02569
1.2995	0.02556	0.02547	0.02568
1.29967	0.02555	0.02546	0.02567
1.29983	0.02554	0.02545	0.02566
1.3	0.02552	0.02544	0.02565
1.30017	0.02551	0.02542	0.02564
1.30033	0.0255	0.02541	0.02563
1.3005	0.02549	0.0254	0.02562
1.30067	0.02548	0.02539	0.02561
1.30083	0.02547	0.02538	0.0256
1.301	0.02546	0.02537	0.02559
1.30117	0.02545	0.02536	0.02558
1.30133	0.02544	0.02535	0.02557
1.3015	0.02543	0.02534	0.02556
1.30167	0.02542	0.02533	0.02555
1.30183	0.02541	0.02532	0.02554
1.302	0.0254	0.02531	0.02553
1.30217	0.02539	0.0253	0.02552
1.30233	0.02538	0.02529	0.02551
1.3025	0.02537	0.02528	0.0255
1.30267	0.02536	0.02527	0.02549
1.30283	0.02535	0.02526	0.02548
1.303	0.02534	0.02525	0.02547
1.30317	0.02533	0.02524	0.02546
1.30333	0.02532	0.02523	0.02546
1.3035	0.02531	0.02522	0.02545
1.30367	0.0253	0.02521	0.02544
1.30383	0.02529	0.0252	0.02543
1.304	0.02528	0.02519	0.02542
1.30417	0.02527	0.02518	0.02541
1.30433	0.02526	0.02517	0.0254
1.3045	0.02525	0.02516	0.02539
1.30467	0.02524	0.02515	0.02538
1.30483	0.02523	0.02514	0.02538
1.305	0.02522	0.02514	0.02537
1.30517	0.02521	0.02513	0.02536
1.30533	0.02521	0.02512	0.02535
1.3055	0.0252	0.02511	0.02534
1.30567	0.02519	0.0251	0.02533
1.30583	0.02518	0.02509	0.02533
1.306	0.02517	0.02508	0.02532
1.30617	0.02516	0.02508	0.02531
1.30633	0.02515	0.02507	0.0253
1.3065	0.02515	0.02506	0.02529
1.30667	0.02514	0.02505	0.02529
1.30683	0.02513	0.02504	0.02528
1.307	0.02512	0.02503	0.02527
1.30717	0.02511	0.02503	0.02526
1.30733	0.02511	0.02502	0.02525
1.3075	0.0251	0.02501	0.02525
1.30767	0.02509	0.025	0.02524
1.30783	0.02508	0.025	0.02523
1.308	0.02507	0.02499	0.02522
1.30817	0.02507	0.02498	0.02522
1.30833	0.02506	0.02497	0.02521
1.3085	0.02505	0.02497	0.0252
1.30867	0.02504	0.02496	0.0252
1.30883	0.02504	0.02495	0.02519
1.309	0.02503	0.02494	0.02518
1.30917	0.02502	0.02494	0.02517
1.30933	0.02502	0.02493	0.02517
1.3095	0.02501	0.02492	0.02516
1.30967	0.025	0.02492	0.02515
1.30983	0.02499	0.02491	0.02515
1.31	0.02499	0.0249	0.02514
1.31017	0.02498	0.0249	0.02513
1.31033	0.02497	0.02489	0.02513
1.3105	0.02497	0.02488	0.02512
1.31067	0.02496	0.02488	0.02511
1.31083	0.02496	0.02487	0.02511
1.311	0.02495	0.02486	0.0251
1.31117	0.02494	0.02486	0.02509
1.31133	0.02494	0.02485	0.02509
1.3115	0.02493	0.02484	0.02508
1.31167	0.02492	0.02484	0.02507
1.31183	0.02492	0.02483	0.02507
1.312	0.02491	0.02483	0.02506
1.31217	0.02491	0.02482	0.02506
1.31233	0.0249	0.02482	0.02505
1.3125	0.0249	0.02481	0.02504
1.31267	0.02489	0.0248	0.02504
1.31283	0.02488	0.0248	0.02503
1.313	0.02488	0.02479	0.02503
1.31317	0.02487	0.02479	0.02502
1.31333	0.02487	0.02478	0.02502
1.3135	0.02486	0.02478	0.02501
1.31367	0.02486	0.02477	0.025
1.31383	0.02485	0.02477	0.025
1.314	0.02485	0.02476	0.02499
1.31417	0.02484	0.02476	0.02499
1.31433	0.02484	0.02475	0.02498
1.3145	0.02483	0.02475	0.02498
1.31467	0.02483	0.02474	0.02497
1.31483	0.02482	0.02474	0.02497
1.315	0.02482	0.02473	0.02496
1.31517	0.02481	0.02473	0.02496
1.31533	0.02481	0.02472	0.02495
1.3155	0.0248	0.02472	0.02495
1.31567	0.0248	0.02472	0.02494
1.31583	0.0248	0.02471	0.02494
1.316	0.02479	0.02471	0.02493
1.31617	0.02479	0.0247	0.02493
1.31633	0.02478	0.0247	0.02492
1.3165	0.02478	0.02469	0.02492
1.31667	0.02478	0.02469	0.02492
1.31683	0.02477	0.02469	0.02491
1.317	0.02477	0.02468	0.02491
1.31717	0.02476	0.02468	0.0249
1.31733	0.02476	0.02468	0.0249
1.3175	0.02476	0.02467	0.02489
1.31767	0.02475	0.02467	0.02489
1.31783	0.02475	0.02467	0.02489
1.318	0.02475	0.02466	0.02488
1.31817	0.02474	0.02466	0.02488
1.31833	0.02474	0.02466	0.02487
1.3185	0.02474	0.02465	0.02487
1.31867	0.02473	0.02465	0.02487
1.31883	0.02473	0.02465	0.02486
1.319	0.02473	0.02464	0.02486
1.31917	0.02472	0.02464	0.02486
1.31933	0.02472	0.02464	0.02485
1.3195	0.02472	0.02463	0.02485
1.31967	0.02472	0.02463	0.02485
1.31983	0.02471	0.02463	0.02484
1.32	0.02471	0.02463	0.02484
1.32017	0.02471	0.02462	0.02484
1.32033	0.02471	0.02462	0.02483
1.3205	0.0247	0.02462	0.02483
1.32067	0.0247	0.02462	0.02483
1.32083	0.0247	0.02461	0.02482
1.321	0.0247	0.02461	0.02482
1.32117	0.02469	0.02461	0.02482
1.32133	0.02469	0.02461	0.02482
1.3215	0.02469	0.02461	0.02481
1.32167	0.02469	0.0246	0.02481
1.32183	0.02469	0.0246	0.02481
1.322	0.02468	0.0246	0.02481
1.32217	0.02468	0.0246	0.0248
1.32233	0.02468	0.0246	0.0248
1.3225	0.02468	0.0246	0.0248
1.32267	0.02468	0.02459	0.0248
1.32283	0.02468	0.02459	0.02479
1.323	0.02468	0.02459	0.02479
1.32317	0.02467	0.02459	0.02479
1.32333	0.02467	0.02459	0.02479
1.3235	0.02467	0.02459	0.02479
1.32367	0.02467	0.02459	0.02478
1.32383	0.02467	0.02459	0.02478
1.324	0.02467	0.02459	0.02478
1.32417	0.02467	0.02458	0.02478
1.32433	0.02467	0.02458	0.02478
1.3245	0.02467	0.02458	0.02478
1.32467	0.02467	0.02458	0.02477
1.32483	0.02467	0.02458	0.02477
1.325	0.02466	0.02458	0.02477
1.32517	0.02466	0.02458	0.02477
1.32533	0.02466	0.02458	0.02477
1.3255	0.02466	0.02458	0.02477
1.32567	0.02466	0.02458	0.02477
1.32583	0.02466	0.02458	0.02477
1.326	0.02466	0.02458	0.02477
1.32617	0.02466	0.02458	0.02477
1.32633	0.02466	0.02458	0.02476
1.3265	0.02466	0.02458	0.02476
1.32667	0.02466	0.02458	0.02476
1.32683	0.02466	0.02458	0.02476
1.327	0.02466	0.02458	0.02476
1.32717	0.02466	0.02458	0.02476
1.32733	0.02466	0.02458	0.02476
1.3275	0.02466	0.02458	0.02476
1.32767	0.02467	0.02458	0.02476
1.32783	0.02467	0.02458	0.02476
1.328	0.02467	0.02458	0.02476
1.32817	0.02467	0.02458	0.02476
1.32833	0.02467	0.02458	0.02476
1.3285	0.02467	0.02459	0.02476
1.32867	0.02467	0.02459	0.02476
1.32883	0.02467	0.02459	0.02476
1.329	0.02467	0.02459	0.02476
1.32917	0.02467	0.02459	0.02476
1.32933	0.02467	0.02459	0.02476
1.3295	0.02468	0.02459	0.02476
1.32967	0.02468	0.02459	0.02476
1.32983	0.02468	0.02459	0.02477
1.33	0.02468	0.0246	0.02477
1.33017	0.02468	0.0246	0.02477
1.33033	0.02468	0.0246	0.02477
1.3305	0.02468	0.0246	0.02477
1.33067	0.02469	0.0246	0.02477
1.33083	0.02469	0.0246	0.02477
1.331	0.02469	0.02461	0.02477
1.33117	0.02469	0.02461	0.02477
1.33133	0.02469	0.02461	0.02477
1.3315	0.0247	0.02461	0.02478
1.33167	0.0247	0.02461	0.02478
1.33183	0.0247	0.02462	0.02478
1.332	0.0247	0.02462	0.02478
1.33217	0.0247	0.02462	0.02478
1.33233	0.02471	0.02462	0.02478
1.3325	0.02471	0.02463	0.02479
1.33267	0.02471	0.02463	0.02479
1.33283	0.02472	0.02463	0.02479
1.333	0.02472	0.02463	0.02479
1.33317	0.02472	0.02464	0.02479
1.33333	0.02472	0.02464	0.0248
1.3335	0.02473	0.02464	0.0248
1.33367	0.02473	0.02465	0.0248
1.33383	0.02473	0.02465	0.0248
1.334	0.02474	0.02465	0.02481
1.33417	0.02474	0.02465	0.02481
1.33433	0.02474	0.02466	0.02481
1.3345	0.02474	0.02466	0.02481
1.33467	0.02475	0.02466	0.02482
1.33483	0.02475	0.02467	0.02482
1.335	0.02476	0.02467	0.02482
1.33517	0.02476	0.02468	0.02483
1.33533	0.02476	0.02468	0.02483
1.3355	0.02477	0.02468	0.02483
1.33567	0.02477	0.02469	0.02484
1.33583	0.02477	0.02469	0.02484
1.336	0.02478	0.02469	0.02484
1.33617	0.02478	0.0247	0.02485
1.33633	0.02479	0.0247	0.02485
1.3365	0.02479	0.02471	0.02485
1.33667	0.02479	0.02471	0.02486
1.33683	0.0248	0.02471	0.02486
1.337	0.0248	0.02472	0.02487
1.33717	0.02481	0.02472	0.02487
1.33733	0.02481	0.02473	0.02487
1.3375	0.02482	0.02473	0.02488
1.33767	0.02482	0.02474	0.02488
1.33783	0.02482	0.02474	0.02489
1.338	0.02483	0.02475	0.02489
1.33817	0.02483	0.02475	0.02489
1.33833	0.02484	0.02476	0.0249
1.3385	0.02484	0.02476	0.0249
1.33867	0.02485	0.02477	0.02491
1.33883	0.02485	0.02477	0.02491
1.339	0.02486	0.02478	0.02492
1.33917	0.02486	0.02478	0.02492
1.33933	0.02487	0.02479	0.02493
1.3395	0.02488	0.02479	0.02493
1.33967	0.02488	0.0248	0.02494
1.33983	0.02489	0.0248	0.02494
1.34	0.02489	0.02481	0.02495
1.34017	0.0249	0.02481	0.02495
1.34033	0.0249	0.02482	0.02496
1.3405	0.02491	0.02482	0.02496
1.34067	0.02491	0.02483	0.02497
1.34083	0.02492	0.02484	0.02498
1.341	0.02493	0.02484	0.02498
1.34117	0.02493	0.02485	0.02499
1.34133	0.02494	0.02485	0.02499
1.3415	0.02494	0.02486	0.025
1.34167	0.02495	0.02487	0.02501
1.34183	0.02496	0.02487	0.02501
1.342	0.02496	0.02488	0.02502
1.34217	0.02497	0.02489	0.02502
1.34233	0.02498	0.02489	0.02503
1.3425	0.02498	0.0249	0.02504
1.34267	0.02499	0.02491	0.02504
1.34283	0.025	0.02491	0.02505
1.343	0.025	0.02492	0.02506
1.34317	0.02501	0.02493	0.02506
1.34333	0.02502	0.02493	0.02507
1.3435	0.02502	0.02494	0.02508
1.34367	0.02503	0.02495	0.02508
1.34383	0.02504	0.02495	0.02509
1.344	0.02505	0.02496	0.0251
1.34417	0.02505	0.02497	0.02511
1.34433	0.02506	0.02498	0.02511
1.3445	0.02507	0.02498	0.02512
1.34467	0.02507	0.02499	0.02513
1.34483	0.02508	0.025	0.02514
1.345	0.02509	0.02501	0.02514
1.34517	0.0251	0.02501	0.02515
1.34533	0.02511	0.02502	0.02516
1.3455	0.02511	0.02503	0.02517
1.34567	0.02512	0.02504	0.02517
1.34583	0.02513	0.02504	0.02518
1.346	0.02514	0.02505	0.02519
1.34617	0.02515	0.02506	0.0252
1.34633	0.02515	0.02507	0.02521
1.3465	0.02516	0.02508	0.02522
1.34667	0.02517	0.02509	0.02522
1.34683	0.02518	0.02509	0.02523
1.347	0.02519	0.0251	0.02524
1.34717	0.0252	0.02511	0.02525
1.34733	0.0252	0.02512	0.02526
1.3475	0.02521	0.02513	0.02527
1.34767	0.02522	0.02514	0.02528
1.34783	0.02523	0.02515	0.02529
1.348	0.02524	0.02515	0.0253
1.34817	0.02525	0.02516	0.0253
1.34833	0.02526	0.02517	0.02531
1.3485	0.02527	0.02518	0.02532
1.34867	0.02528	0.02519	0.02533
1.34883	0.02529	0.0252	0.02534
1.349	0.02529	0.02521	0.02535
1.34917	0.0253	0.02522	0.02536
1.34933	0.02531	0.02523	0.02537
1.3495	0.02532	0.02524	0.02538
1.34967	0.02533	0.02525	0.02539
1.34983	0.02534	0.02526	0.0254
1.35	0.02535	0.02527	0.02541
1.35017	0.02536	0.02528	0.02542
1.35033	0.02537	0.02529	0.02543
1.3505	0.02538	0.0253	0.02544
1.35067	0.02539	0.02531	0.02545
1.35083	0.0254	0.02532	0.02546
1.351	0.02541	0.02533	0.02547
1.35117	0.02542	0.02534	0.02548
1.35133	0.02543	0.02535	0.02549
1.3515	0.02544	0.02536	0.02551
1.35167	0.02545	0.02537	0.02552
1.35183	0.02547	0.02538	0.02553
1.352	0.02548	0.02539	0.02554
1.35217	0.02549	0.0254	0.02555
1.35233	0.0255	0.02541	0.02556
1.3525	0.02551	0.02542	0.02557
1.35267	0.02552	0.02543	0.02558
1.35283	0.02553	0.02544	0.0256
1.353	0.02554	0.02546	0.02561
1.35317	0.02555	0.02547	0.02562
1.35333	0.02556	0.02548	0.02563
1.3535	0.02558	0.02549	0.02564
1.35367	0.02559	0.0255	0.02565
1.35383	0.0256	0.02551	0.02567
1.354	0.02561	0.02552	0.02568
1.35417	0.02562	0.02554	0.02569
1.35433	0.02563	0.02555	0.0257
1.3545	0.02565	0.02556	0.02572
1.35467	0.02566	0.02557	0.02573
1.35483	0.02567	0.02558	0.02574
1.355	0.02568	0.0256	0.02575
1.35517	0.02569	0.02561	0.02577
1.35533	0.02571	0.02562	0.02578
1.3555	0.02572	0.02563	0.02579
1.35567	0.02573	0.02564	0.0258
1.35583	0.02574	0.02566	0.02582
1.356	0.02576	0.02567	0.02583
1.35617	0.02577	0.02568	0.02584
1.35633	0.02578	0.02569	0.02586
1.3565	0.02579	0.02571	0.02587
1.35667	0.02581	0.02572	0.02588
1.35683	0.02582	0.02573	0.0259
1.357	0.02583	0.02575	0.02591
1.35717	0.02585	0.02576	0.02592
1.35733	0.02586	0.02577	0.02594
1.3575	0.02587	0.02579	0.02595
1.35767	0.02589	0.0258	0.02597
1.35783	0.0259	0.02581	0.02598
1.358	0.02591	0.02583	0.02599
1.35817	0.02593	0.02584	0.02601
1.35833	0.02594	0.02585	0.02602
1.3585	0.02596	0.02587	0.02604
1.35867	0.02597	0.02588	0.02605
1.35883	0.02598	0.02589	0.02607
1.359	0.026	0.02591	0.02608
1.35917	0.02601	0.02592	0.0261
1.35933	0.02603	0.02594	0.02611
1.3595	0.02604	0.02595	0.02613
1.35967	0.02605	0.02596	0.02614
1.35983	0.02607	0.02598	0.02616
1.36	0.02608	0.02599	0.02617
1.36017	0.0261	0.02601	0.02619
1.36033	0.02611	0.02602	0.0262
1.3605	0.02613	0.02604	0.02622
1.36067	0.02614	0.02605	0.02623
1.36083	0.02616	0.02607	0.02625
1.361	0.02617	0.02608	0.02627
1.36117	0.02619	0.0261	0.02628
1.36133	0.0262	0.02611	0.0263
1.3615	0.02622	0.02613	0.02631
1.36167	0.02623	0.02614	0.02633
1.36183	0.02625	0.02616	0.02635
1.362	0.02626	0.02617	0.02636
1.36217	0.02628	0.02619	0.02638
1.36233	0.0263	0.02621	0.02639
1.3625	0.02631	0.02622	0.02641
1.36267	0.02633	0.02624	0.02643
1.36283	0.02634	0.02625	0.02644
1.363	0.02636	0.02627	0.02646
1.36317	0.02638	0.02628	0.02648
1.36333	0.02639	0.0263	0.0265
1.3635	0.02641	0.02632	0.02651
1.36367	0.02642	0.02633	0.02653
1.36383	0.02644	0.02635	0.02655
1.364	0.02646	0.02637	0.02656
1.36417	0.02647	0.02638	0.02658
1.36433	0.02649	0.0264	0.0266
1.3645	0.02651	0.02642	0.02662
1.36467	0.02652	0.02643	0.02664
1.36483	0.02654	0.02645	0.02665
1.365	0.02656	0.02647	0.02667
1.36517	0.02658	0.02648	0.02669
1.36533	0.02659	0.0265	0.02671
1.3655	0.02661	0.02652	0.02673
1.36567	0.02663	0.02654	0.02674
1.36583	0.02665	0.02655	0.02676
1.366	0.02666	0.02657	0.02678
1.36617	0.02668	0.02659	0.0268
1.36633	0.0267	0.02661	0.02682
1.3665	0.02672	0.02662	0.02684
1.36667	0.02674	0.02664	0.02686
1.36683	0.02675	0.02666	0.02688
1.367	0.02677	0.02668	0.02689
1.36717	0.02679	0.0267	0.02691
1.36733	0.02681	0.02672	0.02693
1.3675	0.02683	0.02673	0.02695
1.36767	0.02685	0.02675	0.02697
1.36783	0.02686	0.02677	0.02699
1.368	0.02688	0.02679	0.02701
1.36817	0.0269	0.02681	0.02703
1.36833	0.02692	0.02683	0.02705
1.3685	0.02694	0.02685	0.02707
1.36867	0.02696	0.02687	0.02709
1.36883	0.02698	0.02688	0.02711
1.369	0.027	0.0269	0.02713
1.36917	0.02702	0.02692	0.02715
1.36933	0.02704	0.02694	0.02717
1.3695	0.02706	0.02696	0.02719
1.36967	0.02708	0.02698	0.02721
1.36983	0.0271	0.027	0.02723
1.37	0.02712	0.02702	0.02725
1.37017	0.02714	0.02704	0.02727
1.37033	0.02716	0.02706	0.0273
1.3705	0.02718	0.02708	0.02732
1.37067	0.0272	0.0271	0.02734
1.37083	0.02722	0.02712	0.02736
1.371	0.02724	0.02714	0.02738
1.37117	0.02726	0.02716	0.0274
1.37133	0.02728	0.02718	0.02742
1.3715	0.0273	0.0272	0.02745
1.37167	0.02732	0.02723	0.02747
1.37183	0.02734	0.02725	0.02749
1.372	0.02736	0.02727	0.02751
1.37217	0.02738	0.02729	0.02753
1.37233	0.02741	0.02731	0.02756
1.3725	0.02743	0.02733	0.02758
1.37267	0.02745	0.02735	0.0276
1.37283	0.02747	0.02737	0.02762
1.373	0.02749	0.0274	0.02765
1.37317	0.02751	0.02742	0.02767
1.37333	0.02754	0.02744	0.02769
1.3735	0.02756	0.02746	0.02771
1.37367	0.02758	0.02748	0.02774
1.37383	0.0276	0.02751	0.02776
1.374	0.02763	0.02753	0.02778
1.37417	0.02765	0.02755	0.02781
1.37433	0.02767	0.02757	0.02783
1.3745	0.02769	0.0276	0.02785
1.37467	0.02772	0.02762	0.02788
1.37483	0.02774	0.02764	0.0279
1.375	0.02776	0.02766	0.02792
1.37517	0.02778	0.02769	0.02795
1.37533	0.02781	0.02771	0.02797
1.3755	0.02783	0.02773	0.028
1.37567	0.02785	0.02776	0.02802
1.37583	0.02788	0.02778	0.02805
1.376	0.0279	0.0278	0.02807
1.37617	0.02793	0.02783	0.02809
1.37633	0.02795	0.02785	0.02812
1.3765	0.02797	0.02787	0.02814
1.37667	0.028	0.0279	0.02817
1.37683	0.02802	0.02792	0.02819
1.377	0.02805	0.02795	0.02822
1.37717	0.02807	0.02797	0.02824
1.37733	0.02809	0.028	0.02827
1.3775	0.02812	0.02802	0.0283
1.37767	0.02814	0.02804	0.02832
1.37783	0.02817	0.02807	0.02835
1.378	0.02819	0.02809	0.02837
1.37817	0.02822	0.02812	0.0284
1.37833	0.02824	0.02814	0.02842
1.3785	0.02827	0.02817	0.02845
1.37867	0.0283	0.02819	0.02848
1.37883	0.02832	0.02822	0.0285
1.379	0.02835	0.02825	0.02853
1.37917	0.02837	0.02827	0.02856
1.37933	0.0284	0.0283	0.02858
1.3795	0.02842	0.02832	0.02861
1.37967	0.02845	0.02835	0.02864
1.37983	0.02848	0.02837	0.02866
1.38	0.0285	0.0284	0.02869
1.38017	0.02853	0.02843	0.02872
1.38033	0.02856	0.02845	0.02874
1.3805	0.02858	0.02848	0.02877
1.38067	0.02861	0.02851	0.0288
1.38083	0.02864	0.02853	0.02883
1.381	0.02866	0.02856	0.02885
1.38117	0.02869	0.02859	0.02888
1.38133	0.02872	0.02861	0.02891
1.3815	0.02875	0.02864	0.02894
1.38167	0.02877	0.02867	0.02897
1.38183	0.0288	0.0287	0.02899
1.382	0.02883	0.02872	0.02902
1.38217	0.02886	0.02875	0.02905
1.38233	0.02888	0.02878	0.02908
1.3825	0.02891	0.02881	0.02911
1.38267	0.02894	0.02884	0.02914
1.38283	0.02897	0.02886	0.02917
1.383	0.029	0.02889	0.0292
1.38317	0.02903	0.02892	0.02923
1.38333	0.02906	0.02895	0.02925
1.3835	0.02908	0.02898	0.02928
1.38367	0.02911	0.02901	0.02931
1.38383	0.02914	0.02904	0.02934
1.384	0.02917	0.02907	0.02937
1.38417	0.0292	0.0291	0.0294
1.38433	0.02923	0.02912	0.02943
1.3845	0.02926	0.02915	0.02946
1.38467	0.02929	0.02918	0.02949
1.38483	0.02932	0.02921	0.02952
1.385	0.02935	0.02924	0.02955
1.38517	0.02938	0.02927	0.02959
1.38533	0.02941	0.0293	0.02962
1.3855	0.02944	0.02933	0.02965
1.38567	0.02947	0.02936	0.02968
1.38583	0.0295	0.02939	0.02971
1.386	0.02953	0.02943	0.02974
1.38617	0.02956	0.02946	0.02977
1.38633	0.0296	0.02949	0.0298
1.3865	0.02963	0.02952	0.02984
1.38667	0.02966	0.02955	0.02987
1.38683	0.02969	0.02958	0.0299
1.387	0.02972	0.02961	0.02993
1.38717	0.02975	0.02964	0.02996
1.38733	0.02978	0.02968	0.03
1.3875	0.02982	0.02971	0.03003
1.38767	0.02985	0.02974	0.03006
1.38783	0.02988	0.02977	0.03009
1.388	0.02991	0.0298	0.03013
1.38817	0.02995	0.02984	0.03016
1.38833	0.02998	0.02987	0.03019
1.3885	0.03001	0.0299	0.03022
1.38867	0.03005	0.02993	0.03026
1.38883	0.03008	0.02997	0.03029
1.389	0.03011	0.03	0.03033
1.38917	0.03015	0.03003	0.03036
1.38933	0.03018	0.03007	0.03039
1.3895	0.03021	0.0301	0.03043
1.38967	0.03025	0.03013	0.03046
1.38983	0.03028	0.03017	0.0305
1.39	0.03031	0.0302	0.03053
1.39017	0.03035	0.03024	0.03056
1.39033	0.03038	0.03027	0.0306
1.3905	0.03042	0.0303	0.03063
1.39067	0.03045	0.03034	0.03067
1.39083	0.03049	0.03037	0.0307
1.391	0.03052	0.03041	0.03074
1.39117	0.03056	0.03044	0.03077
1.39133	0.03059	0.03048	0.03081
1.3915	0.03063	0.03051	0.03084
1.39167	0.03066	0.03055	0.03088
1.39183	0.0307	0.03059	0.03092
1.392	0.03074	0.03062	0.03095
1.39217	0.03077	0.03066	0.03099
1.39233	0.03081	0.03069	0.03102
1.3925	0.03084	0.03073	0.03106
1.39267	0.03088	0.03077	0.0311
1.39283	0.03092	0.0308	0.03113
1.393	0.03096	0.03084	0.03117
1.39317	0.03099	0.03088	0.03121
1.39333	0.03103	0.03091	0.03125
1.3935	0.03107	0.03095	0.03128
1.39367	0.0311	0.03099	0.03132
1.39383	0.03114	0.03102	0.03136
1.394	0.03118	0.03106	0.0314
1.39417	0.03122	0.0311	0.03143
1.39433	0.03126	0.03114	0.03147
1.3945	0.03129	0.03118	0.03151
1.39467	0.03133	0.03121	0.03155
1.39483	0.03137	0.03125	0.03159
1.395	0.03141	0.03129	0.03162
1.39517	0.03145	0.03133	0.03166
1.39533	0.03149	0.03137	0.0317
1.3955	0.03153	0.03141	0.03174
1.39567	0.03157	0.03145	0.03178
1.39583	0.03161	0.03149	0.03182
1.396	0.03165	0.03153	0.03186
1.39617	0.03169	0.03156	0.0319
1.39633	0.03173	0.0316	0.03194
1.3965	0.03177	0.03164	0.03198
1.39667	0.03181	0.03168	0.03202
1.39683	0.03185	0.03173	0.03206
1.397	0.03189	0.03177	0.0321
1.39717	0.03193	0.03181	0.03214
1.39733	0.03197	0.03185	0.03218
1.3975	0.03201	0.03189	0.03222
1.39767	0.03205	0.03193	0.03226
1.39783	0.03209	0.03197	0.0323
1.398	0.03214	0.03201	0.03235
1.39817	0.03218	0.03205	0.03239
1.39833	0.03222	0.0321	0.03243
1.3985	0.03226	0.03214	0.03247
1.39867	0.0323	0.03218	0.03251
1.39883	0.03235	0.03222	0.03255
1.399	0.03239	0.03227	0.0326
1.39917	0.03243	0.03231	0.03264
1.39933	0.03248	0.03235	0.03268
1.3995	0.03252	0.03239	0.03272
1.39967	0.03256	0.03244	0.03277
1.39983	0.03261	0.03248	0.03281
1.4	0.03265	0.03252	0.03285
1.40017	0.0327	0.03257	0.0329
1.40033	0.03274	0.03261	0.03294
1.4005	0.03278	0.03266	0.03299
1.40067	0.03283	0.0327	0.03303
1.40083	0.03287	0.03275	0.03307
1.401	0.03292	0.03279	0.03312
1.40117	0.03296	0.03284	0.03316
1.40133	0.03301	0.03288	0.03321
1.4015	0.03305	0.03293	0.03325
1.40167	0.0331	0.03297	0.0333
1.40183	0.03315	0.03302	0.03334
1.402	0.03319	0.03306	0.03339
1.40217	0.03324	0.03311	0.03343
1.40233	0.03329	0.03316	0.03348
1.4025	0.03333	0.0332	0.03352
1.40267	0.03338	0.03325	0.03357
1.40283	0.03343	0.0333	0.03362
1.403	0.03347	0.03334	0.03366
1.40317	0.03352	0.03339	0.03371
1.40333	0.03357	0.03344	0.03376
1.4035	0.03362	0.03348	0.0338
1.40367	0.03367	0.03353	0.03385
1.40383	0.03371	0.03358	0.0339
1.404	0.03376	0.03363	0.03395
1.40417	0.03381	0.03368	0.03399
1.40433	0.03386	0.03373	0.03404
1.4045	0.03391	0.03377	0.03409
1.40467	0.03396	0.03382	0.03414
1.40483	0.03401	0.03387	0.03419
1.405	0.03406	0.03392	0.03424
1.40517	0.03411	0.03397	0.03428
1.40533	0.03416	0.03402	0.03433
1.4055	0.03421	0.03407	0.03438
1.40567	0.03426	0.03412	0.03443
1.40583	0.03431	0.03417	0.03448
1.406	0.03436	0.03422	0.03453
1.40617	0.03441	0.03427	0.03458
1.40633	0.03446	0.03433	0.03463
1.4065	0.03451	0.03438	0.03468
1.40667	0.03457	0.03443	0.03473
1.40683	0.03462	0.03448	0.03478
1.407	0.03467	0.03453	0.03483
1.40717	0.03472	0.03458	0.03489
1.40733	0.03478	0.03464	0.03494
1.4075	0.03483	0.03469	0.03499
1.40767	0.03488	0.03474	0.03504
1.40783	0.03494	0.0348	0.03509
1.408	0.03499	0.03485	0.03515
1.40817	0.03504	0.0349	0.0352
1.40833	0.0351	0.03496	0.03525
1.4085	0.03515	0.03501	0.0353
1.40867	0.03521	0.03506	0.03536
1.40883	0.03526	0.03512	0.03541
1.409	0.03532	0.03517	0.03546
1.40917	0.03537	0.03523	0.03552
1.40933	0.03543	0.03528	0.03557
1.4095	0.03548	0.03534	0.03563
1.40967	0.03554	0.03539	0.03568
1.40983	0.03559	0.03545	0.03573
1.41	0.03565	0.03551	0.03579
1.41017	0.03571	0.03556	0.03584
1.41033	0.03576	0.03562	0.0359
1.4105	0.03582	0.03568	0.03595
1.41067	0.03588	0.03573	0.03601
1.41083	0.03594	0.03579	0.03607
1.411	0.03599	0.03585	0.03612
1.41117	0.03605	0.0359	0.03618
1.41133	0.03611	0.03596	0.03624
1.4115	0.03617	0.03602	0.03629
1.41167	0.03623	0.03608	0.03635
1.41183	0.03629	0.03614	0.03641
1.412	0.03635	0.0362	0.03646
1.41217	0.03641	0.03626	0.03652
1.41233	0.03647	0.03632	0.03658
1.4125	0.03653	0.03638	0.03664
1.41267	0.03659	0.03644	0.0367
1.41283	0.03665	0.0365	0.03676
1.413	0.03671	0.03656	0.03682
1.41317	0.03677	0.03662	0.03687
1.41333	0.03683	0.03668	0.03693
1.4135	0.03689	0.03674	0.03699
1.41367	0.03695	0.0368	0.03705
1.41383	0.03702	0.03686	0.03711
1.414	0.03708	0.03692	0.03717
1.41417	0.03714	0.03699	0.03724
1.41433	0.0372	0.03705	0.0373
1.4145	0.03727	0.03711	0.03736
1.41467	0.03733	0.03717	0.03742
1.41483	0.03739	0.03724	0.03748
1.415	0.03746	0.0373	0.03754
1.41517	0.03752	0.03737	0.03761
1.41533	0.03759	0.03743	0.03767
1.4155	0.03765	0.03749	0.03773
1.41567	0.03772	0.03756	0.03779
1.41583	0.03778	0.03762	0.03786
1.416	0.03785	0.03769	0.03792
1.41617	0.03791	0.03775	0.03798
1.41633	0.03798	0.03782	0.03805
1.4165	0.03805	0.03789	0.03811
1.41667	0.03811	0.03795	0.03818
1.41683	0.03818	0.03802	0.03824
1.417	0.03825	0.03809	0.03831
1.41717	0.03832	0.03815	0.03837
1.41733	0.03838	0.03822	0.03844
1.4175	0.03845	0.03829	0.03851
1.41767	0.03852	0.03836	0.03857
1.41783	0.03859	0.03843	0.03864
1.418	0.03866	0.03849	0.03871
1.41817	0.03873	0.03856	0.03877
1.41833	0.0388	0.03863	0.03884
1.4185	0.03887	0.0387	0.03891
1.41867	0.03894	0.03877	0.03898
1.41883	0.03901	0.03884	0.03904
1.419	0.03908	0.03891	0.03911
1.41917	0.03915	0.03898	0.03918
1.41933	0.03922	0.03905	0.03925
1.4195	0.03929	0.03912	0.03932
1.41967	0.03937	0.0392	0.03939
1.41983	0.03944	0.03927	0.03946
1.42	0.03951	0.03934	0.03953
1.42017	0.03958	0.03941	0.0396
1.42033	0.03966	0.03949	0.03967
1.4205	0.03973	0.03956	0.03975
1.42067	0.0398	0.03963	0.03982
1.42083	0.03988	0.03971	0.03989
1.421	0.03995	0.03978	0.03996
1.42117	0.04003	0.03986	0.04003
1.42133	0.0401	0.03993	0.04011
1.4215	0.04018	0.04001	0.04018
1.42167	0.04026	0.04008	0.04025
1.42183	0.04033	0.04016	0.04033
1.422	0.04041	0.04023	0.0404
1.42217	0.04049	0.04031	0.04048
1.42233	0.04056	0.04039	0.04055
1.4225	0.04064	0.04046	0.04063
1.42267	0.04072	0.04054	0.0407
1.42283	0.0408	0.04062	0.04078
1.423	0.04088	0.0407	0.04086
1.42317	0.04095	0.04078	0.04093
1.42333	0.04103	0.04085	0.04101
1.4235	0.04111	0.04093	0.04109
1.42367	0.04119	0.04101	0.04117
1.42383	0.04127	0.04109	0.04124
1.424	0.04136	0.04117	0.04132
1.42417	0.04144	0.04125	0.0414
1.42433	0.04152	0.04133	0.04148
1.4245	0.0416	0.04142	0.04156
1.42467	0.04168	0.0415	0.04164
1.42483	0.04176	0.04158	0.04172
1.425	0.04185	0.04166	0.0418
1.42517	0.04193	0.04174	0.04188
1.42533	0.04201	0.04183	0.04196
1.4255	0.0421	0.04191	0.04205
1.42567	0.04218	0.04199	0.04213
1.42583	0.04227	0.04208	0.04221
1.426	0.04235	0.04216	0.04229
1.42617	0.04244	0.04225	0.04238
1.42633	0.04252	0.04233	0.04246
1.4265	0.04261	0.04242	0.04255
1.42667	0.0427	0.04251	0.04263
1.42683	0.04278	0.04259	0.04272
1.427	0.04287	0.04268	0.0428
1.42717	0.04296	0.04277	0.04289
1.42733	0.04305	0.04285	0.04297
1.4275	0.04314	0.04294	0.04306
1.42767	0.04322	0.04303	0.04315
1.42783	0.04331	0.04312	0.04323
1.428	0.0434	0.04321	0.04332
1.42817	0.04349	0.0433	0.04341
1.42833	0.04358	0.04339	0.0435
1.4285	0.04368	0.04348	0.04359
1.42867	0.04377	0.04357	0.04368
1.42883	0.04386	0.04366	0.04377
1.429	0.04395	0.04375	0.04386
1.42917	0.04404	0.04384	0.04395
1.42933	0.04414	0.04394	0.04404
1.4295	0.04423	0.04403	0.04413
1.42967	0.04432	0.04412	0.04423
1.42983	0.04442	0.04422	0.04432
1.43	0.04451	0.04431	0.04441
1.43017	0.04461	0.04441	0.04451
1.43033	0.0447	0.0445	0.0446
1.4305	0.0448	0.0446	0.04469
1.43067	0.0449	0.04469	0.04479
1.43083	0.04499	0.04479	0.04489
1.431	0.04509	0.04488	0.04498
1.43117	0.04519	0.04498	0.04508
1.43133	0.04529	0.04508	0.04518
1.4315	0.04539	0.04518	0.04527
1.43167	0.04549	0.04528	0.04537
1.43183	0.04559	0.04537	0.04547
1.432	0.04569	0.04547	0.04557
1.43217	0.04579	0.04557	0.04567
1.43233	0.04589	0.04567	0.04577
1.4325	0.04599	0.04578	0.04587
1.43267	0.04609	0.04588	0.04597
1.43283	0.04619	0.04598	0.04607
1.433	0.0463	0.04608	0.04617
1.43317	0.0464	0.04618	0.04628
1.43333	0.0465	0.04629	0.04638
1.4335	0.04661	0.04639	0.04648
1.43367	0.04671	0.04649	0.04659
1.43383	0.04682	0.0466	0.04669
1.434	0.04692	0.0467	0.0468
1.43417	0.04703	0.04681	0.0469
1.43433	0.04714	0.04691	0.04701
1.4345	0.04724	0.04702	0.04712
1.43467	0.04735	0.04713	0.04723
1.43483	0.04746	0.04724	0.04733
1.435	0.04757	0.04734	0.04744
1.43517	0.04768	0.04745	0.04755
1.43533	0.04779	0.04756	0.04766
1.4355	0.0479	0.04767	0.04777
1.43567	0.04801	0.04778	0.04788
1.43583	0.04812	0.04789	0.048
1.436	0.04823	0.048	0.04811
1.43617	0.04834	0.04811	0.04822
1.43633	0.04846	0.04823	0.04834
1.4365	0.04857	0.04834	0.04845
1.43667	0.04868	0.04845	0.04857
1.43683	0.0488	0.04857	0.04868
1.437	0.04891	0.04868	0.0488
1.43717	0.04903	0.04879	0.04891
1.43733	0.04915	0.04891	0.04903
1.4375	0.04926	0.04903	0.04915
1.43767	0.04938	0.04914	0.04927
1.43783	0.0495	0.04926	0.04939
1.438	0.04962	0.04938	0.04951
1.43817	0.04973	0.04949	0.04963
1.43833	0.04985	0.04961	0.04975
1.4385	0.04997	0.04973	0.04987
1.43867	0.05009	0.04985	0.05
1.43883	0.05022	0.04997	0.05012
1.439	0.05034	0.05009	0.05024
1.43917	0.05046	0.05021	0.05037
1.43933	0.05058	0.05034	0.0505
1.4395	0.05071	0.05046	0.05062
1.43967	0.05083	0.05058	0.05075
1.43983	0.05095	0.05071	0.05088
1.44	0.05108	0.05083	0.05101
1.44017	0.05121	0.05096	0.05114
1.44033	0.05133	0.05108	0.05127
1.4405	0.05146	0.05121	0.0514
1.44067	0.05159	0.05133	0.05153
1.44083	0.05172	0.05146	0.05166
1.441	0.05184	0.05159	0.0518
1.44117	0.05197	0.05172	0.05193
1.44133	0.0521	0.05185	0.05207
1.4415	0.05224	0.05198	0.0522
1.44167	0.05237	0.05211	0.05234
1.44183	0.0525	0.05224	0.05248
1.442	0.05263	0.05237	0.05261
1.44217	0.05277	0.0525	0.05275
1.44233	0.0529	0.05264	0.05289
1.4425	0.05303	0.05277	0.05303
1.44267	0.05317	0.05291	0.05318
1.44283	0.05331	0.05304	0.05332
1.443	0.05344	0.05318	0.05346
1.44317	0.05358	0.05331	0.05361
1.44333	0.05372	0.05345	0.05375
1.4435	0.05386	0.05359	0.0539
1.44367	0.054	0.05373	0.05405
1.44383	0.05414	0.05387	0.05419
1.444	0.05428	0.05401	0.05434
1.44417	0.05442	0.05415	0.05449
1.44433	0.05456	0.05429	0.05464
1.4445	0.0547	0.05443	0.0548
1.44467	0.05485	0.05457	0.05495
1.44483	0.05499	0.05471	0.0551
1.445	0.05514	0.05486	0.05526
1.44517	0.05528	0.055	0.05541
1.44533	0.05543	0.05515	0.05557
1.4455	0.05558	0.05529	0.05573
1.44567	0.05572	0.05544	0.05589
1.44583	0.05587	0.05559	0.05605
1.446	0.05602	0.05574	0.05621
1.44617	0.05617	0.05589	0.05637
1.44633	0.05632	0.05604	0.05654
1.4465	0.05648	0.05619	0.0567
1.44667	0.05663	0.05634	0.05687
1.44683	0.05678	0.05649	0.05703
1.447	0.05694	0.05664	0.0572
1.44717	0.05709	0.0568	0.05737
1.44733	0.05725	0.05695	0.05754
1.4475	0.0574	0.05711	0.05771
1.44767	0.05756	0.05726	0.05788
1.44783	0.05772	0.05742	0.05806
1.448	0.05788	0.05758	0.05823
1.44817	0.05804	0.05774	0.05841
1.44833	0.0582	0.0579	0.05858
1.4485	0.05836	0.05806	0.05876
1.44867	0.05852	0.05822	0.05894
1.44883	0.05868	0.05838	0.05912
1.449	0.05885	0.05854	0.05931
1.44917	0.05901	0.0587	0.05949
1.44933	0.05918	0.05887	0.05967
1.4495	0.05934	0.05903	0.05986
1.44967	0.05951	0.0592	0.06005
1.44983	0.05968	0.05937	0.06024
1.45	0.05985	0.05953	0.06043
1.45017	0.06004	0.05972	0.06062
1.45033	0.06023	0.05991	0.06081
1.4505	0.06042	0.0601	0.06101
1.45067	0.06061	0.06029	0.0612
1.45083	0.06081	0.06049	0.0614
1.451	0.06101	0.06068	0.0616
1.45117	0.0612	0.06088	0.0618
1.45133	0.0614	0.06108	0.062
1.4515	0.0616	0.06127	0.0622
1.45167	0.06181	0.06148	0.06241
1.45183	0.06201	0.06168	0.06262
1.452	0.06222	0.06188	0.06282
1.45217	0.06242	0.06209	0.06303
1.45233	0.06263	0.06229	0.06324
1.4525	0.06284	0.0625	0.06346
1.45267	0.06306	0.06271	0.06367
1.45283	0.06327	0.06292	0.06389
1.453	0.06348	0.06314	0.06411
1.45317	0.0637	0.06335	0.06433
1.45333	0.06392	0.06357	0.06455
1.4535	0.06414	0.06379	0.06477
1.45367	0.06436	0.06401	0.065
1.45383	0.06459	0.06423	0.06522
1.454	0.06481	0.06445	0.06545
1.45417	0.06504	0.06468	0.06568
1.45433	0.06527	0.06491	0.06591
1.4545	0.0655	0.06514	0.06615
1.45467	0.06573	0.06537	0.06638
1.45483	0.06597	0.0656	0.06662
1.455	0.06621	0.06583	0.06686
1.45517	0.06644	0.06607	0.0671
1.45533	0.06669	0.06631	0.06735
1.4555	0.06693	0.06655	0.06759
1.45567	0.06717	0.06679	0.06784
1.45583	0.06742	0.06704	0.06809
1.456	0.06767	0.06729	0.06834
1.45617	0.06792	0.06753	0.0686
1.45633	0.06817	0.06779	0.06885
1.4565	0.06843	0.06804	0.06911
1.45667	0.06869	0.06829	0.06937
1.45683	0.06895	0.06855	0.06964
1.457	0.06921	0.06881	0.0699
1.45717	0.06947	0.06907	0.07017
1.45733	0.06974	0.06934	0.07044
1.4575	0.07001	0.0696	0.07071
1.45767	0.07028	0.06987	0.07099
1.45783	0.07055	0.07015	0.07126
1.458	0.07083	0.07042	0.07154
1.45817	0.07111	0.0707	0.07183
1.45833	0.07139	0.07097	0.07211
1.4585	0.07167	0.07126	0.0724
1.45867	0.07196	0.07154	0.07269
1.45883	0.07225	0.07183	0.07298
1.459	0.07254	0.07212	0.07328
1.45917	0.07284	0.07241	0.07358
1.45933	0.07313	0.0727	0.07388
1.4595	0.07343	0.073	0.07418
1.45967	0.07373	0.0733	0.07449
1.45983	0.07404	0.0736	0.0748
1.46	0.07435	0.07391	0.07511
1.46017	0.07466	0.07422	0.07542
1.46033	0.07497	0.07453	0.07574
1.4605	0.07529	0.07484	0.07607
1.46067	0.07561	0.07516	0.07639
1.46083	0.07593	0.07548	0.07672
1.461	0.07626	0.07581	0.07705
1.46117	0.07659	0.07613	0.07738
1.46133	0.07692	0.07647	0.07772
1.4615	0.07726	0.0768	0.07806
1.46167	0.07759	0.07714	0.07841
1.46183	0.07794	0.07748	0.07876
1.462	0.07828	0.07782	0.07911
1.46217	0.07863	0.07817	0.07946
1.46233	0.07898	0.07852	0.07982
1.4625	0.07933	0.07887	0.08018
1.46267	0.07969	0.07923	0.08055
1.46283	0.08005	0.07959	0.08092
1.463	0.08041	0.07996	0.08129
1.46317	0.08077	0.08033	0.08167
1.46333	0.08114	0.0807	0.08205
1.4635	0.08151	0.08108	0.08244
1.46367	0.08188	0.08146	0.08283
1.46383	0.08225	0.08185	0.08322
1.464	0.08263	0.08224	0.08362
1.46417	0.08301	0.08263	0.08403
1.46433	0.0834	0.08303	0.08443
1.4645	0.0838	0.08343	0.08484
1.46467	0.0842	0.08384	0.08526
1.46483	0.08461	0.08425	0.08568
1.465	0.08503	0.08467	0.08611
1.46517	0.08546	0.08509	0.08654
1.46533	0.08589	0.08552	0.08697
1.4655	0.08633	0.08595	0.08741
1.46567	0.08678	0.08638	0.08786
1.46583	0.08723	0.08683	0.08831
1.466	0.08768	0.08727	0.08877
1.46617	0.08815	0.08772	0.08923
1.46633	0.08861	0.08818	0.08969
1.4665	0.08908	0.08864	0.09017
1.46667	0.08956	0.08911	0.09064
1.46683	0.09004	0.08958	0.09113
1.467	0.09052	0.09006	0.09162
1.46717	0.09101	0.09055	0.09211
1.46733	0.09151	0.09104	0.09261
1.4675	0.09201	0.09153	0.09312
1.46767	0.09252	0.09204	0.09363
1.46783	0.09304	0.09255	0.09415
1.468	0.09356	0.09306	0.09468
1.46817	0.09409	0.09358	0.09521
1.46833	0.09462	0.09411	0.09575
1.4685	0.09516	0.09465	0.0963
1.46867	0.09571	0.09519	0.09686
1.46883	0.09626	0.09574	0.09742
1.469	0.09682	0.0963	0.09799
1.46917	0.09739	0.09686	0.09856
1.46933	0.09797	0.09743	0.09915
1.4695	0.09855	0.09801	0.09974
1.46967	0.09914	0.0986	0.10034
1.46983	0.09974	0.09919	0.10094
1.47	0.10034	0.09979	0.10156
1.47017	0.10096	0.10041	0.10218
1.47033	0.10158	0.10103	0.10282
1.4705	0.10221	0.10165	0.10346
1.47067	0.10286	0.10229	0.10411
1.47083	0.10351	0.10294	0.10477
1.471	0.10416	0.10359	0.10544
1.47117	0.10483	0.10426	0.10612
1.47133	0.10551	0.10493	0.1068
1.4715	0.1062	0.10562	0.1075
1.47167	0.10689	0.10631	0.10821
1.47183	0.1076	0.10701	0.10893
1.472	0.10832	0.10773	0.10966
1.47217	0.10905	0.10845	0.1104
1.47233	0.10979	0.10919	0.11115
1.4725	0.11054	0.10994	0.11192
1.47267	0.1113	0.1107	0.11269
1.47283	0.11208	0.11147	0.11348
1.473	0.11286	0.11225	0.11428
1.47317	0.11366	0.11305	0.11509
1.47333	0.11447	0.11386	0.11591
1.4735	0.11529	0.11468	0.11675
1.47367	0.11613	0.11551	0.1176
1.47383	0.11698	0.11636	0.11846
1.474	0.11784	0.11722	0.11934
1.47417	0.11872	0.1181	0.12024
1.47433	0.11961	0.11899	0.12114
1.4745	0.12052	0.11989	0.12207
1.47467	0.12144	0.12081	0.123
1.47483	0.12238	0.12175	0.12396
1.475	0.12334	0.1227	0.12493
1.47517	0.12431	0.12367	0.12592
1.47533	0.1253	0.12466	0.12692
1.4755	0.1263	0.12566	0.12794
1.47567	0.12732	0.12668	0.12898
1.47583	0.12836	0.12772	0.13004
1.476	0.12942	0.12878	0.13112
1.47617	0.1305	0.12985	0.13222
1.47633	0.1316	0.13095	0.13334
1.4765	0.13272	0.13207	0.13447
1.47667	0.13386	0.13321	0.13563
1.47683	0.13502	0.13437	0.13681
1.477	0.1362	0.13555	0.13802
1.47717	0.13741	0.13676	0.13925
1.47733	0.13864	0.13799	0.1405
1.4775	0.13989	0.13924	0.14177
1.47767	0.14117	0.14052	0.14307
1.47783	0.14247	0.14182	0.1444
1.478	0.1438	0.14315	0.14575
1.47817	0.14516	0.14451	0.14713
1.47833	0.14654	0.1459	0.14854
1.4785	0.14795	0.14731	0.14998
1.47867	0.1494	0.14876	0.15144
1.47883	0.15087	0.15023	0.15294
1.479	0.15237	0.15174	0.15447
1.47917	0.15391	0.15328	0.15604
1.47933	0.15548	0.15485	0.15763
1.4795	0.15708	0.15646	0.15926
1.47967	0.15872	0.1581	0.16093
1.47983	0.1604	0.15979	0.16264
1.48	0.16211	0.16151	0.16438
1.48017	0.16387	0.16327	0.16617
1.48033	0.16566	0.16507	0.16799
1.4805	0.1675	0.16691	0.16986
1.48067	0.16938	0.1688	0.17178
1.48083	0.1713	0.17073	0.17373
1.481	0.17327	0.17271	0.17574
1.48117	0.17529	0.17474	0.17779
1.48133	0.17736	0.17682	0.1799
1.4815	0.17948	0.17896	0.18206
1.48167	0.18165	0.18115	0.18427
1.48183	0.18388	0.18339	0.18654
1.482	0.18617	0.18569	0.18886
1.48217	0.18852	0.18806	0.19125
1.48233	0.19093	0.19049	0.1937
1.4825	0.1934	0.19298	0.19622
1.48267	0.19594	0.19554	0.1988
1.48283	0.19855	0.19817	0.20146
1.483	0.20123	0.20088	0.20418
1.48317	0.20398	0.20366	0.20699
1.48333	0.20682	0.20653	0.20987
1.4835	0.20973	0.20947	0.21283
1.48367	0.21273	0.21251	0.21588
1.48383	0.21582	0.21563	0.21902
1.484	0.219	0.21885	0.22226
1.48417	0.22228	0.22217	0.22559
1.48433	0.22565	0.22559	0.22902
1.4845	0.22913	0.22911	0.23255
1.48467	0.23272	0.23275	0.23619
1.48483	0.23642	0.23651	0.23995
1.485	0.24023	0.24038	0.24383
1.48517	0.24417	0.24439	0.24783
1.48533	0.24824	0.24852	0.25196
1.4855	0.25244	0.2528	0.25623
1.48567	0.25678	0.25722	0.26064
1.48583	0.26127	0.2618	0.26519
1.486	0.26591	0.26653	0.2699
1.48617	0.27071	0.27143	0.27477
1.48633	0.27568	0.2765	0.2798
1.4865	0.28082	0.28176	0.28501
1.48667	0.28615	0.2872	0.29041
1.48683	0.29166	0.29285	0.29599
1.487	0.29737	0.2987	0.30177
1.48717	0.30329	0.30477	0.30776
1.48733	0.30943	0.31106	0.31396
1.4875	0.31579	0.31759	0.32039
1.48767	0.32239	0.32437	0.32705
1.48783	0.32923	0.33141	0.33395
1.488	0.33632	0.33871	0.3411
1.48817	0.34368	0.34628	0.34851
1.48833	0.35131	0.35414	0.35619
1.4885	0.35923	0.36229	0.36414
1.48867	0.36743	0.37075	0.37237
1.48883	0.37593	0.37951	0.38089
1.489	0.38474	0.38858	0.38969
1.48917	0.39386	0.39796	0.3988
1.48933	0.40329	0.40766	0.40819
1.4895	0.41304	0.41767	0.41788
1.48967	0.42309	0.42798	0.42785
1.48983	0.43346	0.43857	0.4381
1.49	0.44412	0.44942	0.4486
1.49017	0.45506	0.4605	0.45935
1.49033	0.46626	0.47176	0.4703
1.4905	0.47769	0.48317	0.48141
1.49067	0.4893	0.49465	0.49266
1.49083	0.50106	0.50612	0.50396
1.491	0.51289	0.51749	0.51527
1.49117	0.52472	0.52867	0.52649
1.49133	0.53647	0.53954	0.53752
1.4915	0.54803	0.54998	0.54827
1.49167	0.55929	0.55989	0.55862
1.49183	0.57011	0.56915	0.56843
1.492	0.58035	0.57767	0.57757
1.49217	0.58987	0.58537	0.58589
1.49233	0.59849	0.59219	0.59327
1.4925	0.60608	0.59808	0.59957
1.49267	0.61246	0.60298	0.60466
1.49283	0.61752	0.60684	0.60846
1.493	0.62112	0.60957	0.61088
1.49317	0.62318	0.61109	0.61189
1.49333	0.62364	0.61132	0.61146
1.4935	0.62248	0.6102	0.60961
1.49367	0.61971	0.60767	0.60638
1.49383	0.61539	0.60372	0.60185
1.494	0.60959	0.59838	0.5961
1.49417	0.60245	0.59171	0.58923
1.49433	0.59408	0.58381	0.58138
1.4945	0.58465	0.57481	0.57264
1.49467	0.57431	0.56487	0.56316
1.49483	0.56323	0.55412	0.55304
1.495	0.55157	0.54274	0.54241
1.49517	0.53946	0.53087	0.53138
1.49533	0.52706	0.51866	0.52005
1.4955	0.51447	0.50624	0.50852
1.49567	0.50181	0.49372	0.49687
1.49583	0.48917	0.4812	0.48518
1.496	0.47664	0.46877	0.47353
1.49617	0.46426	0.45649	0.46196
1.49633	0.4521	0.44443	0.45054
1.4965	0.4402	0.43261	0.4393
1.49667	0.42858	0.42109	0.42828
1.49683	0.41728	0.40987	0.41751
1.497	0.40631	0.39899	0.407
1.49717	0.39567	0.38844	0.39677
1.49733	0.38537	0.37824	0.38684
1.4975	0.37542	0.36838	0.3772
1.49767	0.36581	0.35887	0.36787
1.49783	0.35653	0.34969	0.35883
1.498	0.34759	0.34085	0.3501
1.49817	0.33897	0.33233	0.34166
1.49833	0.33067	0.32413	0.33351
1.4985	0.32267	0.31623	0.32564
1.49867	0.31496	0.30863	0.31805
1.49883	0.30754	0.30131	0.31072
1.499	0.30039	0.29426	0.30365
1.49917	0.29351	0.28747	0.29683
1.49933	0.28687	0.28093	0.29026
1.4995	0.28048	0.27464	0.28391
1.49967	0.27432	0.26857	0.27779
1.49983	0.26838	0.26273	0.27188
1.5	0.26265	0.25709	0.26617
1.50017	0.25713	0.25166	0.26067
1.50033	0.2518	0.24641	0.25535
1.5005	0.24666	0.24135	0.25021
1.50067	0.24169	0.23647	0.24525
1.50083	0.23689	0.23176	0.24045
1.501	0.23226	0.2272	0.23581
1.50117	0.22778	0.2228	0.23133
1.50133	0.22344	0.21854	0.22699
1.5015	0.21925	0.21443	0.22279
1.50167	0.2152	0.21045	0.21873
1.50183	0.21128	0.20659	0.21479
1.502	0.20748	0.20286	0.21098
1.50217	0.2038	0.19925	0.20729
1.50233	0.20024	0.19575	0.20371
1.5025	0.19678	0.19236	0.20024
1.50267	0.19343	0.18907	0.19687
1.50283	0.19018	0.18588	0.19361
1.503	0.18703	0.18279	0.19044
1.50317	0.18397	0.17978	0.18736
1.50333	0.181	0.17687	0.18437
1.5035	0.17811	0.17404	0.18147
1.50367	0.17531	0.17129	0.17865
1.50383	0.17259	0.16861	0.17591
1.504	0.16994	0.16601	0.17324
1.50417	0.16736	0.16349	0.17065
1.50433	0.16486	0.16103	0.16813
1.5045	0.16242	0.15864	0.16568
1.50467	0.16005	0.15631	0.16329
1.50483	0.15775	0.15405	0.16096
1.505	0.1555	0.15185	0.1587
1.50517	0.15331	0.1497	0.1565
1.50533	0.15118	0.14761	0.15435
1.5055	0.1491	0.14557	0.15225
1.50567	0.14708	0.14358	0.15021
1.50583	0.14511	0.14164	0.14823
1.506	0.14318	0.13975	0.14629
1.50617	0.14131	0.13791	0.14439
1.50633	0.13947	0.13612	0.14255
1.5065	0.13769	0.13436	0.14075
1.50667	0.13595	0.13265	0.13899
1.50683	0.13424	0.13098	0.13728
1.507	0.13258	0.12935	0.1356
1.50717	0.13096	0.12776	0.13397
1.50733	0.12938	0.1262	0.13237
1.5075	0.12783	0.12468	0.13081
1.50767	0.12632	0.1232	0.12929
1.50783	0.12484	0.12175	0.1278
1.508	0.1234	0.12033	0.12635
1.50817	0.12199	0.11895	0.12493
1.50833	0.12061	0.11759	0.12354
1.5085	0.11927	0.11627	0.12218
1.50867	0.11795	0.11497	0.12086
1.50883	0.11666	0.11371	0.11956
1.509	0.1154	0.11247	0.11829
1.50917	0.11417	0.11126	0.11705
1.50933	0.11297	0.11007	0.11584
1.5095	0.11179	0.10891	0.11465
1.50967	0.11063	0.10778	0.11349
1.50983	0.10951	0.10667	0.11235
1.51	0.1084	0.10559	0.11124
1.51017	0.10732	0.10452	0.11016
1.51033	0.10627	0.10348	0.10909
1.5105	0.10523	0.10247	0.10805
1.51067	0.10422	0.10147	0.10704
1.51083	0.10323	0.1005	0.10604
1.511	0.10226	0.09954	0.10507
1.51117	0.10132	0.09861	0.10412
1.51133	0.10039	0.09769	0.10318
1.5115	0.09948	0.0968	0.10227
1.51167	0.09859	0.09593	0.10138
1.51183	0.09773	0.09507	0.10051
1.512	0.09688	0.09423	0.09966
1.51217	0.09604	0.09341	0.09883
1.51233	0.09523	0.09261	0.09801
1.5125	0.09444	0.09182	0.09721
1.51267	0.09366	0.09106	0.09643
1.51283	0.0929	0.09031	0.09567
1.513	0.09215	0.08957	0.09493
1.51317	0.09143	0.08885	0.0942
1.51333	0.09072	0.08815	0.09349
1.5135	0.09002	0.08747	0.0928
1.51367	0.08935	0.0868	0.09213
1.51383	0.08869	0.08614	0.09147
1.514	0.08804	0.0855	0.09082
1.51417	0.08741	0.08488	0.09019
1.51433	0.08679	0.08427	0.08958
1.5145	0.08619	0.08368	0.08899
1.51467	0.08561	0.0831	0.08841
1.51483	0.08504	0.08253	0.08784
1.515	0.08449	0.08198	0.08729
1.51517	0.08395	0.08145	0.08676
1.51533	0.08342	0.08093	0.08624
1.5155	0.08291	0.08042	0.08574
1.51567	0.08242	0.07993	0.08525
1.51583	0.08194	0.07945	0.08478
1.516	0.08147	0.07899	0.08432
1.51617	0.08102	0.07854	0.08388
1.51633	0.08059	0.0781	0.08346
1.5165	0.08017	0.07768	0.08305
1.51667	0.07976	0.07728	0.08265
1.51683	0.07937	0.07688	0.08228
1.517	0.079	0.07651	0.08191
1.51717	0.07864	0.07615	0.08157
1.51733	0.07829	0.0758	0.08124
1.5175	0.07797	0.07547	0.08092
1.51767	0.07765	0.07516	0.08063
1.51783	0.07736	0.07486	0.08035
1.518	0.07708	0.07457	0.08009
1.51817	0.07682	0.0743	0.07984
1.51833	0.07657	0.07405	0.07962
1.5185	0.07634	0.07382	0.07941
1.51867	0.07613	0.0736	0.07922
1.51883	0.07594	0.0734	0.07905
1.519	0.07577	0.07322	0.0789
1.51917	0.07561	0.07306	0.07878
1.51933	0.07548	0.07292	0.07867
1.5195	0.07537	0.0728	0.07859
1.51967	0.07527	0.07269	0.07852
1.51983	0.0752	0.07261	0.07849
1.52	0.07516	0.07256	0.07847
1.52017	0.07514	0.07252	0.07849
1.52033	0.07514	0.07251	0.07853
1.5205	0.07517	0.07253	0.07859
1.52067	0.07522	0.07257	0.07869
1.52083	0.07531	0.07264	0.07882
1.521	0.07543	0.07274	0.07898
1.52117	0.07557	0.07287	0.07918
1.52133	0.07575	0.07303	0.07941
1.5215	0.07597	0.07323	0.07968
1.52167	0.07623	0.07347	0.08
1.52183	0.07652	0.07374	0.08035
1.522	0.07686	0.07406	0.08076
1.52217	0.07725	0.07442	0.08121
1.52233	0.07768	0.07483	0.08172
1.5225	0.07817	0.0753	0.08229
1.52267	0.07872	0.07582	0.08292
1.52283	0.07933	0.0764	0.08362
1.523	0.08	0.07705	0.08439
1.52317	0.08075	0.07777	0.08524
1.52333	0.08159	0.07857	0.08618
1.5235	0.08251	0.07945	0.08722
1.52367	0.08352	0.08044	0.08837
1.52383	0.08465	0.08153	0.08963
1.524	0.08589	0.08274	0.09102
1.52417	0.08727	0.08408	0.09256
1.52433	0.08879	0.08557	0.09426
1.5245	0.09048	0.08723	0.09615
1.52467	0.09236	0.08907	0.09824
1.52483	0.09445	0.09114	0.10057
1.525	0.09679	0.09344	0.10317
1.52517	0.0994	0.09603	0.10607
1.52533	0.10234	0.09896	0.10933
1.5255	0.10565	0.10226	0.11301
1.52567	0.1094	0.10602	0.11717
1.52583	0.11367	0.11031	0.12191
1.526	0.11856	0.11524	0.12733
1.52617	0.12418	0.12094	0.13356
1.52633	0.13069	0.12757	0.14079
1.5265	0.13829	0.13534	0.14922
1.52667	0.14721	0.1445	0.15912
1.52683	0.15774	0.15536	0.17083
1.527	0.17025	0.16827	0.18472
1.52717	0.1851	0.18355	0.20121
1.52733	0.2026	0.20134	0.2206
1.5275	0.22269	0.22107	0.24274
1.52767	0.24429	0.24069	0.26629
1.52783	0.26422	0.25555	0.28748
1.528	0.27645	0.25906	0.29954
1.52817	0.2743	0.24726	0.29557
1.52833	0.25619	0.22321	0.27477
1.5285	0.22784	0.19424	0.24384
1.52867	0.19698	0.16621	0.21087
1.52883	0.16849	0.14173	0.18071
1.529	0.14409	0.12126	0.15495
1.52917	0.12383	0.1044	0.13355
1.52933	0.10713	0.09052	0.1159
1.5295	0.09335	0.07902	0.1013
1.52967	0.08189	0.06942	0.08914
1.52983	0.07228	0.06133	0.07893
1.53	0.06415	0.05445	0.07027
1.53017	0.0572	0.04855	0.06286
1.53033	0.05122	0.04345	0.05647
1.5305	0.04603	0.039	0.05092
1.53067	0.04149	0.03511	0.04606
1.53083	0.0375	0.03167	0.04178
1.531	0.03397	0.02861	0.03799
1.53117	0.03084	0.02589	0.03461
1.53133	0.02803	0.02346	0.03159
1.5315	0.02551	0.02127	0.02888
1.53167	0.02324	0.01929	0.02643
1.53183	0.02118	0.0175	0.02421
1.532	0.01932	0.01587	0.02219
1.53217	0.01762	0.01439	0.02035
1.53233	0.01607	0.01303	0.01867
1.5325	0.01465	0.01179	0.01713
1.53267	0.01335	0.01065	0.01572
1.53283	0.01216	0.0096	0.01441
1.533	0.01105	0.00864	0.01321
[truncated: 1,002 more rows]
