# Supplementary material for: Ohm’s law of electromagnetic ideal fluids: impedance-governed supercoupling in complex near-zero-index networks
Source: Nat Commun. 2026 Jun 2;17:7131. doi: 10.1038/s41467-026-73657-1 (PMC13396760; doi:10.1038/s41467-026-73657-1)
Supplement: Supplementary file 5 — Supplementary Data 3 [file 41467_2026_73657_MOESM5_ESM.zip › FigS3j.xlsx]

## Sheet: Sheet1
Freq [GHz]	P3	P2	P1
1.2	-48.5184	-78.4949	-72.544
1.20017	-48.4963	-78.4673	-72.5194
1.20033	-48.4743	-78.4398	-72.4949
1.2005	-48.4523	-78.4123	-72.4705
1.20067	-48.4304	-78.3849	-72.4461
1.20083	-48.4086	-78.3575	-72.4219
1.201	-48.3868	-78.3302	-72.3977
1.20117	-48.3651	-78.303	-72.3735
1.20133	-48.3435	-78.2758	-72.3495
1.2015	-48.322	-78.2487	-72.3255
1.20167	-48.3005	-78.2216	-72.3017
1.20183	-48.2791	-78.1947	-72.2779
1.202	-48.2578	-78.1677	-72.2541
1.20217	-48.2365	-78.1409	-72.2305
1.20233	-48.2153	-78.1141	-72.2069
1.2025	-48.1942	-78.0874	-72.1834
1.20267	-48.1732	-78.0607	-72.16
1.20283	-48.1522	-78.0341	-72.1367
1.203	-48.1314	-78.0076	-72.1135
1.20317	-48.1106	-77.9812	-72.0904
1.20333	-48.0898	-77.9548	-72.0673
1.2035	-48.0692	-77.9285	-72.0443
1.20367	-48.0486	-77.9023	-72.0215
1.20383	-48.0281	-77.8761	-71.9987
1.204	-48.0077	-77.85	-71.9759
1.20417	-47.9874	-77.824	-71.9533
1.20433	-47.9672	-77.7981	-71.9308
1.2045	-47.947	-77.7722	-71.9083
1.20467	-47.9269	-77.7464	-71.886
1.20483	-47.9069	-77.7207	-71.8637
1.205	-47.887	-77.6951	-71.8416
1.20517	-47.8672	-77.6696	-71.8195
1.20533	-47.8475	-77.6441	-71.7975
1.2055	-47.8278	-77.6187	-71.7756
1.20567	-47.8083	-77.5934	-71.7538
1.20583	-47.7888	-77.5682	-71.7321
1.206	-47.7694	-77.5431	-71.7105
1.20617	-47.7501	-77.518	-71.689
1.20633	-47.7309	-77.493	-71.6675
1.2065	-47.7118	-77.4682	-71.6462
1.20667	-47.6927	-77.4434	-71.6249
1.20683	-47.6738	-77.4187	-71.6038
1.207	-47.6549	-77.394	-71.5828
1.20717	-47.6362	-77.3695	-71.5618
1.20733	-47.6175	-77.3451	-71.541
1.2075	-47.599	-77.3207	-71.5202
1.20767	-47.5805	-77.2964	-71.4996
1.20783	-47.5621	-77.2723	-71.479
1.208	-47.5438	-77.2482	-71.4586
1.20817	-47.5256	-77.2242	-71.4382
1.20833	-47.5075	-77.2003	-71.418
1.2085	-47.4896	-77.1765	-71.3978
1.20867	-47.4716	-77.1528	-71.3778
1.20883	-47.4538	-77.1292	-71.3578
1.209	-47.4361	-77.1056	-71.338
1.20917	-47.4185	-77.0822	-71.3183
1.20933	-47.401	-77.0589	-71.2986
1.2095	-47.3836	-77.0357	-71.2791
1.20967	-47.3663	-77.0125	-71.2597
1.20983	-47.3491	-76.9895	-71.2403
1.21	-47.332	-76.9666	-71.2211
1.21017	-47.315	-76.9437	-71.202
1.21033	-47.2981	-76.921	-71.183
1.2105	-47.2813	-76.8984	-71.1641
1.21067	-47.2646	-76.8759	-71.1453
1.21083	-47.248	-76.8534	-71.1266
1.211	-47.2315	-76.8311	-71.108
1.21117	-47.2151	-76.8089	-71.0895
1.21133	-47.1988	-76.7868	-71.0712
1.2115	-47.1826	-76.7648	-71.0529
1.21167	-47.1666	-76.7429	-71.0347
1.21183	-47.1506	-76.7211	-71.0167
1.212	-47.1347	-76.6994	-70.9988
1.21217	-47.119	-76.6778	-70.9809
1.21233	-47.1033	-76.6564	-70.9632
1.2125	-47.0878	-76.635	-70.9456
1.21267	-47.0723	-76.6137	-70.9281
1.21283	-47.057	-76.5926	-70.9107
1.213	-47.0418	-76.5716	-70.8934
1.21317	-47.0266	-76.5506	-70.8762
1.21333	-47.0116	-76.5298	-70.8592
1.2135	-46.9967	-76.5091	-70.8422
1.21367	-46.9819	-76.4885	-70.8254
1.21383	-46.9673	-76.468	-70.8087
1.214	-46.9527	-76.4477	-70.792
1.21417	-46.9382	-76.4274	-70.7755
1.21433	-46.9239	-76.4073	-70.7591
1.2145	-46.9096	-76.3872	-70.7428
1.21467	-46.8955	-76.3673	-70.7267
1.21483	-46.8815	-76.3475	-70.7106
1.215	-46.8676	-76.3278	-70.6947
1.21517	-46.8537	-76.3083	-70.6788
1.21533	-46.8401	-76.2888	-70.6631
1.2155	-46.8265	-76.2695	-70.6475
1.21567	-46.813	-76.2503	-70.632
1.21583	-46.7996	-76.2312	-70.6166
1.216	-46.7864	-76.2122	-70.6013
1.21617	-46.7733	-76.1933	-70.5862
1.21633	-46.7602	-76.1745	-70.5711
1.2165	-46.7473	-76.1559	-70.5562
1.21667	-46.7345	-76.1374	-70.5413
1.21683	-46.7218	-76.119	-70.5266
1.217	-46.7092	-76.1007	-70.512
1.21717	-46.6968	-76.0825	-70.4976
1.21733	-46.6844	-76.0645	-70.4832
1.2175	-46.6722	-76.0466	-70.4689
1.21767	-46.66	-76.0288	-70.4548
1.21783	-46.648	-76.0111	-70.4407
1.218	-46.6361	-75.9935	-70.4268
1.21817	-46.6243	-75.9761	-70.413
1.21833	-46.6127	-75.9587	-70.3993
1.2185	-46.6011	-75.9415	-70.3857
1.21867	-46.5896	-75.9244	-70.3722
1.21883	-46.5783	-75.9075	-70.3589
1.219	-46.5671	-75.8906	-70.3456
1.21917	-46.5559	-75.8739	-70.3325
1.21933	-46.5449	-75.8573	-70.3195
1.2195	-46.534	-75.8408	-70.3066
1.21967	-46.5232	-75.8245	-70.2938
1.21983	-46.5125	-75.8082	-70.2811
1.22	-46.502	-75.7921	-70.2685
1.22017	-46.4915	-75.7761	-70.256
1.22033	-46.4812	-75.7602	-70.2437
1.2205	-46.471	-75.7444	-70.2314
1.22067	-46.4608	-75.7288	-70.2193
1.22083	-46.4508	-75.7133	-70.2073
1.221	-46.4409	-75.6979	-70.1954
1.22117	-46.4311	-75.6826	-70.1836
1.22133	-46.4215	-75.6674	-70.1719
1.2215	-46.4119	-75.6524	-70.1603
1.22167	-46.4024	-75.6375	-70.1488
1.22183	-46.3931	-75.6227	-70.1375
1.222	-46.3839	-75.608	-70.1262
1.22217	-46.3747	-75.5934	-70.1151
1.22233	-46.3657	-75.579	-70.104
1.2225	-46.3568	-75.5647	-70.0931
1.22267	-46.348	-75.5505	-70.0823
1.22283	-46.3393	-75.5364	-70.0716
1.223	-46.3307	-75.5224	-70.061
1.22317	-46.3222	-75.5086	-70.0505
1.22333	-46.3138	-75.4948	-70.0401
1.2235	-46.3056	-75.4812	-70.0298
1.22367	-46.2974	-75.4677	-70.0196
1.22383	-46.2894	-75.4544	-70.0096
1.224	-46.2814	-75.4411	-69.9996
1.22417	-46.2736	-75.428	-69.9897
1.22433	-46.2658	-75.415	-69.98
1.2245	-46.2582	-75.4021	-69.9703
1.22467	-46.2507	-75.3893	-69.9608
1.22483	-46.2433	-75.3766	-69.9513
1.225	-46.2359	-75.364	-69.942
1.22517	-46.2287	-75.3516	-69.9327
1.22533	-46.2216	-75.3392	-69.9236
1.2255	-46.2146	-75.327	-69.9145
1.22567	-46.2077	-75.3149	-69.9056
1.22583	-46.2009	-75.3029	-69.8968
1.226	-46.1942	-75.2911	-69.888
1.22617	-46.1876	-75.2793	-69.8794
1.22633	-46.1811	-75.2676	-69.8709
1.2265	-46.1746	-75.2561	-69.8624
1.22667	-46.1683	-75.2447	-69.8541
1.22683	-46.1621	-75.2334	-69.8459
1.227	-46.156	-75.2221	-69.8377
1.22717	-46.15	-75.2111	-69.8297
1.22733	-46.1441	-75.2001	-69.8217
1.2275	-46.1383	-75.1892	-69.8139
1.22767	-46.1326	-75.1784	-69.8061
1.22783	-46.127	-75.1678	-69.7985
1.228	-46.1215	-75.1572	-69.7909
1.22817	-46.116	-75.1468	-69.7835
1.22833	-46.1107	-75.1364	-69.7761
1.2285	-46.1054	-75.1262	-69.7688
1.22867	-46.1003	-75.1161	-69.7616
1.22883	-46.0953	-75.106	-69.7545
1.229	-46.0903	-75.0961	-69.7475
1.22917	-46.0854	-75.0863	-69.7406
1.22933	-46.0806	-75.0766	-69.7338
1.2295	-46.076	-75.067	-69.727
1.22967	-46.0714	-75.0575	-69.7204
1.22983	-46.0669	-75.0481	-69.7138
1.23	-46.0625	-75.0387	-69.7074
1.23017	-46.0581	-75.0295	-69.701
1.23033	-46.0539	-75.0204	-69.6947
1.2305	-46.0498	-75.0114	-69.6885
1.23067	-46.0457	-75.0025	-69.6824
1.23083	-46.0417	-74.9937	-69.6764
1.231	-46.0378	-74.985	-69.6704
1.23117	-46.034	-74.9763	-69.6646
1.23133	-46.0303	-74.9678	-69.6588
1.2315	-46.0267	-74.9594	-69.6531
1.23167	-46.0231	-74.9511	-69.6475
1.23183	-46.0197	-74.9428	-69.642
1.232	-46.0163	-74.9347	-69.6365
1.23217	-46.013	-74.9266	-69.6312
1.23233	-46.0098	-74.9186	-69.6259
1.2325	-46.0066	-74.9108	-69.6207
1.23267	-46.0036	-74.903	-69.6156
1.23283	-46.0006	-74.8953	-69.6105
1.233	-45.9977	-74.8877	-69.6056
1.23317	-45.9949	-74.8802	-69.6007
1.23333	-45.9921	-74.8727	-69.5959
1.2335	-45.9895	-74.8654	-69.5911
1.23367	-45.9869	-74.8581	-69.5865
1.23383	-45.9844	-74.8509	-69.5819
1.234	-45.9819	-74.8439	-69.5774
1.23417	-45.9796	-74.8368	-69.573
1.23433	-45.9773	-74.8299	-69.5686
1.2345	-45.9751	-74.8231	-69.5643
1.23467	-45.9729	-74.8163	-69.5601
1.23483	-45.9709	-74.8096	-69.5559
1.235	-45.9689	-74.803	-69.5519
1.23517	-45.9669	-74.7965	-69.5479
1.23533	-45.9651	-74.7901	-69.5439
1.2355	-45.9633	-74.7837	-69.5401
1.23567	-45.9616	-74.7774	-69.5363
1.23583	-45.9599	-74.7712	-69.5326
1.236	-45.9584	-74.7651	-69.5289
1.23617	-45.9569	-74.759	-69.5253
1.23633	-45.9554	-74.753	-69.5218
1.2365	-45.954	-74.7471	-69.5183
1.23667	-45.9527	-74.7413	-69.5149
1.23683	-45.9515	-74.7355	-69.5116
1.237	-45.9503	-74.7298	-69.5083
1.23717	-45.9492	-74.7242	-69.5051
1.23733	-45.9481	-74.7186	-69.5019
1.2375	-45.9471	-74.7131	-69.4989
1.23767	-45.9462	-74.7077	-69.4958
1.23783	-45.9453	-74.7023	-69.4929
1.238	-45.9445	-74.697	-69.49
1.23817	-45.9437	-74.6918	-69.4871
1.23833	-45.943	-74.6867	-69.4844
1.2385	-45.9424	-74.6816	-69.4816
1.23867	-45.9418	-74.6765	-69.4789
1.23883	-45.9413	-74.6715	-69.4763
1.239	-45.9408	-74.6666	-69.4738
1.23917	-45.9404	-74.6618	-69.4713
1.23933	-45.9401	-74.657	-69.4688
1.2395	-45.9398	-74.6523	-69.4664
1.23967	-45.9395	-74.6476	-69.4641
1.23983	-45.9393	-74.643	-69.4618
1.24	-45.9392	-74.6384	-69.4596
1.24017	-45.9391	-74.6339	-69.4574
1.24033	-45.9391	-74.6295	-69.4553
1.2405	-45.9391	-74.6251	-69.4532
1.24067	-45.9392	-74.6208	-69.4512
1.24083	-45.9393	-74.6165	-69.4492
1.241	-45.9395	-74.6123	-69.4473
1.24117	-45.9397	-74.6081	-69.4454
1.24133	-45.94	-74.604	-69.4436
1.2415	-45.9403	-74.5999	-69.4418
1.24167	-45.9407	-74.5959	-69.44
1.24183	-45.9411	-74.5919	-69.4383
1.242	-45.9415	-74.588	-69.4367
1.24217	-45.942	-74.5841	-69.4351
1.24233	-45.9426	-74.5803	-69.4335
1.2425	-45.9432	-74.5765	-69.432
1.24267	-45.9438	-74.5727	-69.4305
1.24283	-45.9445	-74.5691	-69.4291
1.243	-45.9452	-74.5654	-69.4277
1.24317	-45.946	-74.5618	-69.4264
1.24333	-45.9468	-74.5582	-69.4251
1.2435	-45.9476	-74.5547	-69.4238
1.24367	-45.9485	-74.5512	-69.4226
1.24383	-45.9494	-74.5478	-69.4214
1.244	-45.9504	-74.5444	-69.4203
1.24417	-45.9514	-74.541	-69.4192
1.24433	-45.9524	-74.5377	-69.4181
1.2445	-45.9535	-74.5344	-69.4171
1.24467	-45.9546	-74.5312	-69.4161
1.24483	-45.9558	-74.528	-69.4151
1.245	-45.957	-74.5248	-69.4142
1.24517	-45.9582	-74.5216	-69.4133
1.24533	-45.9595	-74.5185	-69.4125
1.2455	-45.9607	-74.5155	-69.4116
1.24567	-45.9621	-74.5124	-69.4108
1.24583	-45.9634	-74.5094	-69.4101
1.246	-45.9648	-74.5064	-69.4094
1.24617	-45.9663	-74.5035	-69.4087
1.24633	-45.9677	-74.5006	-69.408
1.2465	-45.9692	-74.4977	-69.4074
1.24667	-45.9707	-74.4948	-69.4068
1.24683	-45.9723	-74.492	-69.4062
1.247	-45.9739	-74.4892	-69.4057
1.24717	-45.9755	-74.4864	-69.4052
1.24733	-45.9771	-74.4837	-69.4047
1.2475	-45.9788	-74.481	-69.4043
1.24767	-45.9805	-74.4783	-69.4038
1.24783	-45.9822	-74.4756	-69.4035
1.248	-45.984	-74.473	-69.4031
1.24817	-45.9857	-74.4704	-69.4027
1.24833	-45.9875	-74.4678	-69.4024
1.2485	-45.9894	-74.4652	-69.4021
1.24867	-45.9912	-74.4627	-69.4018
1.24883	-45.9931	-74.4601	-69.4016
1.249	-45.995	-74.4576	-69.4014
1.24917	-45.9969	-74.4551	-69.4012
1.24933	-45.9989	-74.4527	-69.401
1.2495	-46.0008	-74.4502	-69.4009
1.24967	-46.0028	-74.4478	-69.4007
1.24983	-46.0048	-74.4454	-69.4006
1.25	-46.0069	-74.443	-69.4005
1.25017	-46.0089	-74.4406	-69.4005
1.25033	-46.011	-74.4382	-69.4004
1.2505	-46.0131	-74.4359	-69.4004
1.25067	-46.0153	-74.4336	-69.4004
1.25083	-46.0174	-74.4313	-69.4004
1.251	-46.0196	-74.429	-69.4004
1.25117	-46.0217	-74.4267	-69.4005
1.25133	-46.0239	-74.4244	-69.4006
1.2515	-46.0261	-74.4222	-69.4006
1.25167	-46.0284	-74.4199	-69.4007
1.25183	-46.0306	-74.4177	-69.4009
1.252	-46.0329	-74.4155	-69.401
1.25217	-46.0352	-74.4132	-69.4011
1.25233	-46.0375	-74.411	-69.4013
1.2525	-46.0398	-74.4089	-69.4015
1.25267	-46.0421	-74.4067	-69.4017
1.25283	-46.0444	-74.4045	-69.4019
1.253	-46.0468	-74.4023	-69.4021
1.25317	-46.0492	-74.4002	-69.4023
1.25333	-46.0515	-74.398	-69.4026
1.2535	-46.054	-74.3959	-69.4029
1.25367	-46.0564	-74.3937	-69.4031
1.25383	-46.0588	-74.3916	-69.4034
1.254	-46.0612	-74.3895	-69.4037
1.25417	-46.0637	-74.3874	-69.404
1.25433	-46.0661	-74.3853	-69.4043
1.2545	-46.0686	-74.3832	-69.4047
1.25467	-46.0711	-74.3811	-69.405
1.25483	-46.0736	-74.379	-69.4053
1.255	-46.0761	-74.3769	-69.4057
1.25517	-46.0786	-74.3748	-69.4061
1.25533	-46.0811	-74.3727	-69.4065
1.2555	-46.0836	-74.3706	-69.4068
1.25567	-46.0862	-74.3685	-69.4072
1.25583	-46.0887	-74.3664	-69.4076
1.256	-46.0913	-74.3643	-69.408
1.25617	-46.0938	-74.3622	-69.4085
1.25633	-46.0964	-74.3602	-69.4089
1.2565	-46.099	-74.3581	-69.4093
1.25667	-46.1015	-74.356	-69.4098
1.25683	-46.1041	-74.3539	-69.4102
1.257	-46.1067	-74.3518	-69.4106
1.25717	-46.1093	-74.3497	-69.4111
1.25733	-46.1119	-74.3476	-69.4115
1.2575	-46.1146	-74.3455	-69.412
1.25767	-46.1172	-74.3434	-69.4125
1.25783	-46.1198	-74.3413	-69.4129
1.258	-46.1224	-74.3392	-69.4134
1.25817	-46.1251	-74.3371	-69.4139
1.25833	-46.1277	-74.335	-69.4144
1.2585	-46.1303	-74.3329	-69.4149
1.25867	-46.133	-74.3307	-69.4153
1.25883	-46.1356	-74.3286	-69.4158
1.259	-46.1383	-74.3265	-69.4163
1.25917	-46.1409	-74.3243	-69.4168
1.25933	-46.1436	-74.3222	-69.4173
1.2595	-46.1462	-74.32	-69.4178
1.25967	-46.1489	-74.3179	-69.4183
1.25983	-46.1515	-74.3157	-69.4188
1.26	-46.1542	-74.3135	-69.4193
1.26017	-46.1569	-74.3113	-69.4198
1.26033	-46.1595	-74.3091	-69.4203
1.2605	-46.1622	-74.3069	-69.4208
1.26067	-46.1649	-74.3047	-69.4213
1.26083	-46.1675	-74.3025	-69.4218
1.261	-46.1702	-74.3003	-69.4223
1.26117	-46.1728	-74.2981	-69.4228
1.26133	-46.1755	-74.2958	-69.4233
1.2615	-46.1782	-74.2935	-69.4237
1.26167	-46.1808	-74.2913	-69.4242
1.26183	-46.1835	-74.289	-69.4247
1.262	-46.1861	-74.2867	-69.4252
1.26217	-46.1888	-74.2844	-69.4257
1.26233	-46.1915	-74.2821	-69.4262
1.2625	-46.1941	-74.2798	-69.4266
1.26267	-46.1968	-74.2774	-69.4271
1.26283	-46.1994	-74.2751	-69.4276
1.263	-46.2021	-74.2727	-69.428
1.26317	-46.2047	-74.2704	-69.4285
1.26333	-46.2073	-74.268	-69.429
1.2635	-46.21	-74.2656	-69.4294
1.26367	-46.2126	-74.2632	-69.4299
1.26383	-46.2152	-74.2607	-69.4303
1.264	-46.2179	-74.2583	-69.4308
1.26417	-46.2205	-74.2558	-69.4312
1.26433	-46.2231	-74.2534	-69.4316
1.2645	-46.2257	-74.2509	-69.432
1.26467	-46.2283	-74.2484	-69.4325
1.26483	-46.2309	-74.2459	-69.4329
1.265	-46.2335	-74.2434	-69.4333
1.26517	-46.2361	-74.2408	-69.4337
1.26533	-46.2387	-74.2383	-69.4341
1.2655	-46.2413	-74.2357	-69.4344
1.26567	-46.2439	-74.2331	-69.4348
1.26583	-46.2464	-74.2305	-69.4352
1.266	-46.249	-74.2279	-69.4356
1.26617	-46.2516	-74.2252	-69.4359
1.26633	-46.2541	-74.2226	-69.4363
1.2665	-46.2567	-74.2199	-69.4366
1.26667	-46.2592	-74.2172	-69.4369
1.26683	-46.2617	-74.2145	-69.4373
1.267	-46.2643	-74.2118	-69.4376
1.26717	-46.2668	-74.209	-69.4379
1.26733	-46.2693	-74.2063	-69.4382
1.2675	-46.2718	-74.2035	-69.4385
1.26767	-46.2743	-74.2007	-69.4388
1.26783	-46.2768	-74.1979	-69.439
1.268	-46.2793	-74.195	-69.4393
1.26817	-46.2817	-74.1922	-69.4396
1.26833	-46.2842	-74.1893	-69.4398
1.2685	-46.2867	-74.1864	-69.44
1.26867	-46.2891	-74.1835	-69.4403
1.26883	-46.2916	-74.1806	-69.4405
1.269	-46.294	-74.1776	-69.4407
1.26917	-46.2964	-74.1747	-69.4409
1.26933	-46.2988	-74.1717	-69.4411
1.2695	-46.3012	-74.1687	-69.4413
1.26967	-46.3036	-74.1657	-69.4414
1.26983	-46.306	-74.1626	-69.4416
1.27	-46.3084	-74.1595	-69.4417
1.27017	-46.3108	-74.1565	-69.4419
1.27033	-46.3131	-74.1533	-69.442
1.2705	-46.3155	-74.1502	-69.4421
1.27067	-46.3178	-74.1471	-69.4422
1.27083	-46.3201	-74.1439	-69.4423
1.271	-46.3225	-74.1407	-69.4424
1.27117	-46.3248	-74.1375	-69.4424
1.27133	-46.3271	-74.1342	-69.4425
1.2715	-46.3294	-74.131	-69.4425
1.27167	-46.3316	-74.1277	-69.4425
1.27183	-46.3339	-74.1244	-69.4425
1.272	-46.3362	-74.1211	-69.4426
1.27217	-46.3384	-74.1178	-69.4425
1.27233	-46.3406	-74.1144	-69.4425
1.2725	-46.3429	-74.111	-69.4425
1.27267	-46.3451	-74.1076	-69.4424
1.27283	-46.3473	-74.1042	-69.4424
1.273	-46.3495	-74.1007	-69.4423
1.27317	-46.3517	-74.0972	-69.4422
1.27333	-46.3538	-74.0937	-69.4421
1.2735	-46.356	-74.0902	-69.442
1.27367	-46.3581	-74.0866	-69.4419
1.27383	-46.3603	-74.0831	-69.4418
1.274	-46.3624	-74.0795	-69.4416
1.27417	-46.3645	-74.0759	-69.4415
1.27433	-46.3666	-74.0722	-69.4413
1.2745	-46.3687	-74.0686	-69.4411
1.27467	-46.3708	-74.0649	-69.4409
1.27483	-46.3728	-74.0612	-69.4407
1.275	-46.3749	-74.0574	-69.4404
1.27517	-46.3769	-74.0537	-69.4402
1.27533	-46.3789	-74.0499	-69.4399
1.2755	-46.3809	-74.0461	-69.4396
1.27567	-46.3829	-74.0423	-69.4393
1.27583	-46.3849	-74.0384	-69.439
1.276	-46.3869	-74.0345	-69.4387
1.27617	-46.3889	-74.0306	-69.4384
1.27633	-46.3908	-74.0267	-69.438
1.2765	-46.3927	-74.0228	-69.4377
1.27667	-46.3947	-74.0188	-69.4373
1.27683	-46.3966	-74.0148	-69.4369
1.277	-46.3985	-74.0108	-69.4365
1.27717	-46.4004	-74.0067	-69.436
1.27733	-46.4022	-74.0026	-69.4356
1.2775	-46.4041	-73.9985	-69.4351
1.27767	-46.4059	-73.9944	-69.4347
1.27783	-46.4078	-73.9903	-69.4342
1.278	-46.4096	-73.9861	-69.4337
1.27817	-46.4114	-73.9819	-69.4332
1.27833	-46.4132	-73.9777	-69.4326
1.2785	-46.4149	-73.9734	-69.4321
1.27867	-46.4167	-73.9691	-69.4315
1.27883	-46.4184	-73.9649	-69.4309
1.279	-46.4202	-73.9605	-69.4303
1.27917	-46.4219	-73.9562	-69.4297
1.27933	-46.4236	-73.9518	-69.4291
1.2795	-46.4253	-73.9474	-69.4284
1.27967	-46.427	-73.943	-69.4278
1.27983	-46.4286	-73.9385	-69.4271
1.28	-46.4303	-73.9341	-69.4264
1.28017	-46.4319	-73.9296	-69.4257
1.28033	-46.4335	-73.925	-69.425
1.2805	-46.4352	-73.9205	-69.4242
1.28067	-46.4368	-73.9159	-69.4235
1.28083	-46.4383	-73.9113	-69.4227
1.281	-46.4399	-73.9067	-69.4219
1.28117	-46.4414	-73.902	-69.4211
1.28133	-46.443	-73.8973	-69.4203
1.2815	-46.4445	-73.8926	-69.4194
1.28167	-46.446	-73.8879	-69.4186
1.28183	-46.4475	-73.8831	-69.4177
1.282	-46.449	-73.8783	-69.4168
1.28217	-46.4504	-73.8735	-69.4159
1.28233	-46.4519	-73.8687	-69.415
1.2825	-46.4533	-73.8638	-69.414
1.28267	-46.4547	-73.8589	-69.4131
1.28283	-46.4561	-73.854	-69.4121
1.283	-46.4575	-73.8491	-69.4111
1.28317	-46.4589	-73.8441	-69.4101
1.28333	-46.4603	-73.8391	-69.409
1.2835	-46.4616	-73.8341	-69.408
1.28367	-46.4629	-73.829	-69.4069
1.28383	-46.4642	-73.8239	-69.4059
1.284	-46.4655	-73.8188	-69.4048
1.28417	-46.4668	-73.8137	-69.4036
1.28433	-46.4681	-73.8085	-69.4025
1.2845	-46.4693	-73.8034	-69.4014
1.28467	-46.4706	-73.7982	-69.4002
1.28483	-46.4718	-73.7929	-69.399
1.285	-46.473	-73.7877	-69.3978
1.28517	-46.4742	-73.7824	-69.3966
1.28533	-46.4754	-73.7771	-69.3953
1.2855	-46.4765	-73.7717	-69.3941
1.28567	-46.4777	-73.7663	-69.3928
1.28583	-46.4788	-73.7609	-69.3915
1.286	-46.4799	-73.7555	-69.3902
1.28617	-46.481	-73.7501	-69.3889
1.28633	-46.4821	-73.7446	-69.3875
1.2865	-46.4832	-73.7391	-69.3862
1.28667	-46.4842	-73.7336	-69.3848
1.28683	-46.4853	-73.728	-69.3834
1.287	-46.4863	-73.7224	-69.382
1.28717	-46.4873	-73.7168	-69.3805
1.28733	-46.4883	-73.7112	-69.3791
1.2875	-46.4892	-73.7055	-69.3776
1.28767	-46.4902	-73.6998	-69.3761
1.28783	-46.4912	-73.6941	-69.3746
1.288	-46.4921	-73.6884	-69.3731
1.28817	-46.493	-73.6826	-69.3715
1.28833	-46.4939	-73.6768	-69.37
1.2885	-46.4948	-73.671	-69.3684
1.28867	-46.4956	-73.6651	-69.3668
1.28883	-46.4965	-73.6592	-69.3652
1.289	-46.4973	-73.6533	-69.3636
1.28917	-46.4982	-73.6474	-69.3619
1.28933	-46.499	-73.6414	-69.3602
1.2895	-46.4997	-73.6355	-69.3585
1.28967	-46.5005	-73.6294	-69.3568
1.28983	-46.5013	-73.6234	-69.3551
1.29	-46.502	-73.6173	-69.3534
1.29017	-46.5027	-73.6112	-69.3516
1.29033	-46.5034	-73.6051	-69.3498
1.2905	-46.5041	-73.599	-69.348
1.29067	-46.5048	-73.5928	-69.3462
1.29083	-46.5055	-73.5866	-69.3444
1.291	-46.5061	-73.5803	-69.3425
1.29117	-46.5067	-73.5741	-69.3406
1.29133	-46.5074	-73.5678	-69.3387
1.2915	-46.508	-73.5615	-69.3368
1.29167	-46.5085	-73.5552	-69.3349
1.29183	-46.5091	-73.5488	-69.3329
1.292	-46.5097	-73.5424	-69.331
1.29217	-46.5102	-73.536	-69.329
1.29233	-46.5107	-73.5295	-69.327
1.2925	-46.5112	-73.5231	-69.325
1.29267	-46.5117	-73.5166	-69.3229
1.29283	-46.5122	-73.51	-69.3209
1.293	-46.5126	-73.5035	-69.3188
1.29317	-46.5131	-73.4969	-69.3167
1.29333	-46.5135	-73.4903	-69.3146
1.2935	-46.5139	-73.4837	-69.3124
1.29367	-46.5143	-73.477	-69.3103
1.29383	-46.5147	-73.4703	-69.3081
1.294	-46.515	-73.4636	-69.3059
1.29417	-46.5154	-73.4569	-69.3037
1.29433	-46.5157	-73.4501	-69.3015
1.2945	-46.516	-73.4433	-69.2992
1.29467	-46.5163	-73.4365	-69.297
1.29483	-46.5166	-73.4296	-69.2947
1.295	-46.5168	-73.4227	-69.2924
1.29517	-46.5171	-73.4158	-69.2901
1.29533	-46.5173	-73.4089	-69.2877
1.2955	-46.5175	-73.4019	-69.2854
1.29567	-46.5177	-73.395	-69.283
1.29583	-46.5179	-73.388	-69.2806
1.296	-46.5181	-73.3809	-69.2782
1.29617	-46.5182	-73.3738	-69.2757
1.29633	-46.5184	-73.3667	-69.2733
1.2965	-46.5185	-73.3596	-69.2708
1.29667	-46.5186	-73.3525	-69.2683
1.29683	-46.5187	-73.3453	-69.2658
1.297	-46.5187	-73.3381	-69.2633
1.29717	-46.5188	-73.3309	-69.2607
1.29733	-46.5188	-73.3236	-69.2582
1.2975	-46.5189	-73.3164	-69.2556
1.29767	-46.5189	-73.309	-69.253
1.29783	-46.5189	-73.3017	-69.2504
1.298	-46.5188	-73.2944	-69.2477
1.29817	-46.5188	-73.287	-69.2451
1.29833	-46.5187	-73.2796	-69.2424
1.2985	-46.5187	-73.2721	-69.2397
1.29867	-46.5186	-73.2647	-69.237
1.29883	-46.5185	-73.2572	-69.2343
1.299	-46.5184	-73.2496	-69.2315
1.29917	-46.5182	-73.2421	-69.2287
1.29933	-46.5181	-73.2345	-69.2259
1.2995	-46.5179	-73.2269	-69.2231
1.29967	-46.5177	-73.2193	-69.2203
1.29983	-46.5175	-73.2116	-69.2174
1.3	-46.5173	-73.204	-69.2146
1.30017	-46.5171	-73.1963	-69.2117
1.30033	-46.5168	-73.1885	-69.2088
1.3005	-46.5166	-73.1808	-69.2059
1.30067	-46.5163	-73.173	-69.2029
1.30083	-46.516	-73.1652	-69.2
1.301	-46.5157	-73.1573	-69.197
1.30117	-46.5154	-73.1495	-69.194
1.30133	-46.515	-73.1416	-69.191
1.3015	-46.5147	-73.1337	-69.1879
1.30167	-46.5143	-73.1257	-69.1849
1.30183	-46.5139	-73.1177	-69.1818
1.302	-46.5135	-73.1097	-69.1787
1.30217	-46.5131	-73.1017	-69.1756
1.30233	-46.5127	-73.0937	-69.1725
1.3025	-46.5122	-73.0856	-69.1693
1.30267	-46.5117	-73.0775	-69.1662
1.30283	-46.5112	-73.0694	-69.163
1.303	-46.5107	-73.0612	-69.1598
1.30317	-46.5102	-73.053	-69.1566
1.30333	-46.5097	-73.0448	-69.1533
1.3035	-46.5091	-73.0366	-69.1501
1.30367	-46.5086	-73.0283	-69.1468
1.30383	-46.508	-73.02	-69.1435
1.304	-46.5074	-73.0117	-69.1402
1.30417	-46.5068	-73.0034	-69.1368
1.30433	-46.5062	-72.995	-69.1335
1.3045	-46.5055	-72.9866	-69.1301
1.30467	-46.5049	-72.9782	-69.1267
1.30483	-46.5042	-72.9698	-69.1233
1.305	-46.5035	-72.9613	-69.1199
1.30517	-46.5028	-72.9528	-69.1164
1.30533	-46.5021	-72.9443	-69.113
1.3055	-46.5014	-72.9357	-69.1095
1.30567	-46.5006	-72.9272	-69.106
1.30583	-46.4999	-72.9186	-69.1025
1.306	-46.4991	-72.9099	-69.0989
1.30617	-46.4983	-72.9013	-69.0954
1.30633	-46.4975	-72.8926	-69.0918
1.3065	-46.4966	-72.8839	-69.0882
1.30667	-46.4958	-72.8752	-69.0846
1.30683	-46.4949	-72.8664	-69.0809
1.307	-46.4941	-72.8577	-69.0773
1.30717	-46.4932	-72.8488	-69.0736
1.30733	-46.4923	-72.84	-69.0699
1.3075	-46.4913	-72.8312	-69.0662
1.30767	-46.4904	-72.8223	-69.0625
1.30783	-46.4894	-72.8134	-69.0588
1.308	-46.4885	-72.8044	-69.055
1.30817	-46.4875	-72.7955	-69.0512
1.30833	-46.4865	-72.7865	-69.0474
1.3085	-46.4855	-72.7775	-69.0436
1.30867	-46.4845	-72.7684	-69.0398
1.30883	-46.4834	-72.7594	-69.0359
1.309	-46.4823	-72.7503	-69.032
1.30917	-46.4813	-72.7412	-69.0281
1.30933	-46.4802	-72.732	-69.0242
1.3095	-46.4791	-72.7229	-69.0203
1.30967	-46.478	-72.7137	-69.0164
1.30983	-46.4768	-72.7045	-69.0124
1.31	-46.4757	-72.6952	-69.0084
1.31017	-46.4745	-72.686	-69.0044
1.31033	-46.4733	-72.6767	-69.0004
1.3105	-46.4721	-72.6673	-68.9963
1.31067	-46.4709	-72.658	-68.9923
1.31083	-46.4697	-72.6486	-68.9882
1.311	-46.4684	-72.6392	-68.9841
1.31117	-46.4672	-72.6298	-68.98
1.31133	-46.4659	-72.6204	-68.9759
1.3115	-46.4646	-72.6109	-68.9717
1.31167	-46.4633	-72.6014	-68.9675
1.31183	-46.462	-72.5919	-68.9634
1.312	-46.4607	-72.5824	-68.9591
1.31217	-46.4593	-72.5728	-68.9549
1.31233	-46.4579	-72.5632	-68.9507
1.3125	-46.4566	-72.5536	-68.9464
1.31267	-46.4552	-72.5439	-68.9421
1.31283	-46.4537	-72.5342	-68.9379
1.313	-46.4523	-72.5246	-68.9335
1.31317	-46.4509	-72.5148	-68.9292
1.31333	-46.4494	-72.5051	-68.9249
1.3135	-46.4479	-72.4953	-68.9205
1.31367	-46.4465	-72.4855	-68.9161
1.31383	-46.445	-72.4757	-68.9117
1.314	-46.4434	-72.4659	-68.9073
1.31417	-46.4419	-72.456	-68.9028
1.31433	-46.4404	-72.4461	-68.8984
1.3145	-46.4388	-72.4362	-68.8939
1.31467	-46.4372	-72.4262	-68.8894
1.31483	-46.4356	-72.4162	-68.8849
1.315	-46.434	-72.4062	-68.8804
1.31517	-46.4324	-72.3962	-68.8758
1.31533	-46.4308	-72.3862	-68.8712
1.3155	-46.4291	-72.3761	-68.8667
1.31567	-46.4275	-72.366	-68.862
1.31583	-46.4258	-72.3559	-68.8574
1.316	-46.4241	-72.3457	-68.8528
1.31617	-46.4224	-72.3356	-68.8481
1.31633	-46.4207	-72.3254	-68.8435
1.3165	-46.4189	-72.3152	-68.8388
1.31667	-46.4171	-72.3049	-68.834
1.31683	-46.4154	-72.2947	-68.8293
1.317	-46.4136	-72.2844	-68.8246
1.31717	-46.4118	-72.2741	-68.8198
1.31733	-46.41	-72.2637	-68.815
1.3175	-46.4082	-72.2533	-68.8102
1.31767	-46.4063	-72.2429	-68.8054
1.31783	-46.4044	-72.2325	-68.8006
1.318	-46.4026	-72.2221	-68.7957
1.31817	-46.4007	-72.2116	-68.7908
1.31833	-46.3988	-72.2011	-68.7859
1.3185	-46.3969	-72.1906	-68.781
1.31867	-46.3949	-72.1801	-68.7761
1.31883	-46.393	-72.1695	-68.7712
1.319	-46.391	-72.1589	-68.7662
1.31917	-46.3891	-72.1483	-68.7612
1.31933	-46.3871	-72.1377	-68.7562
1.3195	-46.3851	-72.127	-68.7512
1.31967	-46.383	-72.1163	-68.7462
1.31983	-46.381	-72.1056	-68.7411
1.32	-46.379	-72.0949	-68.736
1.32017	-46.3769	-72.0842	-68.731
1.32033	-46.3748	-72.0734	-68.7258
1.3205	-46.3727	-72.0626	-68.7207
1.32067	-46.3706	-72.0517	-68.7156
1.32083	-46.3685	-72.0409	-68.7104
1.321	-46.3664	-72.03	-68.7053
1.32117	-46.3642	-72.0191	-68.7001
1.32133	-46.362	-72.0082	-68.6949
1.3215	-46.3599	-71.9972	-68.6896
1.32167	-46.3577	-71.9863	-68.6844
1.32183	-46.3555	-71.9753	-68.6791
1.322	-46.3532	-71.9642	-68.6738
1.32217	-46.351	-71.9532	-68.6685
1.32233	-46.3488	-71.9421	-68.6632
1.3225	-46.3465	-71.931	-68.6579
1.32267	-46.3442	-71.9199	-68.6525
1.32283	-46.3419	-71.9088	-68.6472
1.323	-46.3396	-71.8976	-68.6418
1.32317	-46.3373	-71.8864	-68.6364
1.32333	-46.3349	-71.8752	-68.6309
1.3235	-46.3326	-71.864	-68.6255
1.32367	-46.3302	-71.8527	-68.6201
1.32383	-46.3278	-71.8414	-68.6146
1.324	-46.3254	-71.8301	-68.6091
1.32417	-46.323	-71.8188	-68.6036
1.32433	-46.3206	-71.8074	-68.5981
1.3245	-46.3182	-71.796	-68.5925
1.32467	-46.3157	-71.7846	-68.587
1.32483	-46.3133	-71.7732	-68.5814
1.325	-46.3108	-71.7618	-68.5758
1.32517	-46.3083	-71.7503	-68.5702
1.32533	-46.3058	-71.7388	-68.5645
1.3255	-46.3033	-71.7273	-68.5589
1.32567	-46.3007	-71.7157	-68.5532
1.32583	-46.2982	-71.7041	-68.5475
1.326	-46.2956	-71.6925	-68.5418
1.32617	-46.293	-71.6809	-68.5361
1.32633	-46.2904	-71.6693	-68.5304
1.3265	-46.2878	-71.6576	-68.5246
1.32667	-46.2852	-71.6459	-68.5189
1.32683	-46.2826	-71.6342	-68.5131
1.327	-46.2799	-71.6225	-68.5073
1.32717	-46.2773	-71.6107	-68.5015
1.32733	-46.2746	-71.599	-68.4956
1.3275	-46.2719	-71.5871	-68.4898
1.32767	-46.2692	-71.5753	-68.4839
1.32783	-46.2665	-71.5635	-68.478
1.328	-46.2637	-71.5516	-68.4721
1.32817	-46.261	-71.5397	-68.4662
1.32833	-46.2582	-71.5278	-68.4603
1.3285	-46.2554	-71.5158	-68.4543
1.32867	-46.2527	-71.5038	-68.4483
1.32883	-46.2499	-71.4918	-68.4423
1.329	-46.247	-71.4798	-68.4363
1.32917	-46.2442	-71.4678	-68.4303
1.32933	-46.2414	-71.4557	-68.4243
1.3295	-46.2385	-71.4437	-68.4182
1.32967	-46.2356	-71.4315	-68.4121
1.32983	-46.2327	-71.4194	-68.406
1.33	-46.2298	-71.4073	-68.3999
1.33017	-46.2269	-71.3951	-68.3938
1.33033	-46.224	-71.3829	-68.3876
1.3305	-46.2211	-71.3706	-68.3815
1.33067	-46.2181	-71.3584	-68.3753
1.33083	-46.2151	-71.3461	-68.3691
1.331	-46.2122	-71.3338	-68.3629
1.33117	-46.2092	-71.3215	-68.3567
1.33133	-46.2061	-71.3092	-68.3504
1.3315	-46.2031	-71.2968	-68.3441
1.33167	-46.2001	-71.2844	-68.3379
1.33183	-46.197	-71.272	-68.3316
1.332	-46.194	-71.2596	-68.3253
1.33217	-46.1909	-71.2471	-68.3189
1.33233	-46.1878	-71.2346	-68.3126
1.3325	-46.1847	-71.2221	-68.3062
1.33267	-46.1816	-71.2096	-68.2998
1.33283	-46.1784	-71.1971	-68.2934
1.333	-46.1753	-71.1845	-68.287
1.33317	-46.1721	-71.1719	-68.2806
1.33333	-46.1689	-71.1593	-68.2741
1.3335	-46.1658	-71.1466	-68.2677
1.33367	-46.1626	-71.1339	-68.2612
1.33383	-46.1593	-71.1213	-68.2547
1.334	-46.1561	-71.1086	-68.2482
1.33417	-46.1529	-71.0958	-68.2417
1.33433	-46.1496	-71.0831	-68.2351
1.3345	-46.1463	-71.0703	-68.2285
1.33467	-46.1431	-71.0575	-68.222
1.33483	-46.1398	-71.0447	-68.2154
1.335	-46.1365	-71.0318	-68.2087
1.33517	-46.1331	-71.0189	-68.2021
1.33533	-46.1298	-71.0061	-68.1955
1.3355	-46.1264	-70.9931	-68.1888
1.33567	-46.1231	-70.9802	-68.1821
1.33583	-46.1197	-70.9672	-68.1754
1.336	-46.1163	-70.9543	-68.1687
1.33617	-46.1129	-70.9412	-68.162
1.33633	-46.1095	-70.9282	-68.1552
1.3365	-46.1061	-70.9152	-68.1485
1.33667	-46.1026	-70.9021	-68.1417
1.33683	-46.0991	-70.889	-68.1349
1.337	-46.0957	-70.8759	-68.1281
1.33717	-46.0922	-70.8627	-68.1212
1.33733	-46.0887	-70.8495	-68.1144
1.3375	-46.0852	-70.8364	-68.1075
1.33767	-46.0817	-70.8231	-68.1006
1.33783	-46.0781	-70.8099	-68.0938
1.338	-46.0746	-70.7966	-68.0868
1.33817	-46.071	-70.7834	-68.0799
1.33833	-46.0674	-70.7701	-68.073
1.3385	-46.0638	-70.7567	-68.066
1.33867	-46.0602	-70.7434	-68.059
1.33883	-46.0566	-70.73	-68.052
1.339	-46.053	-70.7166	-68.045
1.33917	-46.0493	-70.7032	-68.038
1.33933	-46.0457	-70.6898	-68.0309
1.3395	-46.042	-70.6763	-68.0239
1.33967	-46.0383	-70.6628	-68.0168
1.33983	-46.0346	-70.6493	-68.0097
1.34	-46.0309	-70.6358	-68.0026
1.34017	-46.0272	-70.6222	-67.9955
1.34033	-46.0234	-70.6087	-67.9883
1.3405	-46.0197	-70.5951	-67.9812
1.34067	-46.0159	-70.5815	-67.974
1.34083	-46.0121	-70.5678	-67.9668
1.341	-46.0084	-70.5541	-67.9596
1.34117	-46.0045	-70.5405	-67.9524
1.34133	-46.0007	-70.5267	-67.9451
1.3415	-45.9969	-70.513	-67.9379
1.34167	-45.993	-70.4993	-67.9306
1.34183	-45.9892	-70.4855	-67.9233
1.342	-45.9853	-70.4717	-67.916
1.34217	-45.9814	-70.4579	-67.9087
1.34233	-45.9776	-70.444	-67.9013
1.3425	-45.9736	-70.4301	-67.894
1.34267	-45.9697	-70.4163	-67.8866
1.34283	-45.9658	-70.4023	-67.8792
1.343	-45.9618	-70.3884	-67.8718
1.34317	-45.9579	-70.3744	-67.8644
1.34333	-45.9539	-70.3605	-67.857
1.3435	-45.9499	-70.3465	-67.8495
1.34367	-45.9459	-70.3324	-67.8421
1.34383	-45.9419	-70.3184	-67.8346
1.344	-45.9379	-70.3043	-67.8271
1.34417	-45.9338	-70.2902	-67.8196
1.34433	-45.9298	-70.2761	-67.812
1.3445	-45.9257	-70.262	-67.8045
1.34467	-45.9216	-70.2478	-67.7969
1.34483	-45.9175	-70.2336	-67.7893
1.345	-45.9134	-70.2194	-67.7817
1.34517	-45.9093	-70.2052	-67.7741
1.34533	-45.9052	-70.191	-67.7665
1.3455	-45.901	-70.1767	-67.7589
1.34567	-45.8969	-70.1624	-67.7512
1.34583	-45.8927	-70.1481	-67.7435
1.346	-45.8885	-70.1337	-67.7358
1.34617	-45.8843	-70.1194	-67.7281
1.34633	-45.8801	-70.105	-67.7204
1.3465	-45.8759	-70.0906	-67.7126
1.34667	-45.8717	-70.0762	-67.7049
1.34683	-45.8674	-70.0617	-67.6971
1.347	-45.8632	-70.0472	-67.6893
1.34717	-45.8589	-70.0327	-67.6815
1.34733	-45.8546	-70.0182	-67.6737
1.3475	-45.8503	-70.0037	-67.6659
1.34767	-45.846	-69.9891	-67.658
1.34783	-45.8417	-69.9745	-67.6501
1.348	-45.8373	-69.9599	-67.6423
1.34817	-45.833	-69.9453	-67.6344
1.34833	-45.8286	-69.9306	-67.6265
1.3485	-45.8242	-69.916	-67.6185
1.34867	-45.8198	-69.9013	-67.6106
1.34883	-45.8154	-69.8866	-67.6026
1.349	-45.811	-69.8718	-67.5946
1.34917	-45.8066	-69.8571	-67.5866
1.34933	-45.8021	-69.8423	-67.5786
1.3495	-45.7977	-69.8275	-67.5706
1.34967	-45.7932	-69.8126	-67.5626
1.34983	-45.7888	-69.7978	-67.5545
1.35	-45.7843	-69.7829	-67.5464
1.35017	-45.7798	-69.768	-67.5383
1.35033	-45.7752	-69.7531	-67.5302
1.3505	-45.7707	-69.7382	-67.5221
1.35067	-45.7662	-69.7232	-67.514
1.35083	-45.7616	-69.7082	-67.5058
1.351	-45.757	-69.6932	-67.4976
1.35117	-45.7525	-69.6782	-67.4894
1.35133	-45.7479	-69.6631	-67.4812
1.3515	-45.7433	-69.648	-67.473
1.35167	-45.7386	-69.6329	-67.4648
1.35183	-45.734	-69.6178	-67.4565
1.352	-45.7294	-69.6027	-67.4483
1.35217	-45.7247	-69.5875	-67.44
1.35233	-45.72	-69.5723	-67.4317
1.3525	-45.7153	-69.5571	-67.4234
1.35267	-45.7107	-69.5419	-67.4151
1.35283	-45.7059	-69.5266	-67.4067
1.353	-45.7012	-69.5113	-67.3983
1.35317	-45.6965	-69.496	-67.39
1.35333	-45.6917	-69.4807	-67.3816
1.3535	-45.687	-69.4654	-67.3732
1.35367	-45.6822	-69.45	-67.3648
1.35383	-45.6774	-69.4346	-67.3563
1.354	-45.6726	-69.4192	-67.3479
1.35417	-45.6678	-69.4038	-67.3394
1.35433	-45.663	-69.3883	-67.3309
1.3545	-45.6581	-69.3728	-67.3224
1.35467	-45.6533	-69.3573	-67.3139
1.35483	-45.6484	-69.3418	-67.3054
1.355	-45.6436	-69.3262	-67.2968
1.35517	-45.6387	-69.3107	-67.2882
1.35533	-45.6338	-69.2951	-67.2797
1.3555	-45.6289	-69.2795	-67.2711
1.35567	-45.6239	-69.2638	-67.2625
1.35583	-45.619	-69.2482	-67.2538
1.356	-45.614	-69.2325	-67.2452
1.35617	-45.6091	-69.2168	-67.2365
1.35633	-45.6041	-69.2011	-67.2279
1.3565	-45.5991	-69.1853	-67.2192
1.35667	-45.5941	-69.1695	-67.2104
1.35683	-45.5891	-69.1537	-67.2017
1.357	-45.5841	-69.1379	-67.193
1.35717	-45.579	-69.1221	-67.1842
1.35733	-45.574	-69.1062	-67.1755
1.3575	-45.5689	-69.0903	-67.1667
1.35767	-45.5639	-69.0744	-67.1579
1.35783	-45.5588	-69.0585	-67.1491
1.358	-45.5537	-69.0426	-67.1402
1.35817	-45.5485	-69.0266	-67.1314
1.35833	-45.5434	-69.0106	-67.1225
1.3585	-45.5383	-68.9946	-67.1137
1.35867	-45.5331	-68.9785	-67.1048
1.35883	-45.528	-68.9625	-67.0958
1.359	-45.5228	-68.9464	-67.0869
1.35917	-45.5176	-68.9303	-67.078
1.35933	-45.5124	-68.9141	-67.069
1.3595	-45.5072	-68.898	-67.0601
1.35967	-45.5019	-68.8818	-67.0511
1.35983	-45.4967	-68.8656	-67.0421
1.36	-45.4915	-68.8494	-67.0331
1.36017	-45.4862	-68.8331	-67.024
1.36033	-45.4809	-68.8169	-67.015
1.3605	-45.4756	-68.8006	-67.0059
1.36067	-45.4703	-68.7843	-66.9968
1.36083	-45.465	-68.7679	-66.9877
1.361	-45.4597	-68.7516	-66.9786
1.36117	-45.4543	-68.7352	-66.9695
1.36133	-45.449	-68.7188	-66.9603
1.3615	-45.4436	-68.7023	-66.9512
1.36167	-45.4382	-68.6859	-66.942
1.36183	-45.4328	-68.6694	-66.9328
1.362	-45.4274	-68.6529	-66.9236
1.36217	-45.422	-68.6364	-66.9144
1.36233	-45.4166	-68.6199	-66.9051
1.3625	-45.4111	-68.6033	-66.8959
1.36267	-45.4057	-68.5867	-66.8866
1.36283	-45.4002	-68.5701	-66.8773
1.363	-45.3948	-68.5535	-66.868
1.36317	-45.3892	-68.5368	-66.8587
1.36333	-45.3837	-68.5202	-66.8494
1.3635	-45.3782	-68.5035	-66.84
1.36367	-45.3727	-68.4867	-66.8307
1.36383	-45.3672	-68.47	-66.8213
1.364	-45.3616	-68.4532	-66.8119
1.36417	-45.356	-68.4364	-66.8025
1.36433	-45.3505	-68.4196	-66.7931
1.3645	-45.3449	-68.4028	-66.7836
1.36467	-45.3393	-68.3859	-66.7742
1.36483	-45.3336	-68.369	-66.7647
1.365	-45.328	-68.3521	-66.7552
1.36517	-45.3224	-68.3352	-66.7457
1.36533	-45.3167	-68.3182	-66.7362
1.3655	-45.3111	-68.3013	-66.7267
1.36567	-45.3054	-68.2843	-66.7171
1.36583	-45.2997	-68.2672	-66.7075
1.366	-45.294	-68.2502	-66.698
1.36617	-45.2883	-68.2331	-66.6884
1.36633	-45.2825	-68.216	-66.6788
1.3665	-45.2768	-68.1989	-66.6691
1.36667	-45.271	-68.1818	-66.6595
1.36683	-45.2653	-68.1646	-66.6498
1.367	-45.2595	-68.1474	-66.6402
1.36717	-45.2537	-68.1302	-66.6305
1.36733	-45.2479	-68.113	-66.6208
1.3675	-45.2421	-68.0957	-66.611
1.36767	-45.2362	-68.0785	-66.6013
1.36783	-45.2304	-68.0612	-66.5915
1.368	-45.2245	-68.0438	-66.5818
1.36817	-45.2187	-68.0265	-66.572
1.36833	-45.2128	-68.0091	-66.5622
1.3685	-45.2069	-67.9917	-66.5524
1.36867	-45.201	-67.9743	-66.5425
1.36883	-45.1951	-67.9569	-66.5327
1.369	-45.1891	-67.9394	-66.5228
1.36917	-45.1832	-67.9219	-66.513
1.36933	-45.1773	-67.9044	-66.5031
1.3695	-45.1713	-67.8869	-66.4931
1.36967	-45.1653	-67.8693	-66.4832
1.36983	-45.1593	-67.8517	-66.4733
1.37	-45.1533	-67.8341	-66.4633
1.37017	-45.1473	-67.8165	-66.4534
1.37033	-45.1412	-67.7989	-66.4434
1.3705	-45.1352	-67.7812	-66.4334
1.37067	-45.1292	-67.7635	-66.4233
1.37083	-45.1231	-67.7458	-66.4133
1.371	-45.117	-67.728	-66.4032
1.37117	-45.1109	-67.7102	-66.3932
1.37133	-45.1048	-67.6924	-66.3831
1.3715	-45.0987	-67.6746	-66.373
1.37167	-45.0926	-67.6568	-66.3629
1.37183	-45.0864	-67.6389	-66.3528
1.372	-45.0803	-67.621	-66.3426
1.37217	-45.0741	-67.6031	-66.3325
1.37233	-45.0679	-67.5852	-66.3223
1.3725	-45.0617	-67.5672	-66.3121
1.37267	-45.0555	-67.5492	-66.3019
1.37283	-45.0493	-67.5312	-66.2917
1.373	-45.0431	-67.5132	-66.2814
1.37317	-45.0368	-67.4951	-66.2712
1.37333	-45.0306	-67.4771	-66.2609
1.3735	-45.0243	-67.4589	-66.2506
1.37367	-45.018	-67.4408	-66.2403
1.37383	-45.0117	-67.4227	-66.23
1.374	-45.0054	-67.4045	-66.2196
1.37417	-44.9991	-67.3863	-66.2093
1.37433	-44.9928	-67.3681	-66.1989
1.3745	-44.9864	-67.3498	-66.1885
1.37467	-44.98	-67.3315	-66.1781
1.37483	-44.9737	-67.3132	-66.1677
1.375	-44.9673	-67.2949	-66.1573
1.37517	-44.9609	-67.2766	-66.1469
1.37533	-44.9545	-67.2582	-66.1364
1.3755	-44.9481	-67.2398	-66.1259
1.37567	-44.9417	-67.2214	-66.1154
1.37583	-44.9352	-67.2029	-66.1049
1.376	-44.9287	-67.1845	-66.0944
1.37617	-44.9223	-67.166	-66.0838
1.37633	-44.9158	-67.1475	-66.0733
1.3765	-44.9093	-67.1289	-66.0627
1.37667	-44.9028	-67.1104	-66.0521
1.37683	-44.8963	-67.0918	-66.0415
1.377	-44.8897	-67.0731	-66.0309
1.37717	-44.8832	-67.0545	-66.0203
1.37733	-44.8766	-67.0358	-66.0096
1.3775	-44.8701	-67.0172	-65.9989
1.37767	-44.8635	-66.9984	-65.9882
1.37783	-44.8569	-66.9797	-65.9775
1.378	-44.8503	-66.9609	-65.9668
1.37817	-44.8436	-66.9421	-65.9561
1.37833	-44.837	-66.9233	-65.9453
1.3785	-44.8304	-66.9045	-65.9346
1.37867	-44.8237	-66.8856	-65.9238
1.37883	-44.817	-66.8667	-65.913
1.379	-44.8103	-66.8478	-65.9022
1.37917	-44.8036	-66.8289	-65.8914
1.37933	-44.7969	-66.8099	-65.8805
1.3795	-44.7902	-66.7909	-65.8696
1.37967	-44.7835	-66.7719	-65.8588
1.37983	-44.7767	-66.7529	-65.8479
1.38	-44.77	-66.7338	-65.837
1.38017	-44.7632	-66.7147	-65.826
1.38033	-44.7564	-66.6956	-65.8151
1.3805	-44.7496	-66.6765	-65.8041
1.38067	-44.7428	-66.6573	-65.7932
1.38083	-44.736	-66.6381	-65.7822
1.381	-44.7291	-66.6189	-65.7712
1.38117	-44.7223	-66.5997	-65.7601
1.38133	-44.7154	-66.5804	-65.7491
1.3815	-44.7086	-66.5611	-65.738
1.38167	-44.7017	-66.5418	-65.727
1.38183	-44.6948	-66.5224	-65.7159
1.382	-44.6878	-66.5031	-65.7048
1.38217	-44.6809	-66.4837	-65.6936
1.38233	-44.674	-66.4643	-65.6825
1.3825	-44.667	-66.4448	-65.6714
1.38267	-44.6601	-66.4253	-65.6602
1.38283	-44.6531	-66.4058	-65.649
1.383	-44.6461	-66.3863	-65.6378
1.38317	-44.6391	-66.3668	-65.6266
1.38333	-44.6321	-66.3472	-65.6153
1.3835	-44.6251	-66.3276	-65.6041
1.38367	-44.618	-66.308	-65.5928
1.38383	-44.611	-66.2883	-65.5815
1.384	-44.6039	-66.2686	-65.5702
1.38417	-44.5968	-66.2489	-65.5589
1.38433	-44.5897	-66.2292	-65.5476
1.3845	-44.5826	-66.2094	-65.5362
1.38467	-44.5755	-66.1896	-65.5248
1.38483	-44.5684	-66.1698	-65.5135
1.385	-44.5612	-66.15	-65.502
1.38517	-44.5541	-66.1301	-65.4906
1.38533	-44.5469	-66.1102	-65.4792
1.3855	-44.5397	-66.0903	-65.4677
1.38567	-44.5325	-66.0704	-65.4563
1.38583	-44.5253	-66.0504	-65.4448
1.386	-44.5181	-66.0304	-65.4333
1.38617	-44.5108	-66.0104	-65.4218
1.38633	-44.5036	-65.9903	-65.4102
1.3865	-44.4963	-65.9702	-65.3987
1.38667	-44.4891	-65.9501	-65.3871
1.38683	-44.4818	-65.93	-65.3755
1.387	-44.4745	-65.9099	-65.3639
1.38717	-44.4672	-65.8897	-65.3523
1.38733	-44.4599	-65.8695	-65.3407
1.3875	-44.4525	-65.8492	-65.329
1.38767	-44.4452	-65.829	-65.3174
1.38783	-44.4378	-65.8087	-65.3057
1.388	-44.4304	-65.7883	-65.294
1.38817	-44.423	-65.768	-65.2822
1.38833	-44.4156	-65.7476	-65.2705
1.3885	-44.4082	-65.7272	-65.2587
1.38867	-44.4008	-65.7068	-65.247
1.38883	-44.3933	-65.6863	-65.2352
1.389	-44.3859	-65.6658	-65.2234
1.38917	-44.3784	-65.6453	-65.2116
1.38933	-44.371	-65.6248	-65.1997
1.3895	-44.3635	-65.6042	-65.1878
1.38967	-44.356	-65.5836	-65.176
1.38983	-44.3484	-65.563	-65.1641
1.39	-44.3409	-65.5423	-65.1522
1.39017	-44.3334	-65.5216	-65.1402
1.39033	-44.3258	-65.5009	-65.1283
1.3905	-44.3182	-65.4802	-65.1163
1.39067	-44.3107	-65.4594	-65.1044
1.39083	-44.303	-65.4386	-65.0924
1.391	-44.2955	-65.4178	-65.0804
1.39117	-44.2878	-65.397	-65.0683
1.39133	-44.2802	-65.3761	-65.0563
1.3915	-44.2725	-65.3552	-65.0442
1.39167	-44.2649	-65.3343	-65.0321
1.39183	-44.2572	-65.3133	-65.02
1.392	-44.2495	-65.2923	-65.0079
1.39217	-44.2418	-65.2713	-64.9958
1.39233	-44.2341	-65.2502	-64.9836
1.3925	-44.2264	-65.2292	-64.9715
1.39267	-44.2186	-65.2081	-64.9593
1.39283	-44.2109	-65.1869	-64.9471
1.393	-44.2031	-65.1658	-64.9348
1.39317	-44.1953	-65.1445	-64.9226
1.39333	-44.1875	-65.1233	-64.9103
1.3935	-44.1797	-65.1021	-64.8981
1.39367	-44.1719	-65.0808	-64.8858
1.39383	-44.1641	-65.0595	-64.8735
1.394	-44.1562	-65.0382	-64.8611
1.39417	-44.1484	-65.0168	-64.8488
1.39433	-44.1405	-64.9954	-64.8364
1.3945	-44.1326	-64.974	-64.824
1.39467	-44.1247	-64.9525	-64.8117
1.39483	-44.1168	-64.931	-64.7992
1.395	-44.1089	-64.9095	-64.7868
1.39517	-44.1009	-64.888	-64.7743
1.39533	-44.093	-64.8664	-64.7619
1.3955	-44.085	-64.8448	-64.7494
1.39567	-44.077	-64.8231	-64.7369
1.39583	-44.069	-64.8015	-64.7243
1.396	-44.061	-64.7798	-64.7118
1.39617	-44.053	-64.758	-64.6992
1.39633	-44.045	-64.7363	-64.6867
1.3965	-44.0369	-64.7145	-64.674
1.39667	-44.0289	-64.6927	-64.6614
1.39683	-44.0208	-64.6708	-64.6488
1.397	-44.0127	-64.6489	-64.6361
1.39717	-44.0046	-64.627	-64.6235
1.39733	-43.9965	-64.6051	-64.6108
1.3975	-43.9884	-64.5831	-64.5981
1.39767	-43.9802	-64.5611	-64.5853
1.39783	-43.9721	-64.5391	-64.5726
1.398	-43.9639	-64.517	-64.5598
1.39817	-43.9558	-64.4949	-64.547
1.39833	-43.9476	-64.4728	-64.5342
1.3985	-43.9394	-64.4507	-64.5214
1.39867	-43.9311	-64.4285	-64.5086
1.39883	-43.9229	-64.4062	-64.4957
1.399	-43.9147	-64.384	-64.4828
1.39917	-43.9064	-64.3617	-64.4699
1.39933	-43.8981	-64.3394	-64.457
1.3995	-43.8898	-64.3171	-64.4441
1.39967	-43.8815	-64.2947	-64.4311
1.39983	-43.8732	-64.2723	-64.4182
1.4	-43.8649	-64.2498	-64.4052
1.40017	-43.8565	-64.2274	-64.3922
1.40033	-43.8482	-64.2048	-64.3791
1.4005	-43.8398	-64.1823	-64.3661
1.40067	-43.8314	-64.1597	-64.353
1.40083	-43.8231	-64.1371	-64.3399
1.401	-43.8146	-64.1145	-64.3268
1.40117	-43.8062	-64.0918	-64.3137
1.40133	-43.7978	-64.0691	-64.3005
1.4015	-43.7893	-64.0464	-64.2874
1.40167	-43.7809	-64.0236	-64.2742
1.40183	-43.7724	-64.0008	-64.261
1.402	-43.7639	-63.978	-64.2478
1.40217	-43.7554	-63.9552	-64.2345
1.40233	-43.7469	-63.9323	-64.2213
1.4025	-43.7383	-63.9093	-64.208
1.40267	-43.7298	-63.8864	-64.1947
1.40283	-43.7212	-63.8634	-64.1813
1.403	-43.7127	-63.8403	-64.168
1.40317	-43.7041	-63.8173	-64.1547
1.40333	-43.6955	-63.7942	-64.1413
1.4035	-43.6869	-63.771	-64.1279
1.40367	-43.6782	-63.7479	-64.1145
1.40383	-43.6696	-63.7247	-64.101
1.404	-43.6609	-63.7014	-64.0875
1.40417	-43.6523	-63.6782	-64.0741
1.40433	-43.6436	-63.6549	-64.0606
1.4045	-43.6349	-63.6315	-64.047
1.40467	-43.6262	-63.6082	-64.0335
1.40483	-43.6174	-63.5847	-64.0199
1.405	-43.6087	-63.5613	-64.0064
1.40517	-43.5999	-63.5378	-63.9928
1.40533	-43.5912	-63.5143	-63.9791
1.4055	-43.5824	-63.4908	-63.9655
1.40567	-43.5736	-63.4672	-63.9518
1.40583	-43.5648	-63.4436	-63.9381
1.406	-43.556	-63.4199	-63.9244
1.40617	-43.5471	-63.3962	-63.9107
1.40633	-43.5383	-63.3725	-63.897
1.4065	-43.5294	-63.3488	-63.8832
1.40667	-43.5205	-63.325	-63.8694
1.40683	-43.5117	-63.3011	-63.8556
1.407	-43.5027	-63.2773	-63.8418
1.40717	-43.4938	-63.2534	-63.8279
1.40733	-43.4849	-63.2294	-63.814
1.4075	-43.4759	-63.2055	-63.8001
1.40767	-43.467	-63.1814	-63.7862
1.40783	-43.458	-63.1574	-63.7723
1.408	-43.449	-63.1333	-63.7583
1.40817	-43.44	-63.1092	-63.7443
1.40833	-43.431	-63.085	-63.7304
1.4085	-43.4219	-63.0609	-63.7163
1.40867	-43.4129	-63.0366	-63.7023
1.40883	-43.4038	-63.0123	-63.6882
1.409	-43.3948	-62.9881	-63.6741
1.40917	-43.3857	-62.9637	-63.66
1.40933	-43.3766	-62.9393	-63.6459
1.4095	-43.3674	-62.9149	-63.6317
1.40967	-43.3583	-62.8905	-63.6176
1.40983	-43.3492	-62.866	-63.6034
1.41	-43.34	-62.8414	-63.5891
1.41017	-43.3308	-62.8169	-63.5749
1.41033	-43.3216	-62.7923	-63.5606
1.4105	-43.3124	-62.7676	-63.5463
1.41067	-43.3032	-62.7429	-63.532
1.41083	-43.294	-62.7182	-63.5177
1.411	-43.2847	-62.6934	-63.5034
1.41117	-43.2754	-62.6686	-63.489
1.41133	-43.2662	-62.6438	-63.4746
1.4115	-43.2569	-62.6189	-63.4602
1.41167	-43.2476	-62.594	-63.4457
1.41183	-43.2383	-62.569	-63.4312
1.412	-43.2289	-62.544	-63.4168
1.41217	-43.2196	-62.519	-63.4023
1.41233	-43.2102	-62.4939	-63.3877
1.4125	-43.2008	-62.4688	-63.3732
1.41267	-43.1914	-62.4437	-63.3586
1.41283	-43.182	-62.4185	-63.344
1.413	-43.1726	-62.3932	-63.3293
1.41317	-43.1632	-62.368	-63.3147
1.41333	-43.1537	-62.3426	-63.3
1.4135	-43.1443	-62.3173	-63.2853
1.41367	-43.1348	-62.2919	-63.2706
1.41383	-43.1253	-62.2664	-63.2559
1.414	-43.1158	-62.2409	-63.2411
1.41417	-43.1063	-62.2154	-63.2263
1.41433	-43.0967	-62.1898	-63.2115
1.4145	-43.0872	-62.1643	-63.1966
1.41467	-43.0776	-62.1386	-63.1818
1.41483	-43.068	-62.1129	-63.1669
1.415	-43.0584	-62.0872	-63.1519
1.41517	-43.0488	-62.0614	-63.137
1.41533	-43.0392	-62.0356	-63.1221
1.4155	-43.0295	-62.0097	-63.1071
1.41567	-43.0199	-61.9838	-63.0921
1.41583	-43.0102	-61.9579	-63.077
1.416	-43.0005	-61.9319	-63.062
1.41617	-42.9908	-61.9059	-63.0469
1.41633	-42.9811	-61.8798	-63.0318
1.4165	-42.9714	-61.8537	-63.0166
1.41667	-42.9616	-61.8275	-63.0014
1.41683	-42.9519	-61.8013	-62.9863
1.417	-42.9421	-61.775	-62.971
1.41717	-42.9323	-61.7487	-62.9558
1.41733	-42.9225	-61.7224	-62.9406
1.4175	-42.9127	-61.696	-62.9253
1.41767	-42.9028	-61.6696	-62.9099
1.41783	-42.893	-61.6431	-62.8946
1.418	-42.8831	-61.6166	-62.8792
1.41817	-42.8732	-61.59	-62.8638
1.41833	-42.8633	-61.5634	-62.8484
1.4185	-42.8534	-61.5368	-62.833
1.41867	-42.8435	-61.5101	-62.8175
1.41883	-42.8336	-61.4833	-62.802
1.419	-42.8236	-61.4565	-62.7865
1.41917	-42.8136	-61.4297	-62.7709
1.41933	-42.8036	-61.4028	-62.7553
1.4195	-42.7936	-61.3759	-62.7398
1.41967	-42.7836	-61.3489	-62.7241
1.41983	-42.7736	-61.3219	-62.7085
1.42	-42.7635	-61.2948	-62.6928
1.42017	-42.7535	-61.2677	-62.6771
1.42033	-42.7434	-61.2405	-62.6613
1.4205	-42.7333	-61.2133	-62.6456
1.42067	-42.7232	-61.186	-62.6298
1.42083	-42.7131	-61.1587	-62.6139
1.421	-42.7029	-61.1313	-62.5981
1.42117	-42.6928	-61.1039	-62.5822
1.42133	-42.6826	-61.0765	-62.5663
1.4215	-42.6724	-61.049	-62.5504
1.42167	-42.6622	-61.0214	-62.5344
1.42183	-42.652	-60.9938	-62.5184
1.422	-42.6418	-60.9662	-62.5024
1.42217	-42.6315	-60.9385	-62.4863
1.42233	-42.6213	-60.9107	-62.4703
1.4225	-42.611	-60.8829	-62.4542
1.42267	-42.6007	-60.855	-62.438
1.42283	-42.5904	-60.8271	-62.4219
1.423	-42.58	-60.7992	-62.4057
1.42317	-42.5697	-60.7712	-62.3894
1.42333	-42.5593	-60.7431	-62.3732
1.4235	-42.549	-60.715	-62.3569
1.42367	-42.5386	-60.6868	-62.3406
1.42383	-42.5282	-60.6586	-62.3242
1.424	-42.5178	-60.6304	-62.3079
1.42417	-42.5073	-60.602	-62.2915
1.42433	-42.4969	-60.5737	-62.2751
1.4245	-42.4864	-60.5452	-62.2586
1.42467	-42.4759	-60.5168	-62.2421
1.42483	-42.4654	-60.4882	-62.2256
1.425	-42.4549	-60.4597	-62.209
1.42517	-42.4444	-60.431	-62.1924
1.42533	-42.4338	-60.4023	-62.1758
1.4255	-42.4233	-60.3736	-62.1592
1.42567	-42.4127	-60.3448	-62.1425
1.42583	-42.4021	-60.3159	-62.1258
1.426	-42.3915	-60.287	-62.109
1.42617	-42.3809	-60.258	-62.0923
1.42633	-42.3702	-60.229	-62.0755
1.4265	-42.3596	-60.1999	-62.0586
1.42667	-42.3489	-60.1708	-62.0418
1.42683	-42.3382	-60.1416	-62.0249
1.427	-42.3275	-60.1124	-62.0079
1.42717	-42.3168	-60.0831	-61.9909
1.42733	-42.306	-60.0537	-61.9739
1.4275	-42.2953	-60.0243	-61.9569
1.42767	-42.2845	-59.9948	-61.9398
1.42783	-42.2737	-59.9653	-61.9227
1.428	-42.2629	-59.9357	-61.9056
1.42817	-42.2521	-59.9061	-61.8884
1.42833	-42.2413	-59.8763	-61.8712
1.4285	-42.2304	-59.8466	-61.854
1.42867	-42.2196	-59.8167	-61.8367
1.42883	-42.2087	-59.7869	-61.8194
1.429	-42.1978	-59.7569	-61.8021
1.42917	-42.1869	-59.7269	-61.7847
1.42933	-42.1759	-59.6968	-61.7673
1.4295	-42.165	-59.6667	-61.7499
1.42967	-42.154	-59.6365	-61.7324
1.42983	-42.143	-59.6063	-61.7149
1.43	-42.132	-59.576	-61.6973
1.43017	-42.121	-59.5456	-61.6797
1.43033	-42.11	-59.5152	-61.6621
1.4305	-42.099	-59.4847	-61.6445
1.43067	-42.0879	-59.4541	-61.6268
1.43083	-42.0768	-59.4235	-61.609
1.431	-42.0657	-59.3928	-61.5913
1.43117	-42.0546	-59.3621	-61.5735
1.43133	-42.0435	-59.3312	-61.5556
1.4315	-42.0323	-59.3004	-61.5377
1.43167	-42.0211	-59.2694	-61.5198
1.43183	-42.01	-59.2384	-61.5019
1.432	-41.9988	-59.2073	-61.4839
1.43217	-41.9876	-59.1762	-61.4659
1.43233	-41.9763	-59.145	-61.4478
1.4325	-41.9651	-59.1137	-61.4297
1.43267	-41.9538	-59.0824	-61.4115
1.43283	-41.9425	-59.051	-61.3933
1.433	-41.9312	-59.0195	-61.3751
1.43317	-41.9199	-58.988	-61.3569
1.43333	-41.9086	-58.9564	-61.3386
1.4335	-41.8972	-58.9247	-61.3202
1.43367	-41.8859	-58.8929	-61.3018
1.43383	-41.8745	-58.8611	-61.2834
1.434	-41.8631	-58.8292	-61.2649
1.43417	-41.8517	-58.7973	-61.2464
1.43433	-41.8402	-58.7653	-61.2279
1.4345	-41.8288	-58.7332	-61.2093
1.43467	-41.8173	-58.701	-61.1907
1.43483	-41.8058	-58.6688	-61.172
1.435	-41.7943	-58.6365	-61.1533
1.43517	-41.7828	-58.6041	-61.1345
1.43533	-41.7713	-58.5716	-61.1157
1.4355	-41.7597	-58.5391	-61.0969
1.43567	-41.7482	-58.5065	-61.078
1.43583	-41.7366	-58.4738	-61.0591
1.436	-41.725	-58.4411	-61.0401
1.43617	-41.7133	-58.4082	-61.0211
1.43633	-41.7017	-58.3753	-61.0021
1.4365	-41.69	-58.3424	-60.983
1.43667	-41.6784	-58.3093	-60.9638
1.43683	-41.6667	-58.2762	-60.9446
1.437	-41.655	-58.243	-60.9254
1.43717	-41.6433	-58.2097	-60.9061
1.43733	-41.6315	-58.1763	-60.8868
1.4375	-41.6197	-58.1429	-60.8674
1.43767	-41.608	-58.1094	-60.848
1.43783	-41.5962	-58.0758	-60.8285
1.438	-41.5844	-58.0421	-60.809
1.43817	-41.5725	-58.0084	-60.7895
1.43833	-41.5607	-57.9746	-60.7698
1.4385	-41.5488	-57.9406	-60.7502
1.43867	-41.5369	-57.9066	-60.7305
1.43883	-41.525	-57.8726	-60.7107
1.439	-41.5131	-57.8384	-60.6909
1.43917	-41.5012	-57.8042	-60.6711
1.43933	-41.4892	-57.7698	-60.6512
1.4395	-41.4772	-57.7354	-60.6313
1.43967	-41.4652	-57.7009	-60.6113
1.43983	-41.4532	-57.6664	-60.5912
1.44	-41.4412	-57.6317	-60.5711
1.44017	-41.4291	-57.597	-60.551
1.44033	-41.4171	-57.5621	-60.5308
1.4405	-41.405	-57.5272	-60.5105
1.44067	-41.3929	-57.4922	-60.4902
1.44083	-41.3808	-57.4571	-60.4699
1.441	-41.3686	-57.4219	-60.4494
1.44117	-41.3565	-57.3867	-60.429
1.44133	-41.3443	-57.3513	-60.4085
1.4415	-41.3321	-57.3158	-60.3879
1.44167	-41.3199	-57.2803	-60.3673
1.44183	-41.3077	-57.2447	-60.3466
1.442	-41.2954	-57.2089	-60.3259
1.44217	-41.2832	-57.1731	-60.3051
1.44233	-41.2709	-57.1372	-60.2843
1.4425	-41.2586	-57.1012	-60.2634
1.44267	-41.2463	-57.0651	-60.2424
1.44283	-41.2339	-57.0289	-60.2214
1.443	-41.2216	-56.9926	-60.2003
1.44317	-41.2092	-56.9562	-60.1792
1.44333	-41.1968	-56.9198	-60.158
1.4435	-41.1844	-56.8832	-60.1368
1.44367	-41.172	-56.8465	-60.1155
1.44383	-41.1595	-56.8097	-60.0941
1.444	-41.1471	-56.7729	-60.0727
1.44417	-41.1346	-56.7359	-60.0513
1.44433	-41.1221	-56.6988	-60.0297
1.4445	-41.1095	-56.6617	-60.0081
1.44467	-41.097	-56.6244	-59.9864
1.44483	-41.0844	-56.587	-59.9647
1.445	-41.0719	-56.5495	-59.943
1.44517	-41.0593	-56.5119	-59.9211
1.44533	-41.0467	-56.4742	-59.8992
1.4455	-41.034	-56.4365	-59.8772
1.44567	-41.0214	-56.3986	-59.8552
1.44583	-41.0087	-56.3606	-59.8331
1.446	-40.996	-56.3225	-59.8109
1.44617	-40.9833	-56.2842	-59.7887
1.44633	-40.9706	-56.2459	-59.7664
1.4465	-40.9578	-56.2075	-59.744
1.44667	-40.9451	-56.1689	-59.7216
1.44683	-40.9323	-56.1302	-59.6991
1.447	-40.9195	-56.0915	-59.6765
1.44717	-40.9066	-56.0526	-59.6539
1.44733	-40.8938	-56.0136	-59.6312
1.4475	-40.8809	-55.9745	-59.6084
1.44767	-40.868	-55.9353	-59.5856
1.44783	-40.8551	-55.8959	-59.5627
1.448	-40.8422	-55.8565	-59.5397
1.44817	-40.8293	-55.8169	-59.5167
1.44833	-40.8163	-55.7772	-59.4935
1.4485	-40.8033	-55.7374	-59.4703
1.44867	-40.7903	-55.6975	-59.4471
1.44883	-40.7773	-55.6574	-59.4237
1.449	-40.7643	-55.6172	-59.4003
1.44917	-40.7512	-55.5769	-59.3768
1.44933	-40.7381	-55.5365	-59.3532
1.4495	-40.7251	-55.496	-59.3296
1.44967	-40.7119	-55.4553	-59.3059
1.44983	-40.6988	-55.4145	-59.2821
1.45	-40.6856	-55.3736	-59.2582
1.45017	-40.6711	-55.3325	-59.2343
1.45033	-40.6566	-55.2914	-59.2102
1.4505	-40.642	-55.25	-59.1861
1.45067	-40.6273	-55.2086	-59.1619
1.45083	-40.6127	-55.167	-59.1377
1.451	-40.5979	-55.1253	-59.1133
1.45117	-40.5832	-55.0835	-59.0889
1.45133	-40.5684	-55.0415	-59.0643
1.4515	-40.5535	-54.9994	-59.0398
1.45167	-40.5386	-54.9571	-59.0151
1.45183	-40.5237	-54.9148	-58.9903
1.452	-40.5087	-54.8722	-58.9655
1.45217	-40.4937	-54.8296	-58.9405
1.45233	-40.4786	-54.7868	-58.9155
1.4525	-40.4635	-54.7438	-58.8904
1.45267	-40.4484	-54.7007	-58.8652
1.45283	-40.4332	-54.6575	-58.84
1.453	-40.4179	-54.6141	-58.8146
1.45317	-40.4026	-54.5706	-58.7892
1.45333	-40.3873	-54.5269	-58.7636
1.4535	-40.3719	-54.4831	-58.738
1.45367	-40.3565	-54.4391	-58.7123
1.45383	-40.3411	-54.395	-58.6865
1.454	-40.3255	-54.3507	-58.6606
1.45417	-40.31	-54.3063	-58.6347
1.45433	-40.2944	-54.2617	-58.6086
1.4545	-40.2788	-54.2169	-58.5824
1.45467	-40.2631	-54.172	-58.5562
1.45483	-40.2473	-54.127	-58.5299
1.455	-40.2315	-54.0818	-58.5035
1.45517	-40.2157	-54.0364	-58.4769
1.45533	-40.1999	-53.9908	-58.4503
1.4555	-40.1839	-53.9451	-58.4236
1.45567	-40.168	-53.8992	-58.3968
1.45583	-40.152	-53.8532	-58.3699
1.456	-40.1359	-53.807	-58.3428
1.45617	-40.1198	-53.7606	-58.3157
1.45633	-40.1037	-53.714	-58.2883
1.4565	-40.0875	-53.6673	-58.2609
1.45667	-40.0713	-53.6204	-58.2332
1.45683	-40.0551	-53.5733	-58.2053
1.457	-40.0388	-53.526	-58.1772
1.45717	-40.0224	-53.4785	-58.1488
1.45733	-40.006	-53.4309	-58.1201
1.4575	-39.9896	-53.3831	-58.0911
1.45767	-39.9731	-53.3351	-58.0618
1.45783	-39.9567	-53.2869	-58.0324
1.458	-39.9401	-53.2385	-58.0027
1.45817	-39.9236	-53.19	-57.9729
1.45833	-39.907	-53.1412	-57.9429
1.4585	-39.8903	-53.0923	-57.913
1.45867	-39.8737	-53.0431	-57.8829
1.45883	-39.857	-52.9938	-57.8529
1.459	-39.8403	-52.9442	-57.8228
1.45917	-39.8236	-52.8945	-57.7927
1.45933	-39.8068	-52.8445	-57.7626
1.4595	-39.7901	-52.7944	-57.7324
1.45967	-39.7734	-52.744	-57.7021
1.45983	-39.7566	-52.6934	-57.6718
1.46	-39.7398	-52.6427	-57.6413
1.46017	-39.7231	-52.5917	-57.6108
1.46033	-39.7063	-52.5404	-57.5801
1.4605	-39.6896	-52.489	-57.5493
1.46067	-39.6729	-52.4374	-57.5183
1.46083	-39.6563	-52.3855	-57.4873
1.461	-39.6397	-52.3334	-57.4561
1.46117	-39.6231	-52.2811	-57.4247
1.46133	-39.6067	-52.2285	-57.3932
1.4615	-39.5903	-52.1757	-57.3616
1.46167	-39.574	-52.1227	-57.3298
1.46183	-39.5579	-52.0695	-57.2978
1.462	-39.5419	-52.016	-57.2657
1.46217	-39.5261	-51.9622	-57.2334
1.46233	-39.5105	-51.9083	-57.201
1.4625	-39.4952	-51.854	-57.1684
1.46267	-39.4801	-51.7996	-57.1356
1.46283	-39.4654	-51.7448	-57.1026
1.463	-39.4512	-51.6899	-57.0695
1.46317	-39.4374	-51.6346	-57.0362
1.46333	-39.4242	-51.5791	-57.0027
1.4635	-39.4116	-51.5234	-56.969
1.46367	-39.3999	-51.4674	-56.9352
1.46383	-39.3892	-51.4111	-56.9011
1.464	-39.3798	-51.3545	-56.8669
1.46417	-39.3718	-51.2977	-56.8325
1.46433	-39.3656	-51.2406	-56.7979
1.4645	-39.3617	-51.1832	-56.7631
1.46467	-39.3607	-51.1255	-56.7281
1.46483	-39.3634	-51.0675	-56.6928
1.465	-39.3709	-51.0093	-56.6574
1.46517	-39.3848	-50.9508	-56.6218
1.46533	-39.4072	-50.8919	-56.586
1.4655	-39.4412	-50.8328	-56.55
1.46567	-39.4911	-50.7733	-56.5137
1.46583	-39.5617	-50.7136	-56.4773
1.466	-39.6555	-50.6535	-56.4406
1.46617	-39.7562	-50.5932	-56.4037
1.46633	-39.7768	-50.5325	-56.3665
1.4665	-39.5254	-50.4715	-56.3292
1.46667	-39.0291	-50.4101	-56.2916
1.46683	-38.6551	-50.3485	-56.2538
1.467	-38.4922	-50.2865	-56.2157
1.46717	-38.4385	-50.2241	-56.1774
1.46733	-38.4248	-50.1615	-56.1388
1.4675	-38.4233	-50.0984	-56.1001
1.46767	-38.4237	-50.035	-56.061
1.46783	-38.4226	-49.9713	-56.0217
1.468	-38.4192	-49.9072	-55.9821
1.46817	-38.4131	-49.8428	-55.9423
1.46833	-38.4047	-49.778	-55.9023
1.4685	-38.3942	-49.7128	-55.8619
1.46867	-38.3819	-49.6472	-55.8213
1.46883	-38.3679	-49.5812	-55.7804
1.469	-38.3526	-49.5149	-55.7392
1.46917	-38.3361	-49.4482	-55.6977
1.46933	-38.3185	-49.381	-55.6559
1.4695	-38.3	-49.3135	-55.6139
1.46967	-38.2806	-49.2456	-55.5715
1.46983	-38.2604	-49.1772	-55.5289
1.47	-38.2396	-49.1084	-55.4859
1.47017	-38.218	-49.0392	-55.4426
1.47033	-38.196	-48.9696	-55.3991
1.4705	-38.1733	-48.8995	-55.3551
1.47067	-38.1501	-48.829	-55.3109
1.47083	-38.1265	-48.7581	-55.2663
1.471	-38.1024	-48.6867	-55.2214
1.47117	-38.0778	-48.6148	-55.1762
1.47133	-38.0528	-48.5424	-55.1306
1.4715	-38.0275	-48.4696	-55.0846
1.47167	-38.0017	-48.3963	-55.0383
1.47183	-37.9755	-48.3225	-54.9916
1.472	-37.9489	-48.2482	-54.9446
1.47217	-37.922	-48.1734	-54.8972
1.47233	-37.8947	-48.0981	-54.8494
1.4725	-37.8671	-48.0223	-54.8012
1.47267	-37.8391	-47.946	-54.7526
1.47283	-37.8108	-47.8691	-54.7036
1.473	-37.7821	-47.7917	-54.6542
1.47317	-37.753	-47.7137	-54.6044
1.47333	-37.7236	-47.6352	-54.5542
1.4735	-37.6939	-47.5561	-54.5035
1.47367	-37.6638	-47.4764	-54.4524
1.47383	-37.6334	-47.3961	-54.4008
1.474	-37.6026	-47.3152	-54.3488
1.47417	-37.5715	-47.2338	-54.2964
1.47433	-37.54	-47.1517	-54.2435
1.4745	-37.5082	-47.069	-54.19
1.47467	-37.476	-46.9857	-54.1361
1.47483	-37.4434	-46.9017	-54.0817
1.475	-37.4105	-46.8171	-54.0268
1.47517	-37.3772	-46.7317	-53.9714
1.47533	-37.3435	-46.6458	-53.9155
1.4755	-37.3094	-46.5591	-53.859
1.47567	-37.2749	-46.4717	-53.802
1.47583	-37.2401	-46.3836	-53.7444
1.476	-37.2048	-46.2948	-53.6863
1.47617	-37.1692	-46.2053	-53.6276
1.47633	-37.1331	-46.115	-53.5683
1.4765	-37.0966	-46.0239	-53.5084
1.47667	-37.0597	-45.932	-53.4479
1.47683	-37.0223	-45.8394	-53.3868
1.477	-36.9845	-45.746	-53.3251
1.47717	-36.9463	-45.6517	-53.2627
1.47733	-36.9076	-45.5566	-53.1996
1.4775	-36.8684	-45.4607	-53.1359
1.47767	-36.8288	-45.3638	-53.0715
1.47783	-36.7886	-45.2661	-53.0064
1.478	-36.748	-45.1675	-52.9405
1.47817	-36.7069	-45.068	-52.874
1.47833	-36.6652	-44.9675	-52.8067
1.4785	-36.623	-44.8661	-52.7386
1.47867	-36.5803	-44.7637	-52.6698
1.47883	-36.537	-44.6604	-52.6001
1.479	-36.4932	-44.556	-52.5297
1.47917	-36.4488	-44.4505	-52.4584
1.47933	-36.4038	-44.3441	-52.3863
1.4795	-36.3582	-44.2365	-52.3133
1.47967	-36.312	-44.1279	-52.2395
1.47983	-36.2651	-44.0181	-52.1647
1.48	-36.2176	-43.9072	-52.089
1.48017	-36.1695	-43.7951	-52.0124
1.48033	-36.1207	-43.6819	-51.9348
1.4805	-36.0712	-43.5674	-51.8562
1.48067	-36.021	-43.4517	-51.7766
1.48083	-35.97	-43.3347	-51.696
1.481	-35.9183	-43.2164	-51.6143
1.48117	-35.8659	-43.0968	-51.5316
1.48133	-35.8127	-42.9758	-51.4477
1.4815	-35.7587	-42.8534	-51.3627
1.48167	-35.7038	-42.7296	-51.2765
1.48183	-35.6482	-42.6044	-51.1892
1.482	-35.5916	-42.4777	-51.1006
1.48217	-35.5342	-42.3495	-51.0108
1.48233	-35.4759	-42.2197	-50.9197
1.4825	-35.4166	-42.0884	-50.8273
1.48267	-35.3565	-41.9554	-50.7336
1.48283	-35.2953	-41.8207	-50.6384
1.483	-35.2331	-41.6844	-50.5419
1.48317	-35.1699	-41.5463	-50.444
1.48333	-35.1057	-41.4064	-50.3446
1.4835	-35.0403	-41.2648	-50.2437
1.48367	-34.9739	-41.1212	-50.1412
1.48383	-34.9063	-40.9757	-50.0371
1.484	-34.8376	-40.8283	-49.9314
1.48417	-34.7676	-40.6789	-49.8241
1.48433	-34.6965	-40.5274	-49.715
1.4845	-34.624	-40.3738	-49.6043
1.48467	-34.5503	-40.2181	-49.4917
1.48483	-34.4753	-40.0602	-49.3773
1.485	-34.3989	-39.9	-49.261
1.48517	-34.3211	-39.7375	-49.1428
1.48533	-34.242	-39.5727	-49.0227
1.4855	-34.1613	-39.4054	-48.9005
1.48567	-34.0792	-39.2357	-48.7763
1.48583	-33.9956	-39.0635	-48.6501
1.486	-33.9104	-38.8887	-48.5217
1.48617	-33.8237	-38.7112	-48.3911
1.48633	-33.7353	-38.5311	-48.2583
1.4865	-33.6454	-38.3483	-48.1232
1.48667	-33.5538	-38.1627	-47.9859
1.48683	-33.4605	-37.9742	-47.8463
1.487	-33.3655	-37.783	-47.7043
1.48717	-33.2689	-37.5888	-47.5599
1.48733	-33.1705	-37.3917	-47.4132
1.4875	-33.0705	-37.1917	-47.264
1.48767	-32.9687	-36.9886	-47.1124
1.48783	-32.8653	-36.7827	-46.9585
1.488	-32.7602	-36.5738	-46.8021
1.48817	-32.6536	-36.362	-46.6434
1.48833	-32.5454	-36.1473	-46.4824
1.4885	-32.4357	-35.9298	-46.3192
1.48867	-32.3247	-35.7096	-46.1538
1.48883	-32.2124	-35.4868	-45.9863
1.489	-32.099	-35.2617	-45.817
1.48917	-31.9848	-35.0344	-45.646
1.48933	-31.8699	-34.8053	-45.4735
1.4895	-31.7546	-34.5746	-45.2997
1.48967	-31.6392	-34.3428	-45.1251
1.48983	-31.5241	-34.1103	-44.9499
1.49	-31.4098	-33.8779	-44.7747
1.49017	-31.2968	-33.6461	-44.5999
1.49033	-31.1857	-33.4159	-44.4262
1.4905	-31.0773	-33.1881	-44.2543
1.49067	-30.9722	-32.9639	-44.0849
1.49083	-30.8715	-32.7444	-43.9191
1.491	-30.7762	-32.531	-43.7578
1.49117	-30.6873	-32.325	-43.6022
1.49133	-30.6064	-32.1279	-43.4536
1.4915	-30.5346	-31.941	-43.3134
1.49167	-30.4736	-31.7656	-43.1832
1.49183	-30.4249	-31.6026	-43.0644
1.492	-30.3903	-31.453	-42.9589
1.49217	-30.3715	-31.3173	-42.8683
1.49233	-30.3703	-31.1958	-42.7944
1.4925	-30.3883	-31.0889	-42.7388
1.49267	-30.4273	-30.9968	-42.7032
1.49283	-30.4886	-30.9202	-42.6888
1.493	-30.5736	-30.8599	-42.697
1.49317	-30.6832	-30.8167	-42.7284
1.49333	-30.8181	-30.7918	-42.7836
1.4935	-30.9787	-30.7863	-42.8625
1.49367	-31.1651	-30.8009	-42.9645
1.49383	-31.3769	-30.8361	-43.0884
1.494	-31.6134	-30.8919	-43.2324
1.49417	-31.8739	-30.9679	-43.3941
1.49433	-32.157	-31.0633	-43.5706
1.4945	-32.4615	-31.1768	-43.7592
1.49467	-32.7859	-31.3071	-43.9575
1.49483	-33.1288	-31.4524	-44.1636
1.495	-33.4886	-31.6113	-44.3766
1.49517	-33.8639	-31.7818	-44.5964
1.49533	-34.2532	-31.9623	-44.8232
1.4955	-34.6552	-32.1513	-45.0572
1.49567	-35.0687	-32.3471	-45.2983
1.49583	-35.4926	-32.5484	-45.5463
1.496	-35.9261	-32.754	-45.8006
1.49617	-36.3683	-32.9626	-46.0605
1.49633	-36.8184	-33.1734	-46.3252
1.4965	-37.276	-33.3854	-46.5936
1.49667	-37.7406	-33.5979	-46.8651
1.49683	-38.2119	-33.8103	-47.1388
1.497	-38.6895	-34.0219	-47.4141
1.49717	-39.1733	-34.2324	-47.6904
1.49733	-39.6631	-34.4413	-47.9672
1.4975	-40.159	-34.6483	-48.2439
1.49767	-40.6609	-34.8531	-48.5204
1.49783	-41.1687	-35.0556	-48.7962
1.498	-41.6826	-35.2556	-49.0711
1.49817	-42.2023	-35.4528	-49.3451
1.49833	-42.728	-35.6473	-49.6178
1.4985	-43.2593	-35.8389	-49.8891
1.49867	-43.7961	-36.0275	-50.1591
1.49883	-44.3379	-36.2133	-50.4277
1.499	-44.8839	-36.396	-50.6948
1.49917	-45.4331	-36.5758	-50.9603
1.49933	-45.9841	-36.7526	-51.2244
1.4995	-46.535	-36.9264	-51.4871
1.49967	-47.0831	-37.0973	-51.7483
1.49983	-47.6249	-37.2653	-52.008
1.5	-48.156	-37.4304	-52.2665
1.50017	-48.671	-37.5927	-52.5236
1.50033	-49.1634	-37.7522	-52.7795
1.5005	-49.6255	-37.909	-53.0343
1.50067	-50.0487	-38.0631	-53.2879
1.50083	-50.4245	-38.2146	-53.5406
1.501	-50.7441	-38.3634	-53.7923
1.50117	-51.0003	-38.5097	-54.0431
1.50133	-51.1879	-38.6535	-54.2932
1.5015	-51.3044	-38.7948	-54.5426
1.50167	-51.3506	-38.9338	-54.7914
1.50183	-51.3303	-39.0704	-55.0398
1.502	-51.2499	-39.2047	-55.2877
1.50217	-51.1174	-39.3368	-55.5353
1.50233	-50.9417	-39.4667	-55.7827
1.5025	-50.7316	-39.5943	-56.0301
1.50267	-50.4952	-39.7199	-56.2774
1.50283	-50.24	-39.8434	-56.5248
1.503	-49.9719	-39.9649	-56.7725
1.50317	-49.6962	-40.0844	-57.0204
1.50333	-49.4167	-40.202	-57.2689
1.5035	-49.1366	-40.3176	-57.5178
1.50367	-48.8583	-40.4314	-57.7675
1.50383	-48.5836	-40.5434	-58.0179
1.504	-48.3138	-40.6535	-58.2693
1.50417	-48.0496	-40.7619	-58.5217
1.50433	-47.7918	-40.8686	-58.7753
1.5045	-47.5406	-40.9736	-59.0302
1.50467	-47.2964	-41.0769	-59.2866
1.50483	-47.059	-41.1786	-59.5446
1.505	-46.8285	-41.2787	-59.8044
1.50517	-46.6048	-41.3772	-60.0661
1.50533	-46.3877	-41.4742	-60.3299
1.5055	-46.177	-41.5696	-60.596
1.50567	-45.9725	-41.6636	-60.8645
1.50583	-45.774	-41.7561	-61.1357
1.506	-45.5812	-41.8471	-61.4097
1.50617	-45.3939	-41.9367	-61.6868
1.50633	-45.2118	-42.0249	-61.9672
1.5065	-45.0348	-42.1118	-62.2511
1.50667	-44.8625	-42.1973	-62.5388
1.50683	-44.6947	-42.2814	-62.8304
1.507	-44.5314	-42.3642	-63.1265
1.50717	-44.3721	-42.4458	-63.4271
1.50733	-44.2168	-42.526	-63.7326
1.5075	-44.0652	-42.605	-64.0435
1.50767	-43.9172	-42.6827	-64.3599
1.50783	-43.7726	-42.7592	-64.6823
1.508	-43.6311	-42.8344	-65.0112
1.50817	-43.4928	-42.9085	-65.347
1.50833	-43.3573	-42.9813	-65.69
1.5085	-43.2246	-43.053	-66.0409
1.50867	-43.0945	-43.1235	-66.4002
1.50883	-42.9669	-43.1928	-66.7684
1.509	-42.8417	-43.261	-67.1462
1.50917	-42.7187	-43.3281	-67.5342
1.50933	-42.5979	-43.394	-67.9332
1.5095	-42.479	-43.4587	-68.3438
1.50967	-42.3621	-43.5224	-68.767
1.50983	-42.2471	-43.5849	-69.2034
1.51	-42.1337	-43.6464	-69.6539
1.51017	-42.022	-43.7067	-70.1194
1.51033	-41.9118	-43.766	-70.6007
1.5105	-41.8031	-43.8241	-71.0985
1.51067	-41.6958	-43.8812	-71.6135
1.51083	-41.5898	-43.9372	-72.1458
1.511	-41.4849	-43.9921	-72.6956
1.51117	-41.3813	-44.0459	-73.2621
1.51133	-41.2788	-44.0987	-73.8435
1.5115	-41.1772	-44.1504	-74.4367
1.51167	-41.0766	-44.201	-75.0365
1.51183	-40.9769	-44.2505	-75.6346
1.512	-40.8781	-44.2989	-76.2191
1.51217	-40.78	-44.3463	-76.773
1.51233	-40.6826	-44.3926	-77.2743
1.5125	-40.5859	-44.4378	-77.6968
1.51267	-40.4897	-44.4819	-78.0124
1.51283	-40.3941	-44.5249	-78.1965
1.513	-40.299	-44.5668	-78.2338
1.51317	-40.2043	-44.6076	-78.1226
1.51333	-40.1101	-44.6473	-77.8757
1.5135	-40.0161	-44.6859	-77.5162
1.51367	-39.9225	-44.7233	-77.072
1.51383	-39.829	-44.7596	-76.5699
1.514	-39.7358	-44.7947	-76.033
1.51417	-39.6427	-44.8287	-75.4793
1.51433	-39.5497	-44.8615	-74.9215
1.5145	-39.4567	-44.8931	-74.3688
1.51467	-39.3637	-44.9234	-73.8268
1.51483	-39.2707	-44.9526	-73.2991
1.515	-39.1776	-44.9805	-72.7876
1.51517	-39.0843	-45.0072	-72.2932
1.51533	-38.9908	-45.0326	-71.816
1.5155	-38.897	-45.0566	-71.3558
1.51567	-38.803	-45.0794	-70.912
1.51583	-38.7086	-45.1008	-70.4839
1.516	-38.6138	-45.1208	-70.0705
1.51617	-38.5185	-45.1395	-69.6711
1.51633	-38.4227	-45.1567	-69.2849
1.5165	-38.3264	-45.1724	-68.9108
1.51667	-38.2294	-45.1867	-68.5482
1.51683	-38.1318	-45.1994	-68.1962
1.517	-38.0334	-45.2106	-67.8541
1.51717	-37.9343	-45.2201	-67.5212
1.51733	-37.8343	-45.2281	-67.1968
1.5175	-37.7333	-45.2343	-66.8804
1.51767	-37.6314	-45.2388	-66.5713
1.51783	-37.5284	-45.2416	-66.2689
1.518	-37.4243	-45.2424	-65.9728
1.51817	-37.319	-45.2415	-65.6824
1.51833	-37.2125	-45.2385	-65.3973
1.5185	-37.1046	-45.2336	-65.1171
1.51867	-36.9952	-45.2265	-64.8413
1.51883	-36.8843	-45.2173	-64.5696
1.519	-36.7718	-45.2059	-64.3015
1.51917	-36.6576	-45.1922	-64.0366
1.51933	-36.5416	-45.1761	-63.7748
1.5195	-36.4237	-45.1575	-63.5155
1.51967	-36.3037	-45.1364	-63.2585
1.51983	-36.1816	-45.1125	-63.0033
1.52	-36.0572	-45.0859	-62.7499
1.52017	-35.9305	-45.0564	-62.4977
1.52033	-35.8012	-45.0238	-62.2465
1.5205	-35.6692	-44.9881	-61.996
1.52067	-35.5344	-44.949	-61.7459
1.52083	-35.3966	-44.9064	-61.4959
1.521	-35.2556	-44.8602	-61.2456
1.52117	-35.1112	-44.8102	-60.9948
1.52133	-34.9632	-44.7562	-60.7431
1.5215	-34.8115	-44.6979	-60.4901
1.52167	-34.6557	-44.6352	-60.2356
1.52183	-34.4957	-44.5678	-59.9793
1.522	-34.3311	-44.4954	-59.7206
1.52217	-34.1616	-44.4177	-59.4593
1.52233	-33.987	-44.3344	-59.1949
1.5225	-33.8069	-44.2452	-58.927
1.52267	-33.6209	-44.1498	-58.6552
1.52283	-33.4287	-44.0476	-58.379
1.523	-33.2297	-43.9382	-58.0978
1.52317	-33.0235	-43.8212	-57.8111
1.52333	-32.8095	-43.696	-57.5183
1.5235	-32.5872	-43.562	-57.2187
1.52367	-32.3559	-43.4185	-56.9117
1.52383	-32.115	-43.2648	-56.5965
1.524	-31.8635	-43.1	-56.2721
1.52417	-31.6007	-42.9233	-55.9377
1.52433	-31.3255	-42.7335	-55.5923
1.5245	-31.0368	-42.5296	-55.2345
1.52467	-30.7335	-42.3103	-54.8633
1.52483	-30.414	-42.0739	-54.477
1.525	-30.0769	-41.8189	-54.0742
1.52517	-29.7202	-41.5434	-53.6528
1.52533	-29.3421	-41.2451	-53.2108
1.5255	-28.9401	-40.9215	-52.7458
1.52567	-28.5115	-40.5697	-52.2551
1.52583	-28.0534	-40.1864	-51.7354
1.526	-27.5621	-39.7678	-51.1833
1.52617	-27.0336	-39.3096	-50.5945
1.52633	-26.4634	-38.8068	-49.9645
1.5265	-25.8462	-38.254	-49.288
1.52667	-25.1767	-37.6457	-48.5596
1.52683	-24.4491	-36.9765	-47.7737
1.527	-23.659	-36.2433	-46.926
1.52717	-22.8045	-35.4481	-46.0155
1.52733	-21.8916	-34.6048	-45.0495
1.5275	-20.9418	-33.7521	-44.0524
1.52767	-20.0086	-32.9731	-43.0827
1.52783	-19.1978	-32.4122	-42.2529
1.528	-18.6745	-32.2527	-41.7317
1.52817	-18.6116	-32.6165	-41.6841
1.52833	-19.0736	-33.4642	-42.1551
1.5285	-19.9603	-34.6303	-43.0303
1.52867	-21.0916	-35.9421	-44.1303
1.52883	-22.3152	-37.2841	-45.3102
1.529	-23.5397	-38.5967	-46.4855
1.52917	-24.7212	-39.855	-47.6162
1.52933	-25.8431	-41.0519	-48.6877
1.5295	-26.9024	-42.1891	-49.6977
1.52967	-27.9019	-43.2711	-50.6493
1.52983	-28.8469	-44.3042	-51.5479
1.53	-29.7432	-45.2943	-52.3992
1.53017	-30.5966	-46.2471	-53.2089
1.53033	-31.4124	-47.1679	-53.9823
1.5305	-32.1954	-48.0615	-54.7239
1.53067	-32.9497	-48.9319	-55.438
1.53083	-33.6792	-49.7831	-56.1281
1.531	-34.3872	-50.6186	-56.7977
1.53117	-35.0767	-51.4414	-57.4497
1.53133	-35.7503	-52.2547	-58.0866
1.5315	-36.4106	-53.0613	-58.711
1.53167	-37.0597	-53.8638	-59.3249
1.53183	-37.6997	-54.6649	-59.9305
1.532	-38.3325	-55.4673	-60.5296
1.53217	-38.96	-56.2737	-61.1241
1.53233	-39.5839	-57.0869	-61.7157
1.5325	-40.2059	-57.9098	-62.3062
1.53267	-40.8278	-58.7457	-62.8972
1.53283	-41.4511	-59.5981	-63.4904
1.533	-42.0777	-60.4708	-64.0876
[truncated: 1,002 more rows]
