# Supplementary material for: Ohm’s law of electromagnetic ideal fluids: impedance-governed supercoupling in complex near-zero-index networks
Source: Nat Commun. 2026 Jun 2;17:7131. doi: 10.1038/s41467-026-73657-1 (PMC13396760; doi:10.1038/s41467-026-73657-1)
Supplement: Supplementary file 5 — Supplementary Data 3 [file 41467_2026_73657_MOESM5_ESM.zip › FigS5b.xlsx]

## Sheet: Sheet1
Freq(GHz)	After Filter	Port 2	Port 3
58	0.41808	0.20904	0.20904
58.001	0.41762	0.20881	0.20881
58.002	0.41717	0.20858	0.20858
58.003	0.41671	0.20835	0.20835
58.004	0.41625	0.20813	0.20813
58.005	0.4158	0.2079	0.2079
58.006	0.41534	0.20767	0.20767
58.007	0.41489	0.20744	0.20744
58.008	0.41443	0.20722	0.20722
58.009	0.41398	0.20699	0.20699
58.01	0.41352	0.20676	0.20676
58.011	0.41307	0.20654	0.20654
58.012	0.41262	0.20631	0.20631
58.013	0.41217	0.20608	0.20608
58.014	0.41172	0.20586	0.20586
58.015	0.41127	0.20563	0.20563
58.016	0.41082	0.20541	0.20541
58.017	0.41037	0.20518	0.20518
58.018	0.40992	0.20496	0.20496
58.019	0.40947	0.20474	0.20474
58.02	0.40902	0.20451	0.20451
58.021	0.40858	0.20429	0.20429
58.022	0.40813	0.20406	0.20406
58.023	0.40768	0.20384	0.20384
58.024	0.40724	0.20362	0.20362
58.025	0.40679	0.2034	0.2034
58.026	0.40635	0.20317	0.20317
58.027	0.40591	0.20295	0.20295
58.028	0.40546	0.20273	0.20273
58.029	0.40502	0.20251	0.20251
58.03	0.40458	0.20229	0.20229
58.031	0.40414	0.20207	0.20207
58.032	0.40369	0.20185	0.20185
58.033	0.40325	0.20163	0.20163
58.034	0.40281	0.20141	0.20141
58.035	0.40237	0.20119	0.20119
58.036	0.40194	0.20097	0.20097
58.037	0.4015	0.20075	0.20075
58.038	0.40106	0.20053	0.20053
58.039	0.40062	0.20031	0.20031
58.04	0.40019	0.20009	0.20009
58.041	0.39975	0.19987	0.19987
58.042	0.39931	0.19966	0.19966
58.043	0.39888	0.19944	0.19944
58.044	0.39844	0.19922	0.19922
58.045	0.39801	0.199	0.199
58.046	0.39758	0.19879	0.19879
58.047	0.39714	0.19857	0.19857
58.048	0.39671	0.19835	0.19835
58.049	0.39628	0.19814	0.19814
58.05	0.39585	0.19792	0.19792
58.051	0.39542	0.19771	0.19771
58.052	0.39498	0.19749	0.19749
58.053	0.39455	0.19728	0.19728
58.054	0.39413	0.19706	0.19706
58.055	0.3937	0.19685	0.19685
58.056	0.39327	0.19663	0.19663
58.057	0.39284	0.19642	0.19642
58.058	0.39241	0.19621	0.19621
58.059	0.39199	0.19599	0.19599
58.06	0.39156	0.19578	0.19578
58.061	0.39113	0.19557	0.19557
58.062	0.39071	0.19535	0.19535
58.063	0.39028	0.19514	0.19514
58.064	0.38986	0.19493	0.19493
58.065	0.38943	0.19472	0.19472
58.066	0.38901	0.19451	0.19451
58.067	0.38859	0.19429	0.19429
58.068	0.38817	0.19408	0.19408
58.069	0.38774	0.19387	0.19387
58.07	0.38732	0.19366	0.19366
58.071	0.3869	0.19345	0.19345
58.072	0.38648	0.19324	0.19324
58.073	0.38606	0.19303	0.19303
58.074	0.38564	0.19282	0.19282
58.075	0.38522	0.19261	0.19261
58.076	0.38481	0.1924	0.1924
58.077	0.38439	0.19219	0.19219
58.078	0.38397	0.19199	0.19199
58.079	0.38355	0.19178	0.19178
58.08	0.38314	0.19157	0.19157
58.081	0.38272	0.19136	0.19136
58.082	0.38231	0.19115	0.19115
58.083	0.38189	0.19095	0.19095
58.084	0.38148	0.19074	0.19074
58.085	0.38106	0.19053	0.19053
58.086	0.38065	0.19032	0.19032
58.087	0.38024	0.19012	0.19012
58.088	0.37982	0.18991	0.18991
58.089	0.37941	0.18971	0.18971
58.09	0.379	0.1895	0.1895
58.091	0.37859	0.1893	0.1893
58.092	0.37818	0.18909	0.18909
58.093	0.37777	0.18889	0.18889
58.094	0.37736	0.18868	0.18868
58.095	0.37695	0.18848	0.18848
58.096	0.37654	0.18827	0.18827
58.097	0.37613	0.18807	0.18807
58.098	0.37573	0.18786	0.18786
58.099	0.37532	0.18766	0.18766
58.1	0.37491	0.18746	0.18746
58.101	0.37451	0.18725	0.18725
58.102	0.3741	0.18705	0.18705
58.103	0.3737	0.18685	0.18685
58.104	0.37329	0.18665	0.18665
58.105	0.37289	0.18644	0.18644
58.106	0.37248	0.18624	0.18624
58.107	0.37208	0.18604	0.18604
58.108	0.37168	0.18584	0.18584
58.109	0.37128	0.18564	0.18564
58.11	0.37087	0.18544	0.18544
58.111	0.37047	0.18524	0.18524
58.112	0.37007	0.18504	0.18504
58.113	0.36967	0.18484	0.18484
58.114	0.36927	0.18464	0.18464
58.115	0.36887	0.18444	0.18444
58.116	0.36847	0.18424	0.18424
58.117	0.36807	0.18404	0.18404
58.118	0.36768	0.18384	0.18384
58.119	0.36728	0.18364	0.18364
58.12	0.36688	0.18344	0.18344
58.121	0.36648	0.18324	0.18324
58.122	0.36609	0.18304	0.18304
58.123	0.36569	0.18285	0.18285
58.124	0.3653	0.18265	0.18265
58.125	0.3649	0.18245	0.18245
58.126	0.36451	0.18225	0.18225
58.127	0.36411	0.18206	0.18206
58.128	0.36372	0.18186	0.18186
58.129	0.36333	0.18166	0.18166
58.13	0.36293	0.18147	0.18147
58.131	0.36254	0.18127	0.18127
58.132	0.36215	0.18107	0.18107
58.133	0.36176	0.18088	0.18088
58.134	0.36137	0.18068	0.18068
58.135	0.36098	0.18049	0.18049
58.136	0.36059	0.18029	0.18029
58.137	0.3602	0.1801	0.1801
58.138	0.35981	0.1799	0.1799
58.139	0.35942	0.17971	0.17971
58.14	0.35903	0.17952	0.17952
58.141	0.35864	0.17932	0.17932
58.142	0.35826	0.17913	0.17913
58.143	0.35787	0.17894	0.17894
58.144	0.35748	0.17874	0.17874
58.145	0.3571	0.17855	0.17855
58.146	0.35671	0.17836	0.17836
58.147	0.35633	0.17816	0.17816
58.148	0.35594	0.17797	0.17797
58.149	0.35556	0.17778	0.17778
58.15	0.35517	0.17759	0.17759
58.151	0.35479	0.1774	0.1774
58.152	0.35441	0.1772	0.1772
58.153	0.35403	0.17701	0.17701
58.154	0.35364	0.17682	0.17682
58.155	0.35326	0.17663	0.17663
58.156	0.35288	0.17644	0.17644
58.157	0.3525	0.17625	0.17625
58.158	0.35212	0.17606	0.17606
58.159	0.35174	0.17587	0.17587
58.16	0.35136	0.17568	0.17568
58.161	0.35098	0.17549	0.17549
58.162	0.3506	0.1753	0.1753
58.163	0.35023	0.17511	0.17511
58.164	0.34985	0.17492	0.17492
58.165	0.34947	0.17474	0.17474
58.166	0.34909	0.17455	0.17455
58.167	0.34872	0.17436	0.17436
58.168	0.34834	0.17417	0.17417
58.169	0.34797	0.17398	0.17398
58.17	0.34759	0.1738	0.1738
58.171	0.34722	0.17361	0.17361
58.172	0.34684	0.17342	0.17342
58.173	0.34647	0.17323	0.17323
58.174	0.34609	0.17305	0.17305
58.175	0.34572	0.17286	0.17286
58.176	0.34535	0.17267	0.17267
58.177	0.34498	0.17249	0.17249
58.178	0.34461	0.1723	0.1723
58.179	0.34423	0.17212	0.17212
58.18	0.34386	0.17193	0.17193
58.181	0.34349	0.17175	0.17175
58.182	0.34312	0.17156	0.17156
58.183	0.34275	0.17138	0.17138
58.184	0.34238	0.17119	0.17119
58.185	0.34201	0.17101	0.17101
58.186	0.34165	0.17082	0.17082
58.187	0.34128	0.17064	0.17064
58.188	0.34091	0.17046	0.17046
58.189	0.34054	0.17027	0.17027
58.19	0.34018	0.17009	0.17009
58.191	0.33981	0.1699	0.1699
58.192	0.33944	0.16972	0.16972
58.193	0.33908	0.16954	0.16954
58.194	0.33871	0.16936	0.16936
58.195	0.33835	0.16917	0.16917
58.196	0.33798	0.16899	0.16899
58.197	0.33762	0.16881	0.16881
58.198	0.33726	0.16863	0.16863
58.199	0.33689	0.16845	0.16845
58.2	0.33653	0.16827	0.16827
58.201	0.33617	0.16808	0.16808
58.202	0.33581	0.1679	0.1679
58.203	0.33544	0.16772	0.16772
58.204	0.33508	0.16754	0.16754
58.205	0.33472	0.16736	0.16736
58.206	0.33436	0.16718	0.16718
58.207	0.334	0.167	0.167
58.208	0.33364	0.16682	0.16682
58.209	0.33328	0.16664	0.16664
58.21	0.33292	0.16646	0.16646
58.211	0.33257	0.16628	0.16628
58.212	0.33221	0.1661	0.1661
58.213	0.33185	0.16593	0.16593
58.214	0.33149	0.16575	0.16575
58.215	0.33114	0.16557	0.16557
58.216	0.33078	0.16539	0.16539
58.217	0.33042	0.16521	0.16521
58.218	0.33007	0.16503	0.16503
58.219	0.32971	0.16486	0.16486
58.22	0.32936	0.16468	0.16468
58.221	0.329	0.1645	0.1645
58.222	0.32865	0.16432	0.16432
58.223	0.3283	0.16415	0.16415
58.224	0.32794	0.16397	0.16397
58.225	0.32759	0.16379	0.16379
58.226	0.32724	0.16362	0.16362
58.227	0.32689	0.16344	0.16344
58.228	0.32653	0.16327	0.16327
58.229	0.32618	0.16309	0.16309
58.23	0.32583	0.16292	0.16292
58.231	0.32548	0.16274	0.16274
58.232	0.32513	0.16257	0.16256
58.233	0.32478	0.16239	0.16239
58.234	0.32443	0.16222	0.16222
58.235	0.32408	0.16204	0.16204
58.236	0.32373	0.16187	0.16187
58.237	0.32338	0.16169	0.16169
58.238	0.32304	0.16152	0.16152
58.239	0.32269	0.16134	0.16134
58.24	0.32234	0.16117	0.16117
58.241	0.32199	0.161	0.161
58.242	0.32165	0.16082	0.16082
58.243	0.3213	0.16065	0.16065
58.244	0.32096	0.16048	0.16048
58.245	0.32061	0.16031	0.16031
58.246	0.32027	0.16013	0.16013
58.247	0.31992	0.15996	0.15996
58.248	0.31958	0.15979	0.15979
58.249	0.31923	0.15962	0.15962
58.25	0.31889	0.15944	0.15944
58.251	0.31855	0.15927	0.15927
58.252	0.3182	0.1591	0.1591
58.253	0.31786	0.15893	0.15893
58.254	0.31752	0.15876	0.15876
58.255	0.31718	0.15859	0.15859
58.256	0.31684	0.15842	0.15842
58.257	0.3165	0.15825	0.15825
58.258	0.31615	0.15808	0.15808
58.259	0.31581	0.15791	0.15791
58.26	0.31547	0.15774	0.15774
58.261	0.31514	0.15757	0.15757
58.262	0.3148	0.1574	0.1574
58.263	0.31446	0.15723	0.15723
58.264	0.31412	0.15706	0.15706
58.265	0.31378	0.15689	0.15689
58.266	0.31344	0.15672	0.15672
58.267	0.31311	0.15655	0.15655
58.268	0.31277	0.15638	0.15638
58.269	0.31243	0.15622	0.15622
58.27	0.3121	0.15605	0.15605
58.271	0.31176	0.15588	0.15588
58.272	0.31142	0.15571	0.15571
58.273	0.31109	0.15554	0.15554
58.274	0.31075	0.15538	0.15538
58.275	0.31042	0.15521	0.15521
58.276	0.31009	0.15504	0.15504
58.277	0.30975	0.15488	0.15488
58.278	0.30942	0.15471	0.15471
58.279	0.30909	0.15454	0.15454
58.28	0.30875	0.15438	0.15438
58.281	0.30842	0.15421	0.15421
58.282	0.30809	0.15404	0.15404
58.283	0.30776	0.15388	0.15388
58.284	0.30743	0.15371	0.15371
58.285	0.30709	0.15355	0.15355
58.286	0.30676	0.15338	0.15338
58.287	0.30643	0.15322	0.15322
58.288	0.3061	0.15305	0.15305
58.289	0.30577	0.15289	0.15289
58.29	0.30544	0.15272	0.15272
58.291	0.30512	0.15256	0.15256
58.292	0.30479	0.15239	0.15239
58.293	0.30446	0.15223	0.15223
58.294	0.30413	0.15207	0.15207
58.295	0.3038	0.1519	0.1519
58.296	0.30348	0.15174	0.15174
58.297	0.30315	0.15157	0.15157
58.298	0.30282	0.15141	0.15141
58.299	0.3025	0.15125	0.15125
58.3	0.30217	0.15109	0.15109
58.301	0.30185	0.15092	0.15092
58.302	0.30152	0.15076	0.15076
58.303	0.3012	0.1506	0.1506
58.304	0.30087	0.15044	0.15044
58.305	0.30055	0.15027	0.15027
58.306	0.30022	0.15011	0.15011
58.307	0.2999	0.14995	0.14995
58.308	0.29958	0.14979	0.14979
58.309	0.29925	0.14963	0.14963
58.31	0.29893	0.14947	0.14947
58.311	0.29861	0.1493	0.1493
58.312	0.29829	0.14914	0.14914
58.313	0.29797	0.14898	0.14898
58.314	0.29764	0.14882	0.14882
58.315	0.29732	0.14866	0.14866
58.316	0.297	0.1485	0.1485
58.317	0.29668	0.14834	0.14834
58.318	0.29636	0.14818	0.14818
58.319	0.29604	0.14802	0.14802
58.32	0.29572	0.14786	0.14786
58.321	0.29541	0.1477	0.1477
58.322	0.29509	0.14754	0.14754
58.323	0.29477	0.14738	0.14738
58.324	0.29445	0.14723	0.14723
58.325	0.29413	0.14707	0.14707
58.326	0.29382	0.14691	0.14691
58.327	0.2935	0.14675	0.14675
58.328	0.29318	0.14659	0.14659
58.329	0.29287	0.14643	0.14643
58.33	0.29255	0.14628	0.14628
58.331	0.29223	0.14612	0.14612
58.332	0.29192	0.14596	0.14596
58.333	0.2916	0.1458	0.1458
58.334	0.29129	0.14565	0.14565
58.335	0.29098	0.14549	0.14549
58.336	0.29066	0.14533	0.14533
58.337	0.29035	0.14517	0.14517
58.338	0.29003	0.14502	0.14502
58.339	0.28972	0.14486	0.14486
58.34	0.28941	0.1447	0.1447
58.341	0.2891	0.14455	0.14455
58.342	0.28878	0.14439	0.14439
58.343	0.28847	0.14424	0.14424
58.344	0.28816	0.14408	0.14408
58.345	0.28785	0.14393	0.14393
58.346	0.28754	0.14377	0.14377
58.347	0.28723	0.14361	0.14361
58.348	0.28692	0.14346	0.14346
58.349	0.28661	0.1433	0.1433
58.35	0.2863	0.14315	0.14315
58.351	0.28599	0.14299	0.14299
58.352	0.28568	0.14284	0.14284
58.353	0.28537	0.14269	0.14269
58.354	0.28506	0.14253	0.14253
58.355	0.28476	0.14238	0.14238
58.356	0.28445	0.14222	0.14222
58.357	0.28414	0.14207	0.14207
58.358	0.28383	0.14192	0.14192
58.359	0.28353	0.14176	0.14176
58.36	0.28322	0.14161	0.14161
58.361	0.28291	0.14146	0.14146
58.362	0.28261	0.1413	0.1413
58.363	0.2823	0.14115	0.14115
58.364	0.282	0.141	0.141
58.365	0.28169	0.14085	0.14085
58.366	0.28139	0.14069	0.14069
58.367	0.28108	0.14054	0.14054
58.368	0.28078	0.14039	0.14039
58.369	0.28048	0.14024	0.14024
58.37	0.28017	0.14009	0.14009
58.371	0.27987	0.13993	0.13993
58.372	0.27957	0.13978	0.13978
58.373	0.27926	0.13963	0.13963
58.374	0.27896	0.13948	0.13948
58.375	0.27866	0.13933	0.13933
58.376	0.27836	0.13918	0.13918
58.377	0.27806	0.13903	0.13903
58.378	0.27776	0.13888	0.13888
58.379	0.27745	0.13873	0.13873
58.38	0.27715	0.13858	0.13858
58.381	0.27685	0.13843	0.13843
58.382	0.27655	0.13828	0.13828
58.383	0.27625	0.13813	0.13813
58.384	0.27596	0.13798	0.13798
58.385	0.27566	0.13783	0.13783
58.386	0.27536	0.13768	0.13768
58.387	0.27506	0.13753	0.13753
58.388	0.27476	0.13738	0.13738
58.389	0.27446	0.13723	0.13723
58.39	0.27417	0.13708	0.13708
58.391	0.27387	0.13693	0.13693
58.392	0.27357	0.13679	0.13679
58.393	0.27327	0.13664	0.13664
58.394	0.27298	0.13649	0.13649
58.395	0.27268	0.13634	0.13634
58.396	0.27239	0.13619	0.13619
58.397	0.27209	0.13605	0.13605
58.398	0.2718	0.1359	0.1359
58.399	0.2715	0.13575	0.13575
58.4	0.27121	0.1356	0.1356
58.401	0.27091	0.13546	0.13546
58.402	0.27062	0.13531	0.13531
58.403	0.27032	0.13516	0.13516
58.404	0.27003	0.13502	0.13502
58.405	0.26974	0.13487	0.13487
58.406	0.26944	0.13472	0.13472
58.407	0.26915	0.13458	0.13458
58.408	0.26886	0.13443	0.13443
58.409	0.26857	0.13428	0.13428
58.41	0.26828	0.13414	0.13414
58.411	0.26798	0.13399	0.13399
58.412	0.26769	0.13385	0.13385
58.413	0.2674	0.1337	0.1337
58.414	0.26711	0.13356	0.13356
58.415	0.26682	0.13341	0.13341
58.416	0.26653	0.13327	0.13327
58.417	0.26624	0.13312	0.13312
58.418	0.26595	0.13298	0.13298
58.419	0.26566	0.13283	0.13283
58.42	0.26537	0.13269	0.13269
58.421	0.26508	0.13254	0.13254
58.422	0.2648	0.1324	0.1324
58.423	0.26451	0.13225	0.13225
58.424	0.26422	0.13211	0.13211
58.425	0.26393	0.13197	0.13197
58.426	0.26365	0.13182	0.13182
58.427	0.26336	0.13168	0.13168
58.428	0.26307	0.13154	0.13154
58.429	0.26278	0.13139	0.13139
58.43	0.2625	0.13125	0.13125
58.431	0.26221	0.13111	0.13111
58.432	0.26193	0.13096	0.13096
58.433	0.26164	0.13082	0.13082
58.434	0.26136	0.13068	0.13068
58.435	0.26107	0.13054	0.13054
58.436	0.26079	0.13039	0.13039
58.437	0.2605	0.13025	0.13025
58.438	0.26022	0.13011	0.13011
58.439	0.25993	0.12997	0.12997
58.44	0.25965	0.12983	0.12983
58.441	0.25937	0.12968	0.12968
58.442	0.25909	0.12954	0.12954
58.443	0.2588	0.1294	0.1294
58.444	0.25852	0.12926	0.12926
58.445	0.25824	0.12912	0.12912
58.446	0.25796	0.12898	0.12898
58.447	0.25767	0.12884	0.12884
58.448	0.25739	0.1287	0.1287
58.449	0.25711	0.12856	0.12856
58.45	0.25683	0.12842	0.12842
58.451	0.25655	0.12828	0.12828
58.452	0.25627	0.12814	0.12814
58.453	0.25599	0.12799	0.12799
58.454	0.25571	0.12786	0.12786
58.455	0.25543	0.12772	0.12772
58.456	0.25515	0.12758	0.12758
58.457	0.25487	0.12744	0.12744
58.458	0.25459	0.1273	0.1273
58.459	0.25432	0.12716	0.12716
58.46	0.25404	0.12702	0.12702
58.461	0.25376	0.12688	0.12688
58.462	0.25348	0.12674	0.12674
58.463	0.2532	0.1266	0.1266
58.464	0.25293	0.12646	0.12646
58.465	0.25265	0.12632	0.12632
58.466	0.25237	0.12619	0.12619
58.467	0.2521	0.12605	0.12605
58.468	0.25182	0.12591	0.12591
58.469	0.25154	0.12577	0.12577
58.47	0.25127	0.12563	0.12563
58.471	0.25099	0.1255	0.1255
58.472	0.25072	0.12536	0.12536
58.473	0.25044	0.12522	0.12522
58.474	0.25017	0.12508	0.12508
58.475	0.24989	0.12495	0.12495
58.476	0.24962	0.12481	0.12481
58.477	0.24935	0.12467	0.12467
58.478	0.24907	0.12454	0.12454
58.479	0.2488	0.1244	0.1244
58.48	0.24853	0.12426	0.12426
58.481	0.24825	0.12413	0.12413
58.482	0.24798	0.12399	0.12399
58.483	0.24771	0.12385	0.12385
58.484	0.24744	0.12372	0.12372
58.485	0.24716	0.12358	0.12358
58.486	0.24689	0.12345	0.12345
58.487	0.24662	0.12331	0.12331
58.488	0.24635	0.12318	0.12318
58.489	0.24608	0.12304	0.12304
58.49	0.24581	0.1229	0.1229
58.491	0.24554	0.12277	0.12277
58.492	0.24527	0.12263	0.12263
58.493	0.245	0.1225	0.1225
58.494	0.24473	0.12236	0.12236
58.495	0.24446	0.12223	0.12223
58.496	0.24419	0.1221	0.1221
58.497	0.24392	0.12196	0.12196
58.498	0.24365	0.12183	0.12183
58.499	0.24338	0.12169	0.12169
58.5	0.24312	0.12156	0.12156
58.501	0.24285	0.12142	0.12142
58.502	0.24258	0.12129	0.12129
58.503	0.24231	0.12116	0.12116
58.504	0.24205	0.12102	0.12102
58.505	0.24178	0.12089	0.12089
58.506	0.24151	0.12076	0.12076
58.507	0.24125	0.12062	0.12062
58.508	0.24098	0.12049	0.12049
58.509	0.24071	0.12036	0.12036
58.51	0.24045	0.12022	0.12022
58.511	0.24018	0.12009	0.12009
58.512	0.23992	0.11996	0.11996
58.513	0.23965	0.11983	0.11983
58.514	0.23939	0.11969	0.11969
58.515	0.23912	0.11956	0.11956
58.516	0.23886	0.11943	0.11943
58.517	0.23859	0.1193	0.1193
58.518	0.23833	0.11917	0.11917
58.519	0.23807	0.11903	0.11903
58.52	0.2378	0.1189	0.1189
58.521	0.23754	0.11877	0.11877
58.522	0.23728	0.11864	0.11864
58.523	0.23702	0.11851	0.11851
58.524	0.23675	0.11838	0.11838
58.525	0.23649	0.11825	0.11825
58.526	0.23623	0.11811	0.11811
58.527	0.23597	0.11798	0.11798
58.528	0.23571	0.11785	0.11785
58.529	0.23544	0.11772	0.11772
58.53	0.23518	0.11759	0.11759
58.531	0.23492	0.11746	0.11746
58.532	0.23466	0.11733	0.11733
58.533	0.2344	0.1172	0.1172
58.534	0.23414	0.11707	0.11707
58.535	0.23388	0.11694	0.11694
58.536	0.23362	0.11681	0.11681
58.537	0.23336	0.11668	0.11668
58.538	0.2331	0.11655	0.11655
58.539	0.23284	0.11642	0.11642
58.54	0.23259	0.11629	0.11629
58.541	0.23233	0.11616	0.11616
58.542	0.23207	0.11603	0.11603
58.543	0.23181	0.11591	0.11591
58.544	0.23155	0.11578	0.11578
58.545	0.2313	0.11565	0.11565
58.546	0.23104	0.11552	0.11552
58.547	0.23078	0.11539	0.11539
58.548	0.23052	0.11526	0.11526
58.549	0.23027	0.11513	0.11513
58.55	0.23001	0.11501	0.11501
58.551	0.22976	0.11488	0.11488
58.552	0.2295	0.11475	0.11475
58.553	0.22924	0.11462	0.11462
58.554	0.22899	0.11449	0.11449
58.555	0.22873	0.11437	0.11437
58.556	0.22848	0.11424	0.11424
58.557	0.22822	0.11411	0.11411
58.558	0.22797	0.11398	0.11398
58.559	0.22771	0.11386	0.11386
58.56	0.22746	0.11373	0.11373
58.561	0.22721	0.1136	0.1136
58.562	0.22695	0.11348	0.11348
58.563	0.2267	0.11335	0.11335
58.564	0.22645	0.11322	0.11322
58.565	0.22619	0.1131	0.1131
58.566	0.22594	0.11297	0.11297
58.567	0.22569	0.11284	0.11284
58.568	0.22543	0.11272	0.11272
58.569	0.22518	0.11259	0.11259
58.57	0.22493	0.11246	0.11246
58.571	0.22468	0.11234	0.11234
58.572	0.22443	0.11221	0.11221
58.573	0.22418	0.11209	0.11209
58.574	0.22392	0.11196	0.11196
58.575	0.22367	0.11184	0.11184
58.576	0.22342	0.11171	0.11171
58.577	0.22317	0.11159	0.11159
58.578	0.22292	0.11146	0.11146
58.579	0.22267	0.11134	0.11134
58.58	0.22242	0.11121	0.11121
58.581	0.22217	0.11109	0.11109
58.582	0.22192	0.11096	0.11096
58.583	0.22167	0.11084	0.11084
58.584	0.22142	0.11071	0.11071
58.585	0.22118	0.11059	0.11059
58.586	0.22093	0.11046	0.11046
58.587	0.22068	0.11034	0.11034
58.588	0.22043	0.11022	0.11022
58.589	0.22018	0.11009	0.11009
58.59	0.21994	0.10997	0.10997
58.591	0.21969	0.10984	0.10984
58.592	0.21944	0.10972	0.10972
58.593	0.21919	0.1096	0.1096
58.594	0.21895	0.10947	0.10947
58.595	0.2187	0.10935	0.10935
58.596	0.21845	0.10923	0.10923
58.597	0.21821	0.1091	0.1091
58.598	0.21796	0.10898	0.10898
58.599	0.21772	0.10886	0.10886
58.6	0.21747	0.10873	0.10873
58.601	0.21722	0.10861	0.10861
58.602	0.21698	0.10849	0.10849
58.603	0.21673	0.10837	0.10837
58.604	0.21649	0.10824	0.10824
58.605	0.21624	0.10812	0.10812
58.606	0.216	0.108	0.108
58.607	0.21576	0.10788	0.10788
58.608	0.21551	0.10776	0.10776
58.609	0.21527	0.10763	0.10763
58.61	0.21502	0.10751	0.10751
58.611	0.21478	0.10739	0.10739
58.612	0.21454	0.10727	0.10727
58.613	0.2143	0.10715	0.10715
58.614	0.21405	0.10703	0.10703
58.615	0.21381	0.10691	0.10691
58.616	0.21357	0.10678	0.10678
58.617	0.21333	0.10666	0.10666
58.618	0.21308	0.10654	0.10654
58.619	0.21284	0.10642	0.10642
58.62	0.2126	0.1063	0.1063
58.621	0.21236	0.10618	0.10618
58.622	0.21212	0.10606	0.10606
58.623	0.21188	0.10594	0.10594
58.624	0.21164	0.10582	0.10582
58.625	0.2114	0.1057	0.1057
58.626	0.21116	0.10558	0.10558
58.627	0.21092	0.10546	0.10546
58.628	0.21068	0.10534	0.10534
58.629	0.21044	0.10522	0.10522
58.63	0.2102	0.1051	0.1051
58.631	0.20996	0.10498	0.10498
58.632	0.20972	0.10486	0.10486
58.633	0.20948	0.10474	0.10474
58.634	0.20924	0.10462	0.10462
58.635	0.209	0.1045	0.1045
58.636	0.20876	0.10438	0.10438
58.637	0.20853	0.10426	0.10426
58.638	0.20829	0.10414	0.10414
58.639	0.20805	0.10402	0.10402
58.64	0.20781	0.10391	0.10391
58.641	0.20757	0.10379	0.10379
58.642	0.20734	0.10367	0.10367
58.643	0.2071	0.10355	0.10355
58.644	0.20686	0.10343	0.10343
58.645	0.20663	0.10331	0.10331
58.646	0.20639	0.1032	0.1032
58.647	0.20615	0.10308	0.10308
58.648	0.20592	0.10296	0.10296
58.649	0.20568	0.10284	0.10284
58.65	0.20545	0.10272	0.10272
58.651	0.20521	0.10261	0.10261
58.652	0.20498	0.10249	0.10249
58.653	0.20474	0.10237	0.10237
58.654	0.20451	0.10225	0.10225
58.655	0.20427	0.10214	0.10214
58.656	0.20404	0.10202	0.10202
58.657	0.2038	0.1019	0.1019
58.658	0.20357	0.10178	0.10178
58.659	0.20334	0.10167	0.10167
58.66	0.2031	0.10155	0.10155
58.661	0.20287	0.10143	0.10143
58.662	0.20263	0.10132	0.10132
58.663	0.2024	0.1012	0.1012
58.664	0.20217	0.10108	0.10108
58.665	0.20194	0.10097	0.10097
58.666	0.2017	0.10085	0.10085
58.667	0.20147	0.10074	0.10074
58.668	0.20124	0.10062	0.10062
58.669	0.20101	0.1005	0.1005
58.67	0.20077	0.10039	0.10039
58.671	0.20054	0.10027	0.10027
58.672	0.20031	0.10016	0.10016
58.673	0.20008	0.10004	0.10004
58.674	0.19985	0.09992	0.09992
58.675	0.19962	0.09981	0.09981
58.676	0.19939	0.09969	0.09969
58.677	0.19916	0.09958	0.09958
58.678	0.19893	0.09946	0.09946
58.679	0.1987	0.09935	0.09935
58.68	0.19847	0.09923	0.09923
58.681	0.19824	0.09912	0.09912
58.682	0.19801	0.099	0.099
58.683	0.19778	0.09889	0.09889
58.684	0.19755	0.09877	0.09877
58.685	0.19732	0.09866	0.09866
58.686	0.19709	0.09855	0.09855
58.687	0.19686	0.09843	0.09843
58.688	0.19663	0.09832	0.09832
58.689	0.1964	0.0982	0.0982
58.69	0.19618	0.09809	0.09809
58.691	0.19595	0.09797	0.09797
58.692	0.19572	0.09786	0.09786
58.693	0.19549	0.09775	0.09775
58.694	0.19527	0.09763	0.09763
58.695	0.19504	0.09752	0.09752
58.696	0.19481	0.09741	0.09741
58.697	0.19458	0.09729	0.09729
58.698	0.19436	0.09718	0.09718
58.699	0.19413	0.09707	0.09707
58.7	0.1939	0.09695	0.09695
58.701	0.19368	0.09684	0.09684
58.702	0.19345	0.09673	0.09673
58.703	0.19323	0.09661	0.09661
58.704	0.193	0.0965	0.0965
58.705	0.19278	0.09639	0.09639
58.706	0.19255	0.09628	0.09628
58.707	0.19233	0.09616	0.09616
58.708	0.1921	0.09605	0.09605
58.709	0.19188	0.09594	0.09594
58.71	0.19165	0.09583	0.09583
58.711	0.19143	0.09571	0.09571
58.712	0.1912	0.0956	0.0956
58.713	0.19098	0.09549	0.09549
58.714	0.19075	0.09538	0.09538
58.715	0.19053	0.09527	0.09527
58.716	0.19031	0.09515	0.09515
58.717	0.19008	0.09504	0.09504
58.718	0.18986	0.09493	0.09493
58.719	0.18964	0.09482	0.09482
58.72	0.18941	0.09471	0.09471
58.721	0.18919	0.0946	0.0946
58.722	0.18897	0.09448	0.09448
58.723	0.18875	0.09437	0.09437
58.724	0.18852	0.09426	0.09426
58.725	0.1883	0.09415	0.09415
58.726	0.18808	0.09404	0.09404
58.727	0.18786	0.09393	0.09393
58.728	0.18764	0.09382	0.09382
58.729	0.18742	0.09371	0.09371
58.73	0.18719	0.0936	0.0936
58.731	0.18697	0.09349	0.09349
58.732	0.18675	0.09338	0.09338
58.733	0.18653	0.09327	0.09327
58.734	0.18631	0.09316	0.09316
58.735	0.18609	0.09305	0.09305
58.736	0.18587	0.09294	0.09294
58.737	0.18565	0.09283	0.09283
58.738	0.18543	0.09272	0.09272
58.739	0.18521	0.09261	0.09261
58.74	0.18499	0.0925	0.0925
58.741	0.18477	0.09239	0.09239
58.742	0.18455	0.09228	0.09228
58.743	0.18434	0.09217	0.09217
58.744	0.18412	0.09206	0.09206
58.745	0.1839	0.09195	0.09195
58.746	0.18368	0.09184	0.09184
58.747	0.18346	0.09173	0.09173
58.748	0.18324	0.09162	0.09162
58.749	0.18302	0.09151	0.09151
58.75	0.18281	0.0914	0.0914
58.751	0.18259	0.09129	0.09129
58.752	0.18237	0.09119	0.09119
58.753	0.18215	0.09108	0.09108
58.754	0.18194	0.09097	0.09097
58.755	0.18172	0.09086	0.09086
58.756	0.1815	0.09075	0.09075
58.757	0.18129	0.09064	0.09064
58.758	0.18107	0.09054	0.09054
58.759	0.18085	0.09043	0.09043
58.76	0.18064	0.09032	0.09032
58.761	0.18042	0.09021	0.09021
58.762	0.18021	0.0901	0.0901
58.763	0.17999	0.08999	0.08999
58.764	0.17977	0.08989	0.08989
58.765	0.17956	0.08978	0.08978
58.766	0.17934	0.08967	0.08967
58.767	0.17913	0.08956	0.08956
58.768	0.17891	0.08946	0.08946
58.769	0.1787	0.08935	0.08935
58.77	0.17848	0.08924	0.08924
58.771	0.17827	0.08914	0.08914
58.772	0.17806	0.08903	0.08903
58.773	0.17784	0.08892	0.08892
58.774	0.17763	0.08881	0.08881
58.775	0.17741	0.08871	0.08871
58.776	0.1772	0.0886	0.0886
58.777	0.17699	0.08849	0.08849
58.778	0.17677	0.08839	0.08839
58.779	0.17656	0.08828	0.08828
58.78	0.17635	0.08817	0.08817
58.781	0.17613	0.08807	0.08807
58.782	0.17592	0.08796	0.08796
58.783	0.17571	0.08785	0.08785
58.784	0.1755	0.08775	0.08775
58.785	0.17528	0.08764	0.08764
58.786	0.17507	0.08754	0.08754
58.787	0.17486	0.08743	0.08743
58.788	0.17465	0.08732	0.08732
58.789	0.17444	0.08722	0.08722
58.79	0.17423	0.08711	0.08711
58.791	0.17401	0.08701	0.08701
58.792	0.1738	0.0869	0.0869
58.793	0.17359	0.0868	0.0868
58.794	0.17338	0.08669	0.08669
58.795	0.17317	0.08659	0.08659
58.796	0.17296	0.08648	0.08648
58.797	0.17275	0.08637	0.08637
58.798	0.17254	0.08627	0.08627
58.799	0.17233	0.08616	0.08616
58.8	0.17212	0.08606	0.08606
58.801	0.17191	0.08595	0.08595
58.802	0.1717	0.08585	0.08585
58.803	0.17149	0.08575	0.08575
58.804	0.17128	0.08564	0.08564
58.805	0.17107	0.08554	0.08554
58.806	0.17086	0.08543	0.08543
58.807	0.17065	0.08533	0.08533
58.808	0.17045	0.08522	0.08522
58.809	0.17024	0.08512	0.08512
58.81	0.17003	0.08501	0.08501
58.811	0.16982	0.08491	0.08491
58.812	0.16961	0.08481	0.08481
58.813	0.1694	0.0847	0.0847
58.814	0.1692	0.0846	0.0846
58.815	0.16899	0.08449	0.08449
58.816	0.16878	0.08439	0.08439
58.817	0.16857	0.08429	0.08429
58.818	0.16837	0.08418	0.08418
58.819	0.16816	0.08408	0.08408
58.82	0.16795	0.08398	0.08398
58.821	0.16775	0.08387	0.08387
58.822	0.16754	0.08377	0.08377
58.823	0.16733	0.08367	0.08367
58.824	0.16713	0.08356	0.08356
58.825	0.16692	0.08346	0.08346
58.826	0.16671	0.08336	0.08336
58.827	0.16651	0.08325	0.08325
58.828	0.1663	0.08315	0.08315
58.829	0.1661	0.08305	0.08305
58.83	0.16589	0.08295	0.08295
58.831	0.16569	0.08284	0.08284
58.832	0.16548	0.08274	0.08274
58.833	0.16528	0.08264	0.08264
58.834	0.16507	0.08254	0.08254
58.835	0.16487	0.08243	0.08243
58.836	0.16466	0.08233	0.08233
58.837	0.16446	0.08223	0.08223
58.838	0.16425	0.08213	0.08213
58.839	0.16405	0.08202	0.08202
58.84	0.16384	0.08192	0.08192
58.841	0.16364	0.08182	0.08182
58.842	0.16344	0.08172	0.08172
58.843	0.16323	0.08162	0.08162
58.844	0.16303	0.08152	0.08152
58.845	0.16283	0.08141	0.08141
58.846	0.16262	0.08131	0.08131
58.847	0.16242	0.08121	0.08121
58.848	0.16222	0.08111	0.08111
58.849	0.16201	0.08101	0.08101
58.85	0.16181	0.08091	0.08091
58.851	0.16161	0.0808	0.0808
58.852	0.16141	0.0807	0.0807
58.853	0.16121	0.0806	0.0806
58.854	0.161	0.0805	0.0805
58.855	0.1608	0.0804	0.0804
58.856	0.1606	0.0803	0.0803
58.857	0.1604	0.0802	0.0802
58.858	0.1602	0.0801	0.0801
58.859	0.16	0.08	0.08
58.86	0.15979	0.0799	0.0799
58.861	0.15959	0.0798	0.0798
58.862	0.15939	0.0797	0.0797
58.863	0.15919	0.0796	0.0796
58.864	0.15899	0.0795	0.0795
58.865	0.15879	0.07939	0.07939
58.866	0.15859	0.07929	0.07929
58.867	0.15839	0.07919	0.07919
58.868	0.15819	0.07909	0.07909
58.869	0.15799	0.07899	0.07899
58.87	0.15779	0.07889	0.07889
58.871	0.15759	0.07879	0.07879
58.872	0.15739	0.0787	0.0787
58.873	0.15719	0.0786	0.0786
58.874	0.15699	0.0785	0.0785
58.875	0.15679	0.0784	0.0784
58.876	0.15659	0.0783	0.0783
58.877	0.15639	0.0782	0.0782
58.878	0.1562	0.0781	0.0781
58.879	0.156	0.078	0.078
58.88	0.1558	0.0779	0.0779
58.881	0.1556	0.0778	0.0778
58.882	0.1554	0.0777	0.0777
58.883	0.1552	0.0776	0.0776
58.884	0.15501	0.0775	0.0775
58.885	0.15481	0.0774	0.0774
58.886	0.15461	0.07731	0.07731
58.887	0.15441	0.07721	0.07721
58.888	0.15422	0.07711	0.07711
58.889	0.15402	0.07701	0.07701
58.89	0.15382	0.07691	0.07691
58.891	0.15362	0.07681	0.07681
58.892	0.15343	0.07671	0.07671
58.893	0.15323	0.07662	0.07662
58.894	0.15303	0.07652	0.07652
58.895	0.15284	0.07642	0.07642
58.896	0.15264	0.07632	0.07632
58.897	0.15244	0.07622	0.07622
58.898	0.15225	0.07612	0.07612
58.899	0.15205	0.07603	0.07603
58.9	0.15186	0.07593	0.07593
58.901	0.15166	0.07583	0.07583
58.902	0.15147	0.07573	0.07573
58.903	0.15127	0.07563	0.07563
58.904	0.15107	0.07554	0.07554
58.905	0.15088	0.07544	0.07544
58.906	0.15068	0.07534	0.07534
58.907	0.15049	0.07524	0.07524
58.908	0.15029	0.07515	0.07515
58.909	0.1501	0.07505	0.07505
58.91	0.1499	0.07495	0.07495
58.911	0.14971	0.07486	0.07486
58.912	0.14952	0.07476	0.07476
58.913	0.14932	0.07466	0.07466
58.914	0.14913	0.07456	0.07456
58.915	0.14893	0.07447	0.07447
58.916	0.14874	0.07437	0.07437
58.917	0.14855	0.07427	0.07427
58.918	0.14835	0.07418	0.07418
58.919	0.14816	0.07408	0.07408
58.92	0.14797	0.07398	0.07398
58.921	0.14777	0.07389	0.07389
58.922	0.14758	0.07379	0.07379
58.923	0.14739	0.07369	0.07369
58.924	0.14719	0.0736	0.0736
58.925	0.147	0.0735	0.0735
58.926	0.14681	0.0734	0.0734
58.927	0.14662	0.07331	0.07331
58.928	0.14642	0.07321	0.07321
58.929	0.14623	0.07312	0.07312
58.93	0.14604	0.07302	0.07302
58.931	0.14585	0.07292	0.07292
58.932	0.14566	0.07283	0.07283
58.933	0.14546	0.07273	0.07273
58.934	0.14527	0.07264	0.07264
58.935	0.14508	0.07254	0.07254
58.936	0.14489	0.07245	0.07245
58.937	0.1447	0.07235	0.07235
58.938	0.14451	0.07225	0.07225
58.939	0.14432	0.07216	0.07216
58.94	0.14413	0.07206	0.07206
58.941	0.14394	0.07197	0.07197
58.942	0.14375	0.07187	0.07187
58.943	0.14355	0.07178	0.07178
58.944	0.14336	0.07168	0.07168
58.945	0.14317	0.07159	0.07159
58.946	0.14298	0.07149	0.07149
58.947	0.14279	0.0714	0.0714
58.948	0.1426	0.0713	0.0713
58.949	0.14241	0.07121	0.07121
58.95	0.14223	0.07111	0.07111
58.951	0.14204	0.07102	0.07102
58.952	0.14185	0.07092	0.07092
58.953	0.14166	0.07083	0.07083
58.954	0.14147	0.07073	0.07073
58.955	0.14128	0.07064	0.07064
58.956	0.14109	0.07055	0.07055
58.957	0.1409	0.07045	0.07045
58.958	0.14071	0.07036	0.07036
58.959	0.14052	0.07026	0.07026
58.96	0.14034	0.07017	0.07017
58.961	0.14015	0.07007	0.07007
58.962	0.13996	0.06998	0.06998
58.963	0.13977	0.06989	0.06989
58.964	0.13958	0.06979	0.06979
58.965	0.1394	0.0697	0.0697
58.966	0.13921	0.0696	0.0696
58.967	0.13902	0.06951	0.06951
58.968	0.13883	0.06942	0.06942
58.969	0.13865	0.06932	0.06932
58.97	0.13846	0.06923	0.06923
58.971	0.13827	0.06914	0.06914
58.972	0.13808	0.06904	0.06904
58.973	0.1379	0.06895	0.06895
58.974	0.13771	0.06886	0.06886
58.975	0.13752	0.06876	0.06876
58.976	0.13734	0.06867	0.06867
58.977	0.13715	0.06858	0.06858
58.978	0.13696	0.06848	0.06848
58.979	0.13678	0.06839	0.06839
58.98	0.13659	0.0683	0.0683
58.981	0.13641	0.0682	0.0682
58.982	0.13622	0.06811	0.06811
58.983	0.13603	0.06802	0.06802
58.984	0.13585	0.06792	0.06792
58.985	0.13566	0.06783	0.06783
58.986	0.13548	0.06774	0.06774
58.987	0.13529	0.06765	0.06765
58.988	0.13511	0.06755	0.06755
58.989	0.13492	0.06746	0.06746
58.99	0.13474	0.06737	0.06737
58.991	0.13455	0.06728	0.06728
58.992	0.13437	0.06718	0.06718
58.993	0.13418	0.06709	0.06709
58.994	0.134	0.067	0.067
58.995	0.13381	0.06691	0.06691
58.996	0.13363	0.06681	0.06681
58.997	0.13345	0.06672	0.06672
58.998	0.13326	0.06663	0.06663
58.999	0.13308	0.06654	0.06654
59	0.13289	0.06645	0.06645
59.001	0.13271	0.06635	0.06635
59.002	0.13253	0.06626	0.06626
59.003	0.13234	0.06617	0.06617
59.004	0.13216	0.06608	0.06608
59.005	0.13198	0.06599	0.06599
59.006	0.13179	0.0659	0.0659
59.007	0.13161	0.0658	0.0658
59.008	0.13143	0.06571	0.06571
59.009	0.13124	0.06562	0.06562
59.01	0.13106	0.06553	0.06553
59.011	0.13088	0.06544	0.06544
59.012	0.1307	0.06535	0.06535
59.013	0.13051	0.06526	0.06526
59.014	0.13033	0.06517	0.06517
59.015	0.13015	0.06507	0.06507
59.016	0.12997	0.06498	0.06498
59.017	0.12978	0.06489	0.06489
59.018	0.1296	0.0648	0.0648
59.019	0.12942	0.06471	0.06471
59.02	0.12924	0.06462	0.06462
59.021	0.12906	0.06453	0.06453
59.022	0.12888	0.06444	0.06444
59.023	0.1287	0.06435	0.06435
59.024	0.12851	0.06426	0.06426
59.025	0.12833	0.06417	0.06417
59.026	0.12815	0.06408	0.06408
59.027	0.12797	0.06399	0.06399
59.028	0.12779	0.0639	0.0639
59.029	0.12761	0.0638	0.0638
59.03	0.12743	0.06371	0.06371
59.031	0.12725	0.06362	0.06362
59.032	0.12707	0.06353	0.06353
59.033	0.12689	0.06344	0.06344
59.034	0.12671	0.06335	0.06335
59.035	0.12653	0.06326	0.06326
59.036	0.12635	0.06317	0.06317
59.037	0.12617	0.06308	0.06308
59.038	0.12599	0.06299	0.06299
59.039	0.12581	0.0629	0.0629
59.04	0.12563	0.06281	0.06281
59.041	0.12545	0.06272	0.06272
59.042	0.12527	0.06263	0.06263
59.043	0.12509	0.06255	0.06255
59.044	0.12491	0.06246	0.06246
59.045	0.12473	0.06237	0.06237
59.046	0.12455	0.06228	0.06228
59.047	0.12437	0.06219	0.06219
59.048	0.1242	0.0621	0.0621
59.049	0.12402	0.06201	0.06201
59.05	0.12384	0.06192	0.06192
59.051	0.12366	0.06183	0.06183
59.052	0.12348	0.06174	0.06174
59.053	0.1233	0.06165	0.06165
59.054	0.12313	0.06156	0.06156
59.055	0.12295	0.06147	0.06147
59.056	0.12277	0.06138	0.06138
59.057	0.12259	0.0613	0.0613
59.058	0.12241	0.06121	0.06121
59.059	0.12224	0.06112	0.06112
59.06	0.12206	0.06103	0.06103
59.061	0.12188	0.06094	0.06094
59.062	0.1217	0.06085	0.06085
59.063	0.12153	0.06076	0.06076
59.064	0.12135	0.06067	0.06067
59.065	0.12117	0.06059	0.06059
59.066	0.121	0.0605	0.0605
59.067	0.12082	0.06041	0.06041
59.068	0.12064	0.06032	0.06032
59.069	0.12047	0.06023	0.06023
59.07	0.12029	0.06014	0.06014
59.071	0.12011	0.06006	0.06006
59.072	0.11994	0.05997	0.05997
59.073	0.11976	0.05988	0.05988
59.074	0.11958	0.05979	0.05979
59.075	0.11941	0.0597	0.0597
59.076	0.11923	0.05962	0.05962
59.077	0.11906	0.05953	0.05953
59.078	0.11888	0.05944	0.05944
59.079	0.1187	0.05935	0.05935
59.08	0.11853	0.05926	0.05926
59.081	0.11835	0.05918	0.05918
59.082	0.11818	0.05909	0.05909
59.083	0.118	0.059	0.059
59.084	0.11783	0.05891	0.05891
59.085	0.11765	0.05883	0.05883
59.086	0.11748	0.05874	0.05874
59.087	0.1173	0.05865	0.05865
59.088	0.11713	0.05856	0.05856
59.089	0.11695	0.05848	0.05848
59.09	0.11678	0.05839	0.05839
59.091	0.1166	0.0583	0.0583
59.092	0.11643	0.05821	0.05821
59.093	0.11625	0.05813	0.05813
59.094	0.11608	0.05804	0.05804
59.095	0.11591	0.05795	0.05795
59.096	0.11573	0.05787	0.05787
59.097	0.11556	0.05778	0.05778
59.098	0.11538	0.05769	0.05769
59.099	0.11521	0.05761	0.05761
59.1	0.11504	0.05752	0.05752
59.101	0.11486	0.05743	0.05743
59.102	0.11469	0.05734	0.05734
59.103	0.11452	0.05726	0.05726
59.104	0.11434	0.05717	0.05717
59.105	0.11417	0.05708	0.05708
59.106	0.114	0.057	0.057
59.107	0.11382	0.05691	0.05691
59.108	0.11365	0.05683	0.05683
59.109	0.11348	0.05674	0.05674
59.11	0.1133	0.05665	0.05665
59.111	0.11313	0.05657	0.05657
59.112	0.11296	0.05648	0.05648
59.113	0.11279	0.05639	0.05639
59.114	0.11261	0.05631	0.05631
59.115	0.11244	0.05622	0.05622
59.116	0.11227	0.05614	0.05614
59.117	0.1121	0.05605	0.05605
59.118	0.11193	0.05596	0.05596
59.119	0.11175	0.05588	0.05588
59.12	0.11158	0.05579	0.05579
59.121	0.11141	0.05571	0.05571
59.122	0.11124	0.05562	0.05562
59.123	0.11107	0.05553	0.05553
59.124	0.1109	0.05545	0.05545
59.125	0.11072	0.05536	0.05536
59.126	0.11055	0.05528	0.05528
59.127	0.11038	0.05519	0.05519
59.128	0.11021	0.05511	0.05511
59.129	0.11004	0.05502	0.05502
59.13	0.10987	0.05493	0.05493
59.131	0.1097	0.05485	0.05485
59.132	0.10953	0.05476	0.05476
59.133	0.10936	0.05468	0.05468
59.134	0.10919	0.05459	0.05459
59.135	0.10901	0.05451	0.05451
59.136	0.10884	0.05442	0.05442
59.137	0.10867	0.05434	0.05434
59.138	0.1085	0.05425	0.05425
59.139	0.10833	0.05417	0.05417
59.14	0.10816	0.05408	0.05408
59.141	0.10799	0.054	0.054
59.142	0.10782	0.05391	0.05391
59.143	0.10765	0.05383	0.05383
59.144	0.10748	0.05374	0.05374
59.145	0.10731	0.05366	0.05366
59.146	0.10714	0.05357	0.05357
59.147	0.10698	0.05349	0.05349
59.148	0.10681	0.0534	0.0534
59.149	0.10664	0.05332	0.05332
59.15	0.10647	0.05323	0.05323
59.151	0.1063	0.05315	0.05315
59.152	0.10613	0.05306	0.05306
59.153	0.10596	0.05298	0.05298
59.154	0.10579	0.0529	0.0529
59.155	0.10562	0.05281	0.05281
59.156	0.10545	0.05273	0.05273
59.157	0.10528	0.05264	0.05264
59.158	0.10512	0.05256	0.05256
59.159	0.10495	0.05247	0.05247
59.16	0.10478	0.05239	0.05239
59.161	0.10461	0.05231	0.05231
59.162	0.10444	0.05222	0.05222
59.163	0.10427	0.05214	0.05214
59.164	0.10411	0.05205	0.05205
59.165	0.10394	0.05197	0.05197
59.166	0.10377	0.05189	0.05189
59.167	0.1036	0.0518	0.0518
59.168	0.10343	0.05172	0.05172
59.169	0.10327	0.05163	0.05163
59.17	0.1031	0.05155	0.05155
59.171	0.10293	0.05147	0.05147
59.172	0.10276	0.05138	0.05138
59.173	0.1026	0.0513	0.0513
59.174	0.10243	0.05121	0.05121
59.175	0.10226	0.05113	0.05113
59.176	0.1021	0.05105	0.05105
59.177	0.10193	0.05096	0.05096
59.178	0.10176	0.05088	0.05088
59.179	0.10159	0.0508	0.0508
59.18	0.10143	0.05071	0.05071
59.181	0.10126	0.05063	0.05063
59.182	0.10109	0.05055	0.05055
59.183	0.10093	0.05046	0.05046
59.184	0.10076	0.05038	0.05038
59.185	0.1006	0.0503	0.0503
59.186	0.10043	0.05021	0.05021
59.187	0.10026	0.05013	0.05013
59.188	0.1001	0.05005	0.05005
59.189	0.09993	0.04997	0.04997
59.19	0.09976	0.04988	0.04988
59.191	0.0996	0.0498	0.0498
59.192	0.09943	0.04972	0.04972
59.193	0.09927	0.04963	0.04963
59.194	0.0991	0.04955	0.04955
59.195	0.09894	0.04947	0.04947
59.196	0.09877	0.04938	0.04938
59.197	0.0986	0.0493	0.0493
59.198	0.09844	0.04922	0.04922
59.199	0.09827	0.04914	0.04914
59.2	0.09811	0.04905	0.04905
59.201	0.09794	0.04897	0.04897
59.202	0.09778	0.04889	0.04889
59.203	0.09761	0.04881	0.04881
59.204	0.09745	0.04872	0.04872
59.205	0.09728	0.04864	0.04864
59.206	0.09712	0.04856	0.04856
59.207	0.09695	0.04848	0.04848
59.208	0.09679	0.04839	0.04839
59.209	0.09662	0.04831	0.04831
59.21	0.09646	0.04823	0.04823
59.211	0.0963	0.04815	0.04815
59.212	0.09613	0.04807	0.04807
59.213	0.09597	0.04798	0.04798
59.214	0.0958	0.0479	0.0479
59.215	0.09564	0.04782	0.04782
59.216	0.09547	0.04774	0.04774
59.217	0.09531	0.04766	0.04766
59.218	0.09515	0.04757	0.04757
59.219	0.09498	0.04749	0.04749
59.22	0.09482	0.04741	0.04741
59.221	0.09466	0.04733	0.04733
59.222	0.09449	0.04725	0.04725
59.223	0.09433	0.04716	0.04716
59.224	0.09416	0.04708	0.04708
59.225	0.094	0.047	0.047
59.226	0.09384	0.04692	0.04692
59.227	0.09367	0.04684	0.04684
59.228	0.09351	0.04676	0.04676
59.229	0.09335	0.04667	0.04667
59.23	0.09319	0.04659	0.04659
59.231	0.09302	0.04651	0.04651
59.232	0.09286	0.04643	0.04643
59.233	0.0927	0.04635	0.04635
59.234	0.09253	0.04627	0.04627
59.235	0.09237	0.04619	0.04619
59.236	0.09221	0.0461	0.0461
59.237	0.09205	0.04602	0.04602
59.238	0.09188	0.04594	0.04594
59.239	0.09172	0.04586	0.04586
59.24	0.09156	0.04578	0.04578
59.241	0.0914	0.0457	0.0457
59.242	0.09123	0.04562	0.04562
59.243	0.09107	0.04554	0.04554
59.244	0.09091	0.04546	0.04546
59.245	0.09075	0.04537	0.04537
59.246	0.09059	0.04529	0.04529
59.247	0.09042	0.04521	0.04521
59.248	0.09026	0.04513	0.04513
59.249	0.0901	0.04505	0.04505
59.25	0.08994	0.04497	0.04497
59.251	0.08978	0.04489	0.04489
59.252	0.08962	0.04481	0.04481
59.253	0.08945	0.04473	0.04473
59.254	0.08929	0.04465	0.04465
59.255	0.08913	0.04457	0.04457
59.256	0.08897	0.04449	0.04449
59.257	0.08881	0.0444	0.0444
59.258	0.08865	0.04432	0.04432
59.259	0.08849	0.04424	0.04424
59.26	0.08833	0.04416	0.04416
59.261	0.08817	0.04408	0.04408
59.262	0.088	0.044	0.044
59.263	0.08784	0.04392	0.04392
59.264	0.08768	0.04384	0.04384
59.265	0.08752	0.04376	0.04376
59.266	0.08736	0.04368	0.04368
59.267	0.0872	0.0436	0.0436
59.268	0.08704	0.04352	0.04352
59.269	0.08688	0.04344	0.04344
59.27	0.08672	0.04336	0.04336
59.271	0.08656	0.04328	0.04328
59.272	0.0864	0.0432	0.0432
59.273	0.08624	0.04312	0.04312
59.274	0.08608	0.04304	0.04304
59.275	0.08592	0.04296	0.04296
59.276	0.08576	0.04288	0.04288
59.277	0.0856	0.0428	0.0428
59.278	0.08544	0.04272	0.04272
59.279	0.08528	0.04264	0.04264
59.28	0.08512	0.04256	0.04256
59.281	0.08496	0.04248	0.04248
59.282	0.0848	0.0424	0.0424
59.283	0.08464	0.04232	0.04232
59.284	0.08448	0.04224	0.04224
59.285	0.08432	0.04216	0.04216
59.286	0.08416	0.04208	0.04208
59.287	0.084	0.042	0.042
59.288	0.08384	0.04192	0.04192
59.289	0.08368	0.04184	0.04184
59.29	0.08353	0.04176	0.04176
59.291	0.08337	0.04168	0.04168
59.292	0.08321	0.0416	0.0416
59.293	0.08305	0.04152	0.04152
59.294	0.08289	0.04144	0.04144
59.295	0.08273	0.04137	0.04137
59.296	0.08257	0.04129	0.04129
59.297	0.08241	0.04121	0.04121
59.298	0.08225	0.04113	0.04113
59.299	0.0821	0.04105	0.04105
59.3	0.08194	0.04097	0.04097
59.301	0.08178	0.04089	0.04089
59.302	0.08162	0.04081	0.04081
59.303	0.08146	0.04073	0.04073
59.304	0.0813	0.04065	0.04065
59.305	0.08115	0.04057	0.04057
59.306	0.08099	0.04049	0.04049
59.307	0.08083	0.04041	0.04041
59.308	0.08067	0.04034	0.04034
59.309	0.08051	0.04026	0.04026
59.31	0.08035	0.04018	0.04018
59.311	0.0802	0.0401	0.0401
59.312	0.08004	0.04002	0.04002
59.313	0.07988	0.03994	0.03994
59.314	0.07972	0.03986	0.03986
59.315	0.07957	0.03978	0.03978
59.316	0.07941	0.0397	0.0397
59.317	0.07925	0.03963	0.03963
59.318	0.07909	0.03955	0.03955
59.319	0.07894	0.03947	0.03947
59.32	0.07878	0.03939	0.03939
59.321	0.07862	0.03931	0.03931
59.322	0.07846	0.03923	0.03923
59.323	0.07831	0.03915	0.03915
59.324	0.07815	0.03907	0.03907
59.325	0.07799	0.039	0.039
59.326	0.07783	0.03892	0.03892
59.327	0.07768	0.03884	0.03884
59.328	0.07752	0.03876	0.03876
59.329	0.07736	0.03868	0.03868
59.33	0.07721	0.0386	0.0386
59.331	0.07705	0.03852	0.03852
59.332	0.07689	0.03845	0.03845
59.333	0.07674	0.03837	0.03837
59.334	0.07658	0.03829	0.03829
59.335	0.07642	0.03821	0.03821
59.336	0.07627	0.03813	0.03813
59.337	0.07611	0.03805	0.03805
59.338	0.07595	0.03798	0.03798
59.339	0.0758	0.0379	0.0379
59.34	0.07564	0.03782	0.03782
59.341	0.07548	0.03774	0.03774
59.342	0.07533	0.03766	0.03766
59.343	0.07517	0.03759	0.03759
59.344	0.07501	0.03751	0.03751
59.345	0.07486	0.03743	0.03743
59.346	0.0747	0.03735	0.03735
59.347	0.07455	0.03727	0.03727
59.348	0.07439	0.0372	0.0372
59.349	0.07423	0.03712	0.03712
59.35	0.07408	0.03704	0.03704
59.351	0.07392	0.03696	0.03696
59.352	0.07377	0.03688	0.03688
59.353	0.07361	0.03681	0.03681
59.354	0.07345	0.03673	0.03673
59.355	0.0733	0.03665	0.03665
59.356	0.07314	0.03657	0.03657
59.357	0.07299	0.03649	0.03649
59.358	0.07283	0.03642	0.03642
59.359	0.07268	0.03634	0.03634
59.36	0.07252	0.03626	0.03626
59.361	0.07237	0.03618	0.03618
59.362	0.07221	0.03611	0.03611
59.363	0.07206	0.03603	0.03603
59.364	0.0719	0.03595	0.03595
59.365	0.07174	0.03587	0.03587
59.366	0.07159	0.03579	0.03579
59.367	0.07143	0.03572	0.03572
59.368	0.07128	0.03564	0.03564
59.369	0.07112	0.03556	0.03556
59.37	0.07097	0.03548	0.03548
59.371	0.07081	0.03541	0.03541
59.372	0.07066	0.03533	0.03533
59.373	0.0705	0.03525	0.03525
59.374	0.07035	0.03517	0.03517
59.375	0.07019	0.0351	0.0351
59.376	0.07004	0.03502	0.03502
59.377	0.06988	0.03494	0.03494
59.378	0.06973	0.03486	0.03486
59.379	0.06958	0.03479	0.03479
59.38	0.06942	0.03471	0.03471
59.381	0.06927	0.03463	0.03463
59.382	0.06911	0.03456	0.03456
59.383	0.06896	0.03448	0.03448
59.384	0.0688	0.0344	0.0344
59.385	0.06865	0.03432	0.03432
59.386	0.06849	0.03425	0.03425
59.387	0.06834	0.03417	0.03417
59.388	0.06818	0.03409	0.03409
59.389	0.06803	0.03402	0.03402
59.39	0.06788	0.03394	0.03394
59.391	0.06772	0.03386	0.03386
59.392	0.06757	0.03378	0.03378
59.393	0.06741	0.03371	0.03371
59.394	0.06726	0.03363	0.03363
59.395	0.06711	0.03355	0.03355
59.396	0.06695	0.03348	0.03348
59.397	0.0668	0.0334	0.0334
59.398	0.06664	0.03332	0.03332
59.399	0.06649	0.03324	0.03324
59.4	0.06634	0.03317	0.03317
59.401	0.06618	0.03309	0.03309
59.402	0.06603	0.03301	0.03301
59.403	0.06587	0.03294	0.03294
59.404	0.06572	0.03286	0.03286
59.405	0.06557	0.03278	0.03278
59.406	0.06541	0.03271	0.03271
59.407	0.06526	0.03263	0.03263
59.408	0.0651	0.03255	0.03255
59.409	0.06495	0.03248	0.03248
59.41	0.0648	0.0324	0.0324
59.411	0.06464	0.03232	0.03232
59.412	0.06449	0.03225	0.03225
59.413	0.06434	0.03217	0.03217
59.414	0.06418	0.03209	0.03209
59.415	0.06403	0.03201	0.03201
59.416	0.06388	0.03194	0.03194
59.417	0.06372	0.03186	0.03186
59.418	0.06357	0.03178	0.03178
59.419	0.06342	0.03171	0.03171
59.42	0.06326	0.03163	0.03163
59.421	0.06311	0.03155	0.03155
59.422	0.06296	0.03148	0.03148
59.423	0.0628	0.0314	0.0314
59.424	0.06265	0.03132	0.03132
59.425	0.0625	0.03125	0.03125
59.426	0.06234	0.03117	0.03117
59.427	0.06219	0.0311	0.0311
59.428	0.06204	0.03102	0.03102
59.429	0.06188	0.03094	0.03094
59.43	0.06173	0.03087	0.03087
59.431	0.06158	0.03079	0.03079
59.432	0.06142	0.03071	0.03071
59.433	0.06127	0.03064	0.03064
59.434	0.06112	0.03056	0.03056
59.435	0.06097	0.03048	0.03048
59.436	0.06081	0.03041	0.03041
59.437	0.06066	0.03033	0.03033
59.438	0.06051	0.03025	0.03025
59.439	0.06035	0.03018	0.03018
59.44	0.0602	0.0301	0.0301
59.441	0.06005	0.03002	0.03002
59.442	0.0599	0.02995	0.02995
59.443	0.05974	0.02987	0.02987
59.444	0.05959	0.0298	0.0298
59.445	0.05944	0.02972	0.02972
59.446	0.05928	0.02964	0.02964
59.447	0.05913	0.02957	0.02957
59.448	0.05898	0.02949	0.02949
59.449	0.05883	0.02941	0.02941
59.45	0.05867	0.02934	0.02934
59.451	0.05852	0.02926	0.02926
59.452	0.05837	0.02918	0.02918
59.453	0.05822	0.02911	0.02911
59.454	0.05806	0.02903	0.02903
59.455	0.05791	0.02896	0.02896
59.456	0.05776	0.02888	0.02888
59.457	0.05761	0.0288	0.0288
59.458	0.05745	0.02873	0.02873
59.459	0.0573	0.02865	0.02865
59.46	0.05715	0.02857	0.02857
59.461	0.05699	0.0285	0.0285
59.462	0.05684	0.02842	0.02842
59.463	0.05669	0.02834	0.02834
59.464	0.05654	0.02827	0.02827
59.465	0.05638	0.02819	0.02819
59.466	0.05623	0.02812	0.02812
59.467	0.05608	0.02804	0.02804
59.468	0.05593	0.02796	0.02796
59.469	0.05577	0.02789	0.02789
59.47	0.05562	0.02781	0.02781
59.471	0.05547	0.02773	0.02773
59.472	0.05532	0.02766	0.02766
59.473	0.05516	0.02758	0.02758
59.474	0.05501	0.02751	0.02751
59.475	0.05486	0.02743	0.02743
59.476	0.05471	0.02735	0.02735
59.477	0.05455	0.02728	0.02728
59.478	0.0544	0.0272	0.0272
59.479	0.05425	0.02712	0.02712
59.48	0.0541	0.02705	0.02705
59.481	0.05395	0.02697	0.02697
59.482	0.05379	0.0269	0.0269
59.483	0.05364	0.02682	0.02682
59.484	0.05349	0.02674	0.02674
59.485	0.05334	0.02667	0.02667
59.486	0.05318	0.02659	0.02659
59.487	0.05303	0.02652	0.02652
59.488	0.05288	0.02644	0.02644
59.489	0.05273	0.02636	0.02636
59.49	0.05257	0.02629	0.02629
59.491	0.05242	0.02621	0.02621
59.492	0.05227	0.02613	0.02613
59.493	0.05212	0.02606	0.02606
59.494	0.05196	0.02598	0.02598
59.495	0.05181	0.02591	0.02591
59.496	0.05166	0.02583	0.02583
59.497	0.05151	0.02575	0.02575
59.498	0.05135	0.02568	0.02568
59.499	0.0512	0.0256	0.0256
59.5	0.05105	0.02552	0.02552
59.501	0.0509	0.02545	0.02545
59.502	0.05074	0.02537	0.02537
59.503	0.05059	0.02529	0.02529
59.504	0.05044	0.02522	0.02522
59.505	0.05028	0.02514	0.02514
59.506	0.05013	0.02507	0.02507
59.507	0.04998	0.02499	0.02499
59.508	0.04983	0.02491	0.02491
59.509	0.04967	0.02484	0.02484
59.51	0.04952	0.02476	0.02476
59.511	0.04937	0.02468	0.02468
59.512	0.04922	0.02461	0.02461
59.513	0.04906	0.02453	0.02453
59.514	0.04891	0.02446	0.02446
59.515	0.04876	0.02438	0.02438
59.516	0.0486	0.0243	0.0243
59.517	0.04845	0.02423	0.02423
59.518	0.0483	0.02415	0.02415
59.519	0.04815	0.02407	0.02407
59.52	0.04799	0.024	0.024
59.521	0.04784	0.02392	0.02392
59.522	0.04769	0.02384	0.02384
59.523	0.04753	0.02377	0.02377
59.524	0.04738	0.02369	0.02369
59.525	0.04723	0.02361	0.02361
59.526	0.04708	0.02354	0.02354
59.527	0.04692	0.02346	0.02346
59.528	0.04677	0.02338	0.02338
59.529	0.04662	0.02331	0.02331
59.53	0.04646	0.02323	0.02323
59.531	0.04631	0.02315	0.02315
59.532	0.04616	0.02308	0.02308
59.533	0.046	0.023	0.023
59.534	0.04585	0.02292	0.02292
59.535	0.0457	0.02285	0.02285
59.536	0.04554	0.02277	0.02277
59.537	0.04539	0.02269	0.02269
59.538	0.04524	0.02262	0.02262
59.539	0.04508	0.02254	0.02254
59.54	0.04493	0.02246	0.02246
59.541	0.04477	0.02239	0.02239
59.542	0.04462	0.02231	0.02231
59.543	0.04447	0.02223	0.02223
59.544	0.04431	0.02216	0.02216
59.545	0.04416	0.02208	0.02208
59.546	0.04401	0.022	0.022
59.547	0.04385	0.02193	0.02193
59.548	0.0437	0.02185	0.02185
59.549	0.04354	0.02177	0.02177
59.55	0.04339	0.02169	0.02169
59.551	0.04323	0.02162	0.02162
59.552	0.04308	0.02154	0.02154
59.553	0.04293	0.02146	0.02146
59.554	0.04277	0.02139	0.02139
59.555	0.04262	0.02131	0.02131
59.556	0.04246	0.02123	0.02123
59.557	0.04231	0.02115	0.02115
59.558	0.04215	0.02108	0.02108
59.559	0.042	0.021	0.021
59.56	0.04184	0.02092	0.02092
59.561	0.04169	0.02084	0.02084
59.562	0.04153	0.02077	0.02077
59.563	0.04138	0.02069	0.02069
59.564	0.04122	0.02061	0.02061
59.565	0.04107	0.02053	0.02053
59.566	0.04091	0.02046	0.02046
59.567	0.04076	0.02038	0.02038
59.568	0.0406	0.0203	0.0203
59.569	0.04045	0.02022	0.02022
59.57	0.04029	0.02015	0.02015
59.571	0.04014	0.02007	0.02007
59.572	0.03998	0.01999	0.01999
59.573	0.03983	0.01991	0.01991
59.574	0.03967	0.01984	0.01984
59.575	0.03951	0.01976	0.01976
59.576	0.03936	0.01968	0.01968
59.577	0.0392	0.0196	0.0196
59.578	0.03905	0.01952	0.01952
59.579	0.03889	0.01944	0.01944
59.58	0.03873	0.01937	0.01937
59.581	0.03858	0.01929	0.01929
59.582	0.03842	0.01921	0.01921
59.583	0.03826	0.01913	0.01913
59.584	0.03811	0.01905	0.01905
59.585	0.03795	0.01897	0.01897
59.586	0.03779	0.0189	0.0189
59.587	0.03764	0.01882	0.01882
59.588	0.03748	0.01874	0.01874
59.589	0.03732	0.01866	0.01866
59.59	0.03716	0.01858	0.01858
59.591	0.03701	0.0185	0.0185
59.592	0.03685	0.01842	0.01842
59.593	0.03669	0.01835	0.01835
59.594	0.03653	0.01827	0.01827
59.595	0.03637	0.01819	0.01819
59.596	0.03622	0.01811	0.01811
59.597	0.03606	0.01803	0.01803
59.598	0.0359	0.01795	0.01795
59.599	0.03574	0.01787	0.01787
59.6	0.03558	0.01779	0.01779
59.601	0.03542	0.01771	0.01771
59.602	0.03526	0.01763	0.01763
59.603	0.03511	0.01755	0.01755
59.604	0.03495	0.01747	0.01747
59.605	0.03479	0.01739	0.01739
59.606	0.03463	0.01731	0.01731
59.607	0.03447	0.01723	0.01723
59.608	0.03431	0.01715	0.01715
59.609	0.03415	0.01707	0.01707
59.61	0.03399	0.01699	0.01699
59.611	0.03383	0.01691	0.01691
59.612	0.03367	0.01683	0.01683
59.613	0.0335	0.01675	0.01675
59.614	0.03334	0.01667	0.01667
59.615	0.03318	0.01659	0.01659
59.616	0.03302	0.01651	0.01651
59.617	0.03286	0.01643	0.01643
59.618	0.0327	0.01635	0.01635
59.619	0.03254	0.01627	0.01627
59.62	0.03237	0.01619	0.01619
59.621	0.03221	0.01611	0.01611
59.622	0.03205	0.01602	0.01602
59.623	0.03189	0.01594	0.01594
59.624	0.03172	0.01586	0.01586
59.625	0.03156	0.01578	0.01578
59.626	0.0314	0.0157	0.0157
59.627	0.03123	0.01562	0.01562
59.628	0.03107	0.01554	0.01554
59.629	0.03091	0.01545	0.01545
59.63	0.03074	0.01537	0.01537
59.631	0.03058	0.01529	0.01529
59.632	0.03041	0.01521	0.01521
59.633	0.03025	0.01512	0.01512
59.634	0.03008	0.01504	0.01504
59.635	0.02992	0.01496	0.01496
59.636	0.02975	0.01488	0.01488
59.637	0.02959	0.01479	0.01479
59.638	0.02942	0.01471	0.01471
59.639	0.02925	0.01463	0.01463
59.64	0.02909	0.01454	0.01454
59.641	0.02892	0.01446	0.01446
59.642	0.02875	0.01438	0.01438
59.643	0.02859	0.01429	0.01429
59.644	0.02842	0.01421	0.01421
59.645	0.02825	0.01412	0.01412
59.646	0.02808	0.01404	0.01404
59.647	0.02791	0.01396	0.01396
59.648	0.02774	0.01387	0.01387
59.649	0.02757	0.01379	0.01379
59.65	0.0274	0.0137	0.0137
59.651	0.02723	0.01362	0.01362
59.652	0.02706	0.01353	0.01353
59.653	0.02689	0.01345	0.01345
59.654	0.02672	0.01336	0.01336
59.655	0.02655	0.01328	0.01328
59.656	0.02638	0.01319	0.01319
59.657	0.02621	0.0131	0.0131
59.658	0.02603	0.01302	0.01302
59.659	0.02586	0.01293	0.01293
59.66	0.02569	0.01284	0.01284
59.661	0.02551	0.01276	0.01276
59.662	0.02534	0.01267	0.01267
59.663	0.02517	0.01258	0.01258
59.664	0.02499	0.0125	0.0125
59.665	0.02482	0.01241	0.01241
59.666	0.02464	0.01232	0.01232
59.667	0.02446	0.01223	0.01223
59.668	0.02429	0.01214	0.01214
59.669	0.02411	0.01205	0.01205
59.67	0.02393	0.01197	0.01197
59.671	0.02375	0.01188	0.01188
59.672	0.02358	0.01179	0.01179
59.673	0.0234	0.0117	0.0117
59.674	0.02322	0.01161	0.01161
59.675	0.02304	0.01152	0.01152
59.676	0.02286	0.01143	0.01143
59.677	0.02267	0.01134	0.01134
59.678	0.02249	0.01125	0.01125
59.679	0.02231	0.01116	0.01116
59.68	0.02213	0.01106	0.01106
59.681	0.02194	0.01097	0.01097
59.682	0.02176	0.01088	0.01088
59.683	0.02158	0.01079	0.01079
59.684	0.02139	0.0107	0.0107
59.685	0.0212	0.0106	0.0106
59.686	0.02102	0.01051	0.01051
59.687	0.02083	0.01042	0.01042
59.688	0.02064	0.01032	0.01032
59.689	0.02046	0.01023	0.01023
59.69	0.02027	0.01013	0.01013
59.691	0.02008	0.01004	0.01004
59.692	0.01989	0.00994	0.00994
59.693	0.01969	0.00985	0.00985
59.694	0.0195	0.00975	0.00975
59.695	0.01931	0.00965	0.00965
59.696	0.01912	0.00956	0.00956
59.697	0.01892	0.00946	0.00946
59.698	0.01873	0.00936	0.00936
59.699	0.01853	0.00926	0.00926
59.7	0.01833	0.00917	0.00917
59.701	0.01813	0.00907	0.00907
59.702	0.01794	0.00897	0.00897
59.703	0.01774	0.00887	0.00887
59.704	0.01754	0.00877	0.00877
59.705	0.01733	0.00867	0.00867
59.706	0.01713	0.00857	0.00857
59.707	0.01693	0.00846	0.00846
59.708	0.01672	0.00836	0.00836
59.709	0.01652	0.00826	0.00826
59.71	0.01631	0.00816	0.00816
59.711	0.0161	0.00805	0.00805
59.712	0.01589	0.00795	0.00795
59.713	0.01568	0.00784	0.00784
59.714	0.01547	0.00774	0.00774
59.715	0.01526	0.00763	0.00763
59.716	0.01505	0.00752	0.00752
59.717	0.01483	0.00742	0.00742
59.718	0.01461	0.00731	0.00731
59.719	0.0144	0.0072	0.0072
59.72	0.01418	0.00709	0.00709
59.721	0.01396	0.00698	0.00698
59.722	0.01374	0.00687	0.00687
59.723	0.01351	0.00676	0.00676
59.724	0.01329	0.00664	0.00664
59.725	0.01306	0.00653	0.00653
59.726	0.01283	0.00642	0.00642
59.727	0.0126	0.0063	0.0063
59.728	0.01237	0.00619	0.00619
59.729	0.01214	0.00607	0.00607
59.73	0.0119	0.00595	0.00595
59.731	0.01167	0.00583	0.00583
59.732	0.01143	0.00571	0.00571
59.733	0.01119	0.00559	0.00559
59.734	0.01095	0.00547	0.00547
59.735	0.0107	0.00535	0.00535
59.736	0.01045	0.00523	0.00523
59.737	0.01021	0.0051	0.0051
59.738	0.00995	0.00498	0.00498
59.739	0.0097	0.00485	0.00485
59.74	0.00945	0.00472	0.00472
59.741	0.00919	0.00459	0.00459
59.742	0.00893	0.00446	0.00446
59.743	0.00866	0.00433	0.00433
59.744	0.0084	0.0042	0.0042
59.745	0.00813	0.00406	0.00406
59.746	0.00786	0.00393	0.00393
59.747	0.00758	0.00379	0.00379
59.748	0.00731	0.00365	0.00365
59.749	0.00703	0.00351	0.00351
59.75	0.00674	0.00337	0.00337
59.751	0.00646	0.00323	0.00323
59.752	0.00616	0.00308	0.00308
59.753	0.00587	0.00294	0.00294
59.754	0.00557	0.00279	0.00279
59.755	0.00527	0.00264	0.00264
59.756	0.00497	0.00248	0.00248
59.757	0.00466	0.00233	0.00233
59.758	0.00434	0.00217	0.00217
59.759	0.00403	0.00201	0.00201
59.76	0.0037	0.00185	0.00185
59.761	0.00338	0.00169	0.00169
59.762	0.00304	0.00152	0.00152
59.763	0.00271	0.00135	0.00135
59.764	0.00237	0.00118	0.00118
59.765	0.00202	0.00101	0.00101
59.766	0.00166	0.000832491	0.000832491
59.767	0.00131	0.000652939	0.000652939
59.768	0.000940668	0.000470334	0.000470334
59.769	0.000569102	0.000284551	0.000284551
59.77	0.000190916	9.54579e-05	9.54579e-05
59.771	0.000194168	9.70842e-05	9.70842e-05
59.772	0.000586444	0.000293222	0.000293222
59.773	0.000986222	0.000493111	0.000493111
59.774	0.00139	0.000696915	0.000696915
59.775	0.00181	0.000904808	0.000904808
59.776	0.00223	0.00112	0.00112
59.777	0.00267	0.00133	0.00133
59.778	0.00311	0.00155	0.00155
59.779	0.00356	0.00178	0.00178
59.78	0.00402	0.00201	0.00201
59.781	0.0045	0.00225	0.00225
59.782	0.00498	0.00249	0.00249
59.783	0.00548	0.00274	0.00274
59.784	0.00599	0.00299	0.00299
59.785	0.00651	0.00326	0.00326
59.786	0.00705	0.00352	0.00352
59.787	0.0076	0.0038	0.0038
59.788	0.00816	0.00408	0.00408
59.789	0.00875	0.00437	0.00437
59.79	0.00935	0.00467	0.00467
59.791	0.00996	0.00498	0.00498
59.792	0.0106	0.0053	0.0053
59.793	0.01126	0.00563	0.00563
59.794	0.01193	0.00597	0.00597
59.795	0.01264	0.00632	0.00632
59.796	0.01336	0.00668	0.00668
59.797	0.01411	0.00706	0.00706
59.798	0.01489	0.00745	0.00745
59.799	0.0157	0.00785	0.00785
59.8	0.01655	0.00827	0.00827
59.801	0.01742	0.00871	0.00871
59.802	0.01833	0.00917	0.00917
59.803	0.01928	0.00964	0.00964
59.804	0.02028	0.01014	0.01014
59.805	0.02132	0.01066	0.01066
59.806	0.02241	0.0112	0.0112
59.807	0.02355	0.01177	0.01177
59.808	0.02475	0.01237	0.01237
59.809	0.02601	0.01301	0.01301
59.81	0.02734	0.01367	0.01367
59.811	0.02875	0.01438	0.01438
59.812	0.03024	0.01512	0.01512
59.813	0.03183	0.01591	0.01591
59.814	0.03351	0.01676	0.01676
59.815	0.03531	0.01765	0.01765
59.816	0.03722	0.01861	0.01861
59.817	0.03928	0.01964	0.01964
59.818	0.04149	0.02075	0.02075
59.819	0.04388	0.02194	0.02194
59.82	0.04646	0.02323	0.02323
59.821	0.04927	0.02464	0.02464
59.822	0.05234	0.02617	0.02617
59.823	0.0557	0.02785	0.02785
59.824	0.0594	0.0297	0.0297
59.825	0.0635	0.03175	0.03175
59.826	0.06806	0.03403	0.03403
59.827	0.07319	0.03659	0.03659
59.828	0.07898	0.03949	0.03949
59.829	0.08557	0.04279	0.04279
59.83	0.09317	0.04658	0.04658
59.831	0.102	0.051	0.051
59.832	0.11241	0.05621	0.05621
59.833	0.12486	0.06243	0.06243
59.834	0.14001	0.07	0.07
59.835	0.15883	0.07941	0.07941
59.836	0.18283	0.09141	0.09141
59.837	0.2144	0.1072	0.1072
59.838	0.25761	0.1288	0.1288
59.839	0.31969	0.15984	0.15984
59.84	0.41407	0.20703	0.20703
59.841	0.56355	0.28178	0.28178
59.842	0.7725	0.38625	0.38625
59.843	0.85715	0.42858	0.42858
59.844	0.68088	0.34044	0.34044
59.845	0.49873	0.24937	0.24937
59.846	0.38037	0.19019	0.19019
59.847	0.30435	0.15218	0.15218
59.848	0.25286	0.12643	0.12643
59.849	0.21608	0.10804	0.10804
59.85	0.18865	0.09432	0.09432
59.851	0.16744	0.08372	0.08372
59.852	0.15059	0.0753	0.0753
59.853	0.13688	0.06844	0.06844
59.854	0.12551	0.06276	0.06276
59.855	0.11593	0.05797	0.05797
59.856	0.10775	0.05387	0.05387
59.857	0.10067	0.05034	0.05034
59.858	0.09449	0.04725	0.04725
59.859	0.08905	0.04453	0.04453
59.86	0.08422	0.04211	0.04211
59.861	0.07989	0.03995	0.03995
59.862	0.076	0.038	0.038
59.863	0.07247	0.03624	0.03624
59.864	0.06927	0.03463	0.03463
59.865	0.06634	0.03317	0.03317
59.866	0.06364	0.03182	0.03182
59.867	0.06116	0.03058	0.03058
59.868	0.05887	0.02943	0.02943
59.869	0.05673	0.02837	0.02837
59.87	0.05475	0.02737	0.02737
59.871	0.05289	0.02645	0.02645
59.872	0.05116	0.02558	0.02558
59.873	0.04953	0.02476	0.02476
59.874	0.04799	0.024	0.024
59.875	0.04654	0.02327	0.02327
59.876	0.04518	0.02259	0.02259
59.877	0.04388	0.02194	0.02194
59.878	0.04265	0.02133	0.02133
59.879	0.04148	0.02074	0.02074
59.88	0.04037	0.02018	0.02018
59.881	0.03931	0.01965	0.01965
59.882	0.03829	0.01915	0.01915
59.883	0.03732	0.01866	0.01866
59.884	0.03639	0.0182	0.0182
59.885	0.0355	0.01775	0.01775
59.886	0.03465	0.01732	0.01732
59.887	0.03382	0.01691	0.01691
59.888	0.03303	0.01652	0.01652
59.889	0.03227	0.01613	0.01613
59.89	0.03153	0.01577	0.01577
59.891	0.03082	0.01541	0.01541
59.892	0.03014	0.01507	0.01507
59.893	0.02947	0.01474	0.01474
59.894	0.02883	0.01441	0.01441
59.895	0.0282	0.0141	0.0141
59.896	0.0276	0.0138	0.0138
59.897	0.02701	0.01351	0.01351
59.898	0.02644	0.01322	0.01322
59.899	0.02588	0.01294	0.01294
59.9	0.02534	0.01267	0.01267
59.901	0.02482	0.01241	0.01241
59.902	0.02431	0.01215	0.01215
59.903	0.02381	0.0119	0.0119
59.904	0.02332	0.01166	0.01166
59.905	0.02284	0.01142	0.01142
59.906	0.02238	0.01119	0.01119
59.907	0.02193	0.01096	0.01096
59.908	0.02148	0.01074	0.01074
59.909	0.02105	0.01052	0.01052
59.91	0.02062	0.01031	0.01031
59.911	0.02021	0.0101	0.0101
59.912	0.0198	0.0099	0.0099
59.913	0.0194	0.0097	0.0097
59.914	0.01901	0.0095	0.0095
59.915	0.01862	0.00931	0.00931
59.916	0.01825	0.00912	0.00912
59.917	0.01788	0.00894	0.00894
59.918	0.01751	0.00876	0.00876
59.919	0.01716	0.00858	0.00858
59.92	0.0168	0.0084	0.0084
59.921	0.01646	0.00823	0.00823
59.922	0.01612	0.00806	0.00806
59.923	0.01578	0.00789	0.00789
59.924	0.01545	0.00773	0.00773
59.925	0.01513	0.00756	0.00756
59.926	0.01481	0.0074	0.0074
59.927	0.01449	0.00725	0.00725
59.928	0.01418	0.00709	0.00709
59.929	0.01388	0.00694	0.00694
59.93	0.01357	0.00679	0.00679
59.931	0.01328	0.00664	0.00664
59.932	0.01298	0.00649	0.00649
59.933	0.01269	0.00635	0.00635
59.934	0.01241	0.0062	0.0062
59.935	0.01212	0.00606	0.00606
59.936	0.01184	0.00592	0.00592
59.937	0.01157	0.00578	0.00578
59.938	0.01129	0.00565	0.00565
59.939	0.01102	0.00551	0.00551
59.94	0.01076	0.00538	0.00538
59.941	0.01049	0.00525	0.00525
59.942	0.01023	0.00511	0.00511
59.943	0.00997	0.00499	0.00499
59.944	0.00972	0.00486	0.00486
59.945	0.00946	0.00473	0.00473
59.946	0.00921	0.00461	0.00461
59.947	0.00896	0.00448	0.00448
59.948	0.00872	0.00436	0.00436
59.949	0.00847	0.00424	0.00424
59.95	0.00823	0.00412	0.00412
59.951	0.00799	0.004	0.004
59.952	0.00776	0.00388	0.00388
59.953	0.00752	0.00376	0.00376
59.954	0.00729	0.00364	0.00364
59.955	0.00706	0.00353	0.00353
59.956	0.00683	0.00341	0.00341
59.957	0.0066	0.0033	0.0033
59.958	0.00637	0.00319	0.00319
59.959	0.00615	0.00308	0.00308
59.96	0.00593	0.00296	0.00296
59.961	0.00571	0.00285	0.00285
59.962	0.00549	0.00275	0.00275
59.963	0.00527	0.00264	0.00264
59.964	0.00506	0.00253	0.00253
59.965	0.00484	0.00242	0.00242
59.966	0.00463	0.00232	0.00232
59.967	0.00442	0.00221	0.00221
59.968	0.00421	0.00211	0.00211
59.969	0.004	0.002	0.002
59.97	0.0038	0.0019	0.0019
59.971	0.00359	0.0018	0.0018
59.972	0.00339	0.00169	0.00169
59.973	0.00318	0.00159	0.00159
59.974	0.00298	0.00149	0.00149
59.975	0.00278	0.00139	0.00139
59.976	0.00258	0.00129	0.00129
59.977	0.00238	0.00119	0.00119
59.978	0.00219	0.00109	0.00109
59.979	0.00199	0.000994983	0.000994983
59.98	0.0018	0.000897517	0.000897517
59.981	0.0016	0.000800579	0.000800579
59.982	0.00141	0.000704156	0.000704156
59.983	0.00122	0.00060824	0.00060824
59.984	0.00103	0.000512818	0.000512818
59.985	0.000835761	0.000417881	0.000417881
59.986	0.000646836	0.000323418	0.000323418
59.987	0.000458842	0.000229421	0.000229421
59.988	0.000271758	0.000135879	0.000135879
59.989	8.55675e-05	4.27837e-05	4.27837e-05
59.99	9.9748e-05	4.9874e-05	4.9874e-05
59.991	0.000284206	0.000142103	0.000142103
59.992	0.000467823	0.000233911	0.000233911
59.993	0.000650615	0.000325307	0.000325307
59.994	0.000832599	0.000416299	0.000416299
59.995	0.00101	0.000506895	0.000506895
59.996	0.00119	0.000597102	0.000597101
59.997	0.00137	0.000686927	0.000686927
59.998	0.00155	0.000776377	0.000776377
[truncated: 2,002 more rows]
