# Supplementary material for: Ohm’s law of electromagnetic ideal fluids: impedance-governed supercoupling in complex near-zero-index networks
Source: Nat Commun. 2026 Jun 2;17:7131. doi: 10.1038/s41467-026-73657-1 (PMC13396760; doi:10.1038/s41467-026-73657-1)
Supplement: Supplementary file 5 — Supplementary Data 3 [file 41467_2026_73657_MOESM5_ESM.zip › FigS5d.xlsx]

## Sheet: Sheet1
Freq(GHz)	After Filter	Port 2	Port 3
58	4.05737	2.02869	2.02869
58.001	4.05762	2.02881	2.02881
58.002	4.05787	2.02894	2.02894
58.003	4.05812	2.02906	2.02906
58.004	4.05837	2.02919	2.02919
58.005	4.05862	2.02931	2.02931
58.006	4.05887	2.02944	2.02944
58.007	4.05912	2.02956	2.02956
58.008	4.05937	2.02969	2.02969
58.009	4.05963	2.02981	2.02981
58.01	4.05988	2.02994	2.02994
58.011	4.06013	2.03006	2.03006
58.012	4.06038	2.03019	2.03019
58.013	4.06063	2.03031	2.03031
58.014	4.06088	2.03044	2.03044
58.015	4.06113	2.03057	2.03057
58.016	4.06138	2.03069	2.03069
58.017	4.06163	2.03082	2.03082
58.018	4.06189	2.03094	2.03094
58.019	4.06214	2.03107	2.03107
58.02	4.06239	2.03119	2.03119
58.021	4.06264	2.03132	2.03132
58.022	4.06289	2.03145	2.03145
58.023	4.06314	2.03157	2.03157
58.024	4.06339	2.0317	2.0317
58.025	4.06365	2.03182	2.03182
58.026	4.0639	2.03195	2.03195
58.027	4.06415	2.03207	2.03207
58.028	4.0644	2.0322	2.0322
58.029	4.06465	2.03233	2.03233
58.03	4.0649	2.03245	2.03245
58.031	4.06516	2.03258	2.03258
58.032	4.06541	2.0327	2.0327
58.033	4.06566	2.03283	2.03283
58.034	4.06591	2.03296	2.03296
58.035	4.06616	2.03308	2.03308
58.036	4.06642	2.03321	2.03321
58.037	4.06667	2.03333	2.03333
58.038	4.06692	2.03346	2.03346
58.039	4.06717	2.03359	2.03359
58.04	4.06743	2.03371	2.03371
58.041	4.06768	2.03384	2.03384
58.042	4.06793	2.03397	2.03397
58.043	4.06818	2.03409	2.03409
58.044	4.06844	2.03422	2.03422
58.045	4.06869	2.03434	2.03434
58.046	4.06894	2.03447	2.03447
58.047	4.06919	2.0346	2.0346
58.048	4.06945	2.03472	2.03472
58.049	4.0697	2.03485	2.03485
58.05	4.06995	2.03498	2.03498
58.051	4.0702	2.0351	2.0351
58.052	4.07046	2.03523	2.03523
58.053	4.07071	2.03536	2.03536
58.054	4.07096	2.03548	2.03548
58.055	4.07122	2.03561	2.03561
58.056	4.07147	2.03573	2.03573
58.057	4.07172	2.03586	2.03586
58.058	4.07198	2.03599	2.03599
58.059	4.07223	2.03611	2.03611
58.06	4.07248	2.03624	2.03624
58.061	4.07274	2.03637	2.03637
58.062	4.07299	2.03649	2.0365
58.063	4.07324	2.03662	2.03662
58.064	4.0735	2.03675	2.03675
58.065	4.07375	2.03688	2.03688
58.066	4.074	2.037	2.037
58.067	4.07426	2.03713	2.03713
58.068	4.07451	2.03726	2.03726
58.069	4.07477	2.03738	2.03738
58.07	4.07502	2.03751	2.03751
58.071	4.07527	2.03764	2.03764
58.072	4.07553	2.03776	2.03776
58.073	4.07578	2.03789	2.03789
58.074	4.07604	2.03802	2.03802
58.075	4.07629	2.03814	2.03814
58.076	4.07654	2.03827	2.03827
58.077	4.0768	2.0384	2.0384
58.078	4.07705	2.03853	2.03853
58.079	4.07731	2.03865	2.03865
58.08	4.07756	2.03878	2.03878
58.081	4.07782	2.03891	2.03891
58.082	4.07807	2.03903	2.03903
58.083	4.07832	2.03916	2.03916
58.084	4.07858	2.03929	2.03929
58.085	4.07883	2.03942	2.03942
58.086	4.07909	2.03954	2.03954
58.087	4.07934	2.03967	2.03967
58.088	4.0796	2.0398	2.0398
58.089	4.07985	2.03993	2.03993
58.09	4.08011	2.04005	2.04005
58.091	4.08036	2.04018	2.04018
58.092	4.08062	2.04031	2.04031
58.093	4.08087	2.04044	2.04044
58.094	4.08113	2.04056	2.04056
58.095	4.08138	2.04069	2.04069
58.096	4.08164	2.04082	2.04082
58.097	4.08189	2.04095	2.04095
58.098	4.08215	2.04107	2.04107
58.099	4.0824	2.0412	2.0412
58.1	4.08266	2.04133	2.04133
58.101	4.08291	2.04146	2.04146
58.102	4.08317	2.04158	2.04159
58.103	4.08343	2.04171	2.04171
58.104	4.08368	2.04184	2.04184
58.105	4.08394	2.04197	2.04197
58.106	4.08419	2.0421	2.0421
58.107	4.08445	2.04222	2.04222
58.108	4.0847	2.04235	2.04235
58.109	4.08496	2.04248	2.04248
58.11	4.08522	2.04261	2.04261
58.111	4.08547	2.04274	2.04274
58.112	4.08573	2.04286	2.04286
58.113	4.08598	2.04299	2.04299
58.114	4.08624	2.04312	2.04312
58.115	4.0865	2.04325	2.04325
58.116	4.08675	2.04338	2.04338
58.117	4.08701	2.0435	2.0435
58.118	4.08726	2.04363	2.04363
58.119	4.08752	2.04376	2.04376
58.12	4.08778	2.04389	2.04389
58.121	4.08803	2.04402	2.04402
58.122	4.08829	2.04415	2.04415
58.123	4.08855	2.04427	2.04427
58.124	4.0888	2.0444	2.0444
58.125	4.08906	2.04453	2.04453
58.126	4.08932	2.04466	2.04466
58.127	4.08957	2.04479	2.04479
58.128	4.08983	2.04492	2.04492
58.129	4.09009	2.04504	2.04504
58.13	4.09034	2.04517	2.04517
58.131	4.0906	2.0453	2.0453
58.132	4.09086	2.04543	2.04543
58.133	4.09112	2.04556	2.04556
58.134	4.09137	2.04569	2.04569
58.135	4.09163	2.04581	2.04581
58.136	4.09189	2.04594	2.04594
58.137	4.09214	2.04607	2.04607
58.138	4.0924	2.0462	2.0462
58.139	4.09266	2.04633	2.04633
58.14	4.09292	2.04646	2.04646
58.141	4.09317	2.04659	2.04659
58.142	4.09343	2.04672	2.04672
58.143	4.09369	2.04684	2.04684
58.144	4.09395	2.04697	2.04697
58.145	4.0942	2.0471	2.0471
58.146	4.09446	2.04723	2.04723
58.147	4.09472	2.04736	2.04736
58.148	4.09498	2.04749	2.04749
58.149	4.09524	2.04762	2.04762
58.15	4.09549	2.04775	2.04775
58.151	4.09575	2.04788	2.04788
58.152	4.09601	2.048	2.048
58.153	4.09627	2.04813	2.04813
58.154	4.09653	2.04826	2.04826
58.155	4.09678	2.04839	2.04839
58.156	4.09704	2.04852	2.04852
58.157	4.0973	2.04865	2.04865
58.158	4.09756	2.04878	2.04878
58.159	4.09782	2.04891	2.04891
58.16	4.09808	2.04904	2.04904
58.161	4.09833	2.04917	2.04917
58.162	4.09859	2.0493	2.0493
58.163	4.09885	2.04943	2.04943
58.164	4.09911	2.04955	2.04955
58.165	4.09937	2.04968	2.04968
58.166	4.09963	2.04981	2.04981
58.167	4.09989	2.04994	2.04994
58.168	4.10014	2.05007	2.05007
58.169	4.1004	2.0502	2.0502
58.17	4.10066	2.05033	2.05033
58.171	4.10092	2.05046	2.05046
58.172	4.10118	2.05059	2.05059
58.173	4.10144	2.05072	2.05072
58.174	4.1017	2.05085	2.05085
58.175	4.10196	2.05098	2.05098
58.176	4.10222	2.05111	2.05111
58.177	4.10248	2.05124	2.05124
58.178	4.10274	2.05137	2.05137
58.179	4.103	2.0515	2.0515
58.18	4.10325	2.05163	2.05163
58.181	4.10351	2.05176	2.05176
58.182	4.10377	2.05189	2.05189
58.183	4.10403	2.05202	2.05202
58.184	4.10429	2.05215	2.05215
58.185	4.10455	2.05228	2.05228
58.186	4.10481	2.05241	2.05241
58.187	4.10507	2.05254	2.05254
58.188	4.10533	2.05267	2.05267
58.189	4.10559	2.0528	2.0528
58.19	4.10585	2.05293	2.05293
58.191	4.10611	2.05306	2.05306
58.192	4.10637	2.05319	2.05319
58.193	4.10663	2.05332	2.05332
58.194	4.10689	2.05345	2.05345
58.195	4.10715	2.05358	2.05358
58.196	4.10741	2.05371	2.05371
58.197	4.10767	2.05384	2.05384
58.198	4.10793	2.05397	2.05397
58.199	4.10819	2.0541	2.0541
58.2	4.10845	2.05423	2.05423
58.201	4.10872	2.05436	2.05436
58.202	4.10898	2.05449	2.05449
58.203	4.10924	2.05462	2.05462
58.204	4.1095	2.05475	2.05475
58.205	4.10976	2.05488	2.05488
58.206	4.11002	2.05501	2.05501
58.207	4.11028	2.05514	2.05514
58.208	4.11054	2.05527	2.05527
58.209	4.1108	2.0554	2.0554
58.21	4.11106	2.05553	2.05553
58.211	4.11132	2.05566	2.05566
58.212	4.11158	2.05579	2.05579
58.213	4.11185	2.05592	2.05592
58.214	4.11211	2.05605	2.05605
58.215	4.11237	2.05618	2.05618
58.216	4.11263	2.05631	2.05631
58.217	4.11289	2.05645	2.05645
58.218	4.11315	2.05658	2.05658
58.219	4.11341	2.05671	2.05671
58.22	4.11368	2.05684	2.05684
58.221	4.11394	2.05697	2.05697
58.222	4.1142	2.0571	2.0571
58.223	4.11446	2.05723	2.05723
58.224	4.11472	2.05736	2.05736
58.225	4.11498	2.05749	2.05749
58.226	4.11525	2.05762	2.05762
58.227	4.11551	2.05775	2.05775
58.228	4.11577	2.05788	2.05788
58.229	4.11603	2.05802	2.05802
58.23	4.11629	2.05815	2.05815
58.231	4.11656	2.05828	2.05828
58.232	4.11682	2.05841	2.05841
58.233	4.11708	2.05854	2.05854
58.234	4.11734	2.05867	2.05867
58.235	4.1176	2.0588	2.0588
58.236	4.11787	2.05893	2.05893
58.237	4.11813	2.05906	2.05906
58.238	4.11839	2.0592	2.0592
58.239	4.11865	2.05933	2.05933
58.24	4.11892	2.05946	2.05946
58.241	4.11918	2.05959	2.05959
58.242	4.11944	2.05972	2.05972
58.243	4.1197	2.05985	2.05985
58.244	4.11997	2.05998	2.05998
58.245	4.12023	2.06012	2.06012
58.246	4.12049	2.06025	2.06025
58.247	4.12076	2.06038	2.06038
58.248	4.12102	2.06051	2.06051
58.249	4.12128	2.06064	2.06064
58.25	4.12155	2.06077	2.06077
58.251	4.12181	2.0609	2.0609
58.252	4.12207	2.06104	2.06104
58.253	4.12233	2.06117	2.06117
58.254	4.1226	2.0613	2.0613
58.255	4.12286	2.06143	2.06143
58.256	4.12312	2.06156	2.06156
58.257	4.12339	2.06169	2.06169
58.258	4.12365	2.06183	2.06183
58.259	4.12392	2.06196	2.06196
58.26	4.12418	2.06209	2.06209
58.261	4.12444	2.06222	2.06222
58.262	4.12471	2.06235	2.06235
58.263	4.12497	2.06248	2.06249
58.264	4.12523	2.06262	2.06262
58.265	4.1255	2.06275	2.06275
58.266	4.12576	2.06288	2.06288
58.267	4.12603	2.06301	2.06301
58.268	4.12629	2.06314	2.06314
58.269	4.12655	2.06328	2.06328
58.27	4.12682	2.06341	2.06341
58.271	4.12708	2.06354	2.06354
58.272	4.12735	2.06367	2.06367
58.273	4.12761	2.06381	2.06381
58.274	4.12787	2.06394	2.06394
58.275	4.12814	2.06407	2.06407
58.276	4.1284	2.0642	2.0642
58.277	4.12867	2.06433	2.06433
58.278	4.12893	2.06447	2.06447
58.279	4.1292	2.0646	2.0646
58.28	4.12946	2.06473	2.06473
58.281	4.12973	2.06486	2.06486
58.282	4.12999	2.065	2.065
58.283	4.13026	2.06513	2.06513
58.284	4.13052	2.06526	2.06526
58.285	4.13079	2.06539	2.06539
58.286	4.13105	2.06553	2.06553
58.287	4.13132	2.06566	2.06566
58.288	4.13158	2.06579	2.06579
58.289	4.13185	2.06592	2.06592
58.29	4.13211	2.06606	2.06606
58.291	4.13238	2.06619	2.06619
58.292	4.13264	2.06632	2.06632
58.293	4.13291	2.06645	2.06645
58.294	4.13317	2.06659	2.06659
58.295	4.13344	2.06672	2.06672
58.296	4.1337	2.06685	2.06685
58.297	4.13397	2.06698	2.06698
58.298	4.13423	2.06712	2.06712
58.299	4.1345	2.06725	2.06725
58.3	4.13477	2.06738	2.06738
58.301	4.13503	2.06752	2.06752
58.302	4.1353	2.06765	2.06765
58.303	4.13556	2.06778	2.06778
58.304	4.13583	2.06791	2.06791
58.305	4.13609	2.06805	2.06805
58.306	4.13636	2.06818	2.06818
58.307	4.13663	2.06831	2.06831
58.308	4.13689	2.06845	2.06845
58.309	4.13716	2.06858	2.06858
58.31	4.13742	2.06871	2.06871
58.311	4.13769	2.06885	2.06885
58.312	4.13796	2.06898	2.06898
58.313	4.13822	2.06911	2.06911
58.314	4.13849	2.06925	2.06925
58.315	4.13876	2.06938	2.06938
58.316	4.13902	2.06951	2.06951
58.317	4.13929	2.06964	2.06964
58.318	4.13956	2.06978	2.06978
58.319	4.13982	2.06991	2.06991
58.32	4.14009	2.07004	2.07004
58.321	4.14036	2.07018	2.07018
58.322	4.14062	2.07031	2.07031
58.323	4.14089	2.07045	2.07045
58.324	4.14116	2.07058	2.07058
58.325	4.14142	2.07071	2.07071
58.326	4.14169	2.07085	2.07085
58.327	4.14196	2.07098	2.07098
58.328	4.14223	2.07111	2.07111
58.329	4.14249	2.07125	2.07125
58.33	4.14276	2.07138	2.07138
58.331	4.14303	2.07151	2.07151
58.332	4.14329	2.07165	2.07165
58.333	4.14356	2.07178	2.07178
58.334	4.14383	2.07191	2.07191
58.335	4.1441	2.07205	2.07205
58.336	4.14436	2.07218	2.07218
58.337	4.14463	2.07232	2.07232
58.338	4.1449	2.07245	2.07245
58.339	4.14517	2.07258	2.07258
58.34	4.14544	2.07272	2.07272
58.341	4.1457	2.07285	2.07285
58.342	4.14597	2.07299	2.07299
58.343	4.14624	2.07312	2.07312
58.344	4.14651	2.07325	2.07325
58.345	4.14677	2.07339	2.07339
58.346	4.14704	2.07352	2.07352
58.347	4.14731	2.07366	2.07366
58.348	4.14758	2.07379	2.07379
58.349	4.14785	2.07392	2.07392
58.35	4.14812	2.07406	2.07406
58.351	4.14838	2.07419	2.07419
58.352	4.14865	2.07433	2.07433
58.353	4.14892	2.07446	2.07446
58.354	4.14919	2.07459	2.07459
58.355	4.14946	2.07473	2.07473
58.356	4.14973	2.07486	2.07486
58.357	4.15	2.075	2.075
58.358	4.15026	2.07513	2.07513
58.359	4.15053	2.07527	2.07527
58.36	4.1508	2.0754	2.0754
58.361	4.15107	2.07554	2.07554
58.362	4.15134	2.07567	2.07567
58.363	4.15161	2.0758	2.0758
58.364	4.15188	2.07594	2.07594
58.365	4.15215	2.07607	2.07607
58.366	4.15242	2.07621	2.07621
58.367	4.15268	2.07634	2.07634
58.368	4.15295	2.07648	2.07648
58.369	4.15322	2.07661	2.07661
58.37	4.15349	2.07675	2.07675
58.371	4.15376	2.07688	2.07688
58.372	4.15403	2.07702	2.07702
58.373	4.1543	2.07715	2.07715
58.374	4.15457	2.07729	2.07729
58.375	4.15484	2.07742	2.07742
58.376	4.15511	2.07755	2.07756
58.377	4.15538	2.07769	2.07769
58.378	4.15565	2.07782	2.07782
58.379	4.15592	2.07796	2.07796
58.38	4.15619	2.07809	2.07809
58.381	4.15646	2.07823	2.07823
58.382	4.15673	2.07836	2.07836
58.383	4.157	2.0785	2.0785
58.384	4.15727	2.07863	2.07863
58.385	4.15754	2.07877	2.07877
58.386	4.15781	2.0789	2.0789
58.387	4.15808	2.07904	2.07904
58.388	4.15835	2.07918	2.07918
58.389	4.15862	2.07931	2.07931
58.39	4.15889	2.07945	2.07945
58.391	4.15916	2.07958	2.07958
58.392	4.15943	2.07972	2.07972
58.393	4.1597	2.07985	2.07985
58.394	4.15997	2.07999	2.07999
58.395	4.16024	2.08012	2.08012
58.396	4.16051	2.08026	2.08026
58.397	4.16079	2.08039	2.08039
58.398	4.16106	2.08053	2.08053
58.399	4.16133	2.08066	2.08066
58.4	4.1616	2.0808	2.0808
58.401	4.16187	2.08093	2.08093
58.402	4.16214	2.08107	2.08107
58.403	4.16241	2.08121	2.08121
58.404	4.16268	2.08134	2.08134
58.405	4.16295	2.08148	2.08148
58.406	4.16322	2.08161	2.08161
58.407	4.1635	2.08175	2.08175
58.408	4.16377	2.08188	2.08188
58.409	4.16404	2.08202	2.08202
58.41	4.16431	2.08215	2.08216
58.411	4.16458	2.08229	2.08229
58.412	4.16485	2.08243	2.08243
58.413	4.16512	2.08256	2.08256
58.414	4.1654	2.0827	2.0827
58.415	4.16567	2.08283	2.08283
58.416	4.16594	2.08297	2.08297
58.417	4.16621	2.08311	2.08311
58.418	4.16648	2.08324	2.08324
58.419	4.16676	2.08338	2.08338
58.42	4.16703	2.08351	2.08351
58.421	4.1673	2.08365	2.08365
58.422	4.16757	2.08379	2.08379
58.423	4.16784	2.08392	2.08392
58.424	4.16812	2.08406	2.08406
58.425	4.16839	2.08419	2.08419
58.426	4.16866	2.08433	2.08433
58.427	4.16893	2.08447	2.08447
58.428	4.16921	2.0846	2.0846
58.429	4.16948	2.08474	2.08474
58.43	4.16975	2.08488	2.08488
58.431	4.17002	2.08501	2.08501
58.432	4.1703	2.08515	2.08515
58.433	4.17057	2.08528	2.08528
58.434	4.17084	2.08542	2.08542
58.435	4.17111	2.08556	2.08556
58.436	4.17139	2.08569	2.08569
58.437	4.17166	2.08583	2.08583
58.438	4.17193	2.08597	2.08597
58.439	4.17221	2.0861	2.0861
58.44	4.17248	2.08624	2.08624
58.441	4.17275	2.08638	2.08638
58.442	4.17302	2.08651	2.08651
58.443	4.1733	2.08665	2.08665
58.444	4.17357	2.08679	2.08679
58.445	4.17384	2.08692	2.08692
58.446	4.17412	2.08706	2.08706
58.447	4.17439	2.0872	2.0872
58.448	4.17467	2.08733	2.08733
58.449	4.17494	2.08747	2.08747
58.45	4.17521	2.08761	2.08761
58.451	4.17549	2.08774	2.08774
58.452	4.17576	2.08788	2.08788
58.453	4.17603	2.08802	2.08802
58.454	4.17631	2.08815	2.08815
58.455	4.17658	2.08829	2.08829
58.456	4.17685	2.08843	2.08843
58.457	4.17713	2.08856	2.08856
58.458	4.1774	2.0887	2.0887
58.459	4.17768	2.08884	2.08884
58.46	4.17795	2.08898	2.08898
58.461	4.17823	2.08911	2.08911
58.462	4.1785	2.08925	2.08925
58.463	4.17877	2.08939	2.08939
58.464	4.17905	2.08952	2.08952
58.465	4.17932	2.08966	2.08966
58.466	4.1796	2.0898	2.0898
58.467	4.17987	2.08994	2.08994
58.468	4.18015	2.09007	2.09007
58.469	4.18042	2.09021	2.09021
58.47	4.1807	2.09035	2.09035
58.471	4.18097	2.09048	2.09048
58.472	4.18124	2.09062	2.09062
58.473	4.18152	2.09076	2.09076
58.474	4.18179	2.0909	2.0909
58.475	4.18207	2.09103	2.09103
58.476	4.18234	2.09117	2.09117
58.477	4.18262	2.09131	2.09131
58.478	4.18289	2.09145	2.09145
58.479	4.18317	2.09158	2.09158
58.48	4.18344	2.09172	2.09172
58.481	4.18372	2.09186	2.09186
58.482	4.184	2.092	2.092
58.483	4.18427	2.09214	2.09214
58.484	4.18455	2.09227	2.09227
58.485	4.18482	2.09241	2.09241
58.486	4.1851	2.09255	2.09255
58.487	4.18537	2.09269	2.09269
58.488	4.18565	2.09282	2.09282
58.489	4.18592	2.09296	2.09296
58.49	4.1862	2.0931	2.0931
58.491	4.18648	2.09324	2.09324
58.492	4.18675	2.09338	2.09338
58.493	4.18703	2.09351	2.09351
58.494	4.1873	2.09365	2.09365
58.495	4.18758	2.09379	2.09379
58.496	4.18786	2.09393	2.09393
58.497	4.18813	2.09407	2.09407
58.498	4.18841	2.0942	2.0942
58.499	4.18868	2.09434	2.09434
58.5	4.18896	2.09448	2.09448
58.501	4.18924	2.09462	2.09462
58.502	4.18951	2.09476	2.09476
58.503	4.18979	2.09489	2.09489
58.504	4.19007	2.09503	2.09503
58.505	4.19034	2.09517	2.09517
58.506	4.19062	2.09531	2.09531
58.507	4.1909	2.09545	2.09545
58.508	4.19117	2.09559	2.09559
58.509	4.19145	2.09572	2.09572
58.51	4.19173	2.09586	2.09586
58.511	4.192	2.096	2.096
58.512	4.19228	2.09614	2.09614
58.513	4.19256	2.09628	2.09628
58.514	4.19283	2.09642	2.09642
58.515	4.19311	2.09656	2.09656
58.516	4.19339	2.09669	2.09669
58.517	4.19366	2.09683	2.09683
58.518	4.19394	2.09697	2.09697
58.519	4.19422	2.09711	2.09711
58.52	4.1945	2.09725	2.09725
58.521	4.19477	2.09739	2.09739
58.522	4.19505	2.09753	2.09753
58.523	4.19533	2.09766	2.09766
58.524	4.19561	2.0978	2.0978
58.525	4.19588	2.09794	2.09794
58.526	4.19616	2.09808	2.09808
58.527	4.19644	2.09822	2.09822
58.528	4.19672	2.09836	2.09836
58.529	4.19699	2.0985	2.0985
58.53	4.19727	2.09864	2.09864
58.531	4.19755	2.09878	2.09878
58.532	4.19783	2.09891	2.09891
58.533	4.19811	2.09905	2.09905
58.534	4.19838	2.09919	2.09919
58.535	4.19866	2.09933	2.09933
58.536	4.19894	2.09947	2.09947
58.537	4.19922	2.09961	2.09961
58.538	4.1995	2.09975	2.09975
58.539	4.19978	2.09989	2.09989
58.54	4.20005	2.10003	2.10003
58.541	4.20033	2.10017	2.10017
58.542	4.20061	2.10031	2.10031
58.543	4.20089	2.10045	2.10045
58.544	4.20117	2.10058	2.10058
58.545	4.20145	2.10072	2.10072
58.546	4.20173	2.10086	2.10086
58.547	4.20201	2.101	2.101
58.548	4.20228	2.10114	2.10114
58.549	4.20256	2.10128	2.10128
58.55	4.20284	2.10142	2.10142
58.551	4.20312	2.10156	2.10156
58.552	4.2034	2.1017	2.1017
58.553	4.20368	2.10184	2.10184
58.554	4.20396	2.10198	2.10198
58.555	4.20424	2.10212	2.10212
58.556	4.20452	2.10226	2.10226
58.557	4.2048	2.1024	2.1024
58.558	4.20508	2.10254	2.10254
58.559	4.20535	2.10268	2.10268
58.56	4.20563	2.10282	2.10282
58.561	4.20591	2.10296	2.10296
58.562	4.20619	2.1031	2.1031
58.563	4.20647	2.10324	2.10324
58.564	4.20675	2.10338	2.10338
58.565	4.20703	2.10352	2.10352
58.566	4.20731	2.10366	2.10366
58.567	4.20759	2.1038	2.1038
58.568	4.20787	2.10394	2.10394
58.569	4.20815	2.10408	2.10408
58.57	4.20843	2.10422	2.10422
58.571	4.20871	2.10436	2.10436
58.572	4.20899	2.1045	2.1045
58.573	4.20927	2.10464	2.10464
58.574	4.20955	2.10478	2.10478
58.575	4.20983	2.10492	2.10492
58.576	4.21011	2.10506	2.10506
58.577	4.21039	2.1052	2.1052
58.578	4.21067	2.10534	2.10534
58.579	4.21096	2.10548	2.10548
58.58	4.21124	2.10562	2.10562
58.581	4.21152	2.10576	2.10576
58.582	4.2118	2.1059	2.1059
58.583	4.21208	2.10604	2.10604
58.584	4.21236	2.10618	2.10618
58.585	4.21264	2.10632	2.10632
58.586	4.21292	2.10646	2.10646
58.587	4.2132	2.1066	2.1066
58.588	4.21348	2.10674	2.10674
58.589	4.21376	2.10688	2.10688
58.59	4.21404	2.10702	2.10702
58.591	4.21433	2.10716	2.10716
58.592	4.21461	2.1073	2.1073
58.593	4.21489	2.10744	2.10744
58.594	4.21517	2.10758	2.10758
58.595	4.21545	2.10773	2.10773
58.596	4.21573	2.10787	2.10787
58.597	4.21601	2.10801	2.10801
58.598	4.2163	2.10815	2.10815
58.599	4.21658	2.10829	2.10829
58.6	4.21686	2.10843	2.10843
58.601	4.21714	2.10857	2.10857
58.602	4.21742	2.10871	2.10871
58.603	4.2177	2.10885	2.10885
58.604	4.21799	2.10899	2.10899
58.605	4.21827	2.10913	2.10913
58.606	4.21855	2.10928	2.10928
58.607	4.21883	2.10942	2.10942
58.608	4.21911	2.10956	2.10956
58.609	4.2194	2.1097	2.1097
58.61	4.21968	2.10984	2.10984
58.611	4.21996	2.10998	2.10998
58.612	4.22024	2.11012	2.11012
58.613	4.22053	2.11026	2.11026
58.614	4.22081	2.1104	2.1104
58.615	4.22109	2.11055	2.11055
58.616	4.22137	2.11069	2.11069
58.617	4.22166	2.11083	2.11083
58.618	4.22194	2.11097	2.11097
58.619	4.22222	2.11111	2.11111
58.62	4.2225	2.11125	2.11125
58.621	4.22279	2.11139	2.11139
58.622	4.22307	2.11153	2.11153
58.623	4.22335	2.11168	2.11168
58.624	4.22364	2.11182	2.11182
58.625	4.22392	2.11196	2.11196
58.626	4.2242	2.1121	2.1121
58.627	4.22448	2.11224	2.11224
58.628	4.22477	2.11238	2.11238
58.629	4.22505	2.11253	2.11253
58.63	4.22533	2.11267	2.11267
58.631	4.22562	2.11281	2.11281
58.632	4.2259	2.11295	2.11295
58.633	4.22618	2.11309	2.11309
58.634	4.22647	2.11323	2.11323
58.635	4.22675	2.11338	2.11338
58.636	4.22704	2.11352	2.11352
58.637	4.22732	2.11366	2.11366
58.638	4.2276	2.1138	2.1138
58.639	4.22789	2.11394	2.11394
58.64	4.22817	2.11409	2.11409
58.641	4.22845	2.11423	2.11423
58.642	4.22874	2.11437	2.11437
58.643	4.22902	2.11451	2.11451
58.644	4.22931	2.11465	2.11465
58.645	4.22959	2.1148	2.1148
58.646	4.22987	2.11494	2.11494
58.647	4.23016	2.11508	2.11508
58.648	4.23044	2.11522	2.11522
58.649	4.23073	2.11536	2.11536
58.65	4.23101	2.11551	2.11551
58.651	4.2313	2.11565	2.11565
58.652	4.23158	2.11579	2.11579
58.653	4.23187	2.11593	2.11593
58.654	4.23215	2.11608	2.11608
58.655	4.23243	2.11622	2.11622
58.656	4.23272	2.11636	2.11636
58.657	4.233	2.1165	2.1165
58.658	4.23329	2.11664	2.11664
58.659	4.23357	2.11679	2.11679
58.66	4.23386	2.11693	2.11693
58.661	4.23414	2.11707	2.11707
58.662	4.23443	2.11721	2.11721
58.663	4.23471	2.11736	2.11736
58.664	4.235	2.1175	2.1175
58.665	4.23528	2.11764	2.11764
58.666	4.23557	2.11778	2.11779
58.667	4.23586	2.11793	2.11793
58.668	4.23614	2.11807	2.11807
58.669	4.23643	2.11821	2.11821
58.67	4.23671	2.11836	2.11836
58.671	4.237	2.1185	2.1185
58.672	4.23728	2.11864	2.11864
58.673	4.23757	2.11878	2.11878
58.674	4.23785	2.11893	2.11893
58.675	4.23814	2.11907	2.11907
58.676	4.23843	2.11921	2.11921
58.677	4.23871	2.11936	2.11936
58.678	4.239	2.1195	2.1195
58.679	4.23928	2.11964	2.11964
58.68	4.23957	2.11978	2.11978
58.681	4.23986	2.11993	2.11993
58.682	4.24014	2.12007	2.12007
58.683	4.24043	2.12021	2.12021
58.684	4.24071	2.12036	2.12036
58.685	4.241	2.1205	2.1205
58.686	4.24129	2.12064	2.12064
58.687	4.24157	2.12079	2.12079
58.688	4.24186	2.12093	2.12093
58.689	4.24215	2.12107	2.12107
58.69	4.24243	2.12122	2.12122
58.691	4.24272	2.12136	2.12136
58.692	4.24301	2.1215	2.1215
58.693	4.24329	2.12165	2.12165
58.694	4.24358	2.12179	2.12179
58.695	4.24387	2.12193	2.12193
58.696	4.24415	2.12208	2.12208
58.697	4.24444	2.12222	2.12222
58.698	4.24473	2.12236	2.12236
58.699	4.24502	2.12251	2.12251
58.7	4.2453	2.12265	2.12265
58.701	4.24559	2.12279	2.12279
58.702	4.24588	2.12294	2.12294
58.703	4.24616	2.12308	2.12308
58.704	4.24645	2.12323	2.12323
58.705	4.24674	2.12337	2.12337
58.706	4.24703	2.12351	2.12351
58.707	4.24731	2.12366	2.12366
58.708	4.2476	2.1238	2.1238
58.709	4.24789	2.12394	2.12394
58.71	4.24818	2.12409	2.12409
58.711	4.24846	2.12423	2.12423
58.712	4.24875	2.12438	2.12438
58.713	4.24904	2.12452	2.12452
58.714	4.24933	2.12466	2.12466
58.715	4.24962	2.12481	2.12481
58.716	4.2499	2.12495	2.12495
58.717	4.25019	2.1251	2.1251
58.718	4.25048	2.12524	2.12524
58.719	4.25077	2.12538	2.12538
58.72	4.25106	2.12553	2.12553
58.721	4.25135	2.12567	2.12567
58.722	4.25163	2.12582	2.12582
58.723	4.25192	2.12596	2.12596
58.724	4.25221	2.12611	2.12611
58.725	4.2525	2.12625	2.12625
58.726	4.25279	2.12639	2.12639
58.727	4.25308	2.12654	2.12654
58.728	4.25336	2.12668	2.12668
58.729	4.25365	2.12683	2.12683
58.73	4.25394	2.12697	2.12697
58.731	4.25423	2.12712	2.12712
58.732	4.25452	2.12726	2.12726
58.733	4.25481	2.1274	2.1274
58.734	4.2551	2.12755	2.12755
58.735	4.25539	2.12769	2.12769
58.736	4.25568	2.12784	2.12784
58.737	4.25597	2.12798	2.12798
58.738	4.25626	2.12813	2.12813
58.739	4.25654	2.12827	2.12827
58.74	4.25683	2.12842	2.12842
58.741	4.25712	2.12856	2.12856
58.742	4.25741	2.12871	2.12871
58.743	4.2577	2.12885	2.12885
58.744	4.25799	2.129	2.129
58.745	4.25828	2.12914	2.12914
58.746	4.25857	2.12929	2.12929
58.747	4.25886	2.12943	2.12943
58.748	4.25915	2.12958	2.12958
58.749	4.25944	2.12972	2.12972
58.75	4.25973	2.12987	2.12987
58.751	4.26002	2.13001	2.13001
58.752	4.26031	2.13016	2.13016
58.753	4.2606	2.1303	2.1303
58.754	4.26089	2.13045	2.13045
58.755	4.26118	2.13059	2.13059
58.756	4.26147	2.13074	2.13074
58.757	4.26176	2.13088	2.13088
58.758	4.26205	2.13103	2.13103
58.759	4.26234	2.13117	2.13117
58.76	4.26263	2.13132	2.13132
58.761	4.26292	2.13146	2.13146
58.762	4.26321	2.13161	2.13161
58.763	4.2635	2.13175	2.13175
58.764	4.2638	2.1319	2.1319
58.765	4.26409	2.13204	2.13204
58.766	4.26438	2.13219	2.13219
58.767	4.26467	2.13233	2.13233
58.768	4.26496	2.13248	2.13248
58.769	4.26525	2.13262	2.13262
58.77	4.26554	2.13277	2.13277
58.771	4.26583	2.13292	2.13292
58.772	4.26612	2.13306	2.13306
58.773	4.26641	2.13321	2.13321
58.774	4.26671	2.13335	2.13335
58.775	4.267	2.1335	2.1335
58.776	4.26729	2.13364	2.13364
58.777	4.26758	2.13379	2.13379
58.778	4.26787	2.13394	2.13394
58.779	4.26816	2.13408	2.13408
58.78	4.26845	2.13423	2.13423
58.781	4.26875	2.13437	2.13437
58.782	4.26904	2.13452	2.13452
58.783	4.26933	2.13466	2.13466
58.784	4.26962	2.13481	2.13481
58.785	4.26991	2.13496	2.13496
58.786	4.2702	2.1351	2.1351
58.787	4.2705	2.13525	2.13525
58.788	4.27079	2.13539	2.13539
58.789	4.27108	2.13554	2.13554
58.79	4.27137	2.13569	2.13569
58.791	4.27166	2.13583	2.13583
58.792	4.27196	2.13598	2.13598
58.793	4.27225	2.13612	2.13612
58.794	4.27254	2.13627	2.13627
58.795	4.27283	2.13642	2.13642
58.796	4.27313	2.13656	2.13656
58.797	4.27342	2.13671	2.13671
58.798	4.27371	2.13686	2.13686
58.799	4.274	2.137	2.137
58.8	4.2743	2.13715	2.13715
58.801	4.27459	2.13729	2.1373
58.802	4.27488	2.13744	2.13744
58.803	4.27518	2.13759	2.13759
58.804	4.27547	2.13773	2.13773
58.805	4.27576	2.13788	2.13788
58.806	4.27605	2.13803	2.13803
58.807	4.27635	2.13817	2.13817
58.808	4.27664	2.13832	2.13832
58.809	4.27693	2.13847	2.13847
58.81	4.27723	2.13861	2.13861
58.811	4.27752	2.13876	2.13876
58.812	4.27781	2.13891	2.13891
58.813	4.27811	2.13905	2.13905
58.814	4.2784	2.1392	2.1392
58.815	4.27869	2.13935	2.13935
58.816	4.27899	2.13949	2.13949
58.817	4.27928	2.13964	2.13964
58.818	4.27958	2.13979	2.13979
58.819	4.27987	2.13993	2.13993
58.82	4.28016	2.14008	2.14008
58.821	4.28046	2.14023	2.14023
58.822	4.28075	2.14038	2.14038
58.823	4.28104	2.14052	2.14052
58.824	4.28134	2.14067	2.14067
58.825	4.28163	2.14082	2.14082
58.826	4.28193	2.14096	2.14096
58.827	4.28222	2.14111	2.14111
58.828	4.28252	2.14126	2.14126
58.829	4.28281	2.1414	2.14141
58.83	4.2831	2.14155	2.14155
58.831	4.2834	2.1417	2.1417
58.832	4.28369	2.14185	2.14185
58.833	4.28399	2.14199	2.14199
58.834	4.28428	2.14214	2.14214
58.835	4.28458	2.14229	2.14229
58.836	4.28487	2.14244	2.14244
58.837	4.28517	2.14258	2.14258
58.838	4.28546	2.14273	2.14273
58.839	4.28576	2.14288	2.14288
58.84	4.28605	2.14303	2.14303
58.841	4.28635	2.14317	2.14317
58.842	4.28664	2.14332	2.14332
58.843	4.28694	2.14347	2.14347
58.844	4.28723	2.14362	2.14362
58.845	4.28753	2.14376	2.14376
58.846	4.28782	2.14391	2.14391
58.847	4.28812	2.14406	2.14406
58.848	4.28841	2.14421	2.14421
58.849	4.28871	2.14435	2.14435
58.85	4.289	2.1445	2.1445
58.851	4.2893	2.14465	2.14465
58.852	4.2896	2.1448	2.1448
58.853	4.28989	2.14495	2.14495
58.854	4.29019	2.14509	2.14509
58.855	4.29048	2.14524	2.14524
58.856	4.29078	2.14539	2.14539
58.857	4.29107	2.14554	2.14554
58.858	4.29137	2.14568	2.14569
58.859	4.29167	2.14583	2.14583
58.86	4.29196	2.14598	2.14598
58.861	4.29226	2.14613	2.14613
58.862	4.29255	2.14628	2.14628
58.863	4.29285	2.14643	2.14643
58.864	4.29315	2.14657	2.14657
58.865	4.29344	2.14672	2.14672
58.866	4.29374	2.14687	2.14687
58.867	4.29404	2.14702	2.14702
58.868	4.29433	2.14717	2.14717
58.869	4.29463	2.14731	2.14731
58.87	4.29493	2.14746	2.14746
58.871	4.29522	2.14761	2.14761
58.872	4.29552	2.14776	2.14776
58.873	4.29582	2.14791	2.14791
58.874	4.29611	2.14806	2.14806
58.875	4.29641	2.1482	2.1482
58.876	4.29671	2.14835	2.14835
58.877	4.297	2.1485	2.1485
58.878	4.2973	2.14865	2.14865
58.879	4.2976	2.1488	2.1488
58.88	4.2979	2.14895	2.14895
58.881	4.29819	2.1491	2.1491
58.882	4.29849	2.14924	2.14924
58.883	4.29879	2.14939	2.14939
58.884	4.29908	2.14954	2.14954
58.885	4.29938	2.14969	2.14969
58.886	4.29968	2.14984	2.14984
58.887	4.29998	2.14999	2.14999
58.888	4.30027	2.15014	2.15014
58.889	4.30057	2.15029	2.15029
58.89	4.30087	2.15044	2.15044
58.891	4.30117	2.15058	2.15058
58.892	4.30147	2.15073	2.15073
58.893	4.30176	2.15088	2.15088
58.894	4.30206	2.15103	2.15103
58.895	4.30236	2.15118	2.15118
58.896	4.30266	2.15133	2.15133
58.897	4.30296	2.15148	2.15148
58.898	4.30325	2.15163	2.15163
58.899	4.30355	2.15178	2.15178
58.9	4.30385	2.15193	2.15193
58.901	4.30415	2.15207	2.15207
58.902	4.30445	2.15222	2.15222
58.903	4.30475	2.15237	2.15237
58.904	4.30504	2.15252	2.15252
58.905	4.30534	2.15267	2.15267
58.906	4.30564	2.15282	2.15282
58.907	4.30594	2.15297	2.15297
58.908	4.30624	2.15312	2.15312
58.909	4.30654	2.15327	2.15327
58.91	4.30684	2.15342	2.15342
58.911	4.30714	2.15357	2.15357
58.912	4.30744	2.15372	2.15372
58.913	4.30773	2.15387	2.15387
58.914	4.30803	2.15402	2.15402
58.915	4.30833	2.15417	2.15417
58.916	4.30863	2.15432	2.15432
58.917	4.30893	2.15447	2.15447
58.918	4.30923	2.15462	2.15462
58.919	4.30953	2.15476	2.15477
58.92	4.30983	2.15491	2.15491
58.921	4.31013	2.15506	2.15506
58.922	4.31043	2.15521	2.15521
58.923	4.31073	2.15536	2.15536
58.924	4.31103	2.15551	2.15551
58.925	4.31133	2.15566	2.15566
58.926	4.31163	2.15581	2.15581
58.927	4.31193	2.15596	2.15596
58.928	4.31223	2.15611	2.15611
58.929	4.31253	2.15626	2.15626
58.93	4.31283	2.15641	2.15641
58.931	4.31313	2.15656	2.15656
58.932	4.31343	2.15671	2.15671
58.933	4.31373	2.15686	2.15686
58.934	4.31403	2.15701	2.15701
58.935	4.31433	2.15716	2.15716
58.936	4.31463	2.15731	2.15731
58.937	4.31493	2.15746	2.15746
58.938	4.31523	2.15761	2.15761
58.939	4.31553	2.15776	2.15777
58.94	4.31583	2.15792	2.15792
58.941	4.31613	2.15807	2.15807
58.942	4.31643	2.15822	2.15822
58.943	4.31673	2.15837	2.15837
58.944	4.31703	2.15852	2.15852
58.945	4.31733	2.15867	2.15867
58.946	4.31764	2.15882	2.15882
58.947	4.31794	2.15897	2.15897
58.948	4.31824	2.15912	2.15912
58.949	4.31854	2.15927	2.15927
58.95	4.31884	2.15942	2.15942
58.951	4.31914	2.15957	2.15957
58.952	4.31944	2.15972	2.15972
58.953	4.31974	2.15987	2.15987
58.954	4.32004	2.16002	2.16002
58.955	4.32035	2.16017	2.16017
58.956	4.32065	2.16032	2.16032
58.957	4.32095	2.16047	2.16047
58.958	4.32125	2.16063	2.16063
58.959	4.32155	2.16078	2.16078
58.96	4.32185	2.16093	2.16093
58.961	4.32216	2.16108	2.16108
58.962	4.32246	2.16123	2.16123
58.963	4.32276	2.16138	2.16138
58.964	4.32306	2.16153	2.16153
58.965	4.32336	2.16168	2.16168
58.966	4.32367	2.16183	2.16183
58.967	4.32397	2.16198	2.16198
58.968	4.32427	2.16214	2.16214
58.969	4.32457	2.16229	2.16229
58.97	4.32487	2.16244	2.16244
58.971	4.32518	2.16259	2.16259
58.972	4.32548	2.16274	2.16274
58.973	4.32578	2.16289	2.16289
58.974	4.32608	2.16304	2.16304
58.975	4.32639	2.16319	2.16319
58.976	4.32669	2.16334	2.16334
58.977	4.32699	2.1635	2.1635
58.978	4.3273	2.16365	2.16365
58.979	4.3276	2.1638	2.1638
58.98	4.3279	2.16395	2.16395
58.981	4.3282	2.1641	2.1641
58.982	4.32851	2.16425	2.16425
58.983	4.32881	2.1644	2.16441
58.984	4.32911	2.16456	2.16456
58.985	4.32942	2.16471	2.16471
58.986	4.32972	2.16486	2.16486
58.987	4.33002	2.16501	2.16501
58.988	4.33033	2.16516	2.16516
58.989	4.33063	2.16531	2.16531
58.99	4.33093	2.16547	2.16547
58.991	4.33124	2.16562	2.16562
58.992	4.33154	2.16577	2.16577
58.993	4.33184	2.16592	2.16592
58.994	4.33215	2.16607	2.16607
58.995	4.33245	2.16623	2.16623
58.996	4.33275	2.16638	2.16638
58.997	4.33306	2.16653	2.16653
58.998	4.33336	2.16668	2.16668
58.999	4.33367	2.16683	2.16683
59	4.33397	2.16699	2.16699
59.001	4.33427	2.16714	2.16714
59.002	4.33458	2.16729	2.16729
59.003	4.33488	2.16744	2.16744
59.004	4.33519	2.16759	2.16759
59.005	4.33549	2.16775	2.16775
59.006	4.3358	2.1679	2.1679
59.007	4.3361	2.16805	2.16805
59.008	4.3364	2.1682	2.1682
59.009	4.33671	2.16835	2.16835
59.01	4.33701	2.16851	2.16851
59.011	4.33732	2.16866	2.16866
59.012	4.33762	2.16881	2.16881
59.013	4.33793	2.16896	2.16896
59.014	4.33823	2.16912	2.16912
59.015	4.33854	2.16927	2.16927
59.016	4.33884	2.16942	2.16942
59.017	4.33915	2.16957	2.16957
59.018	4.33945	2.16973	2.16973
59.019	4.33976	2.16988	2.16988
59.02	4.34006	2.17003	2.17003
59.021	4.34037	2.17018	2.17018
59.022	4.34067	2.17034	2.17034
59.023	4.34098	2.17049	2.17049
59.024	4.34128	2.17064	2.17064
59.025	4.34159	2.17079	2.17079
59.026	4.3419	2.17095	2.17095
59.027	4.3422	2.1711	2.1711
59.028	4.34251	2.17125	2.17125
59.029	4.34281	2.17141	2.17141
59.03	4.34312	2.17156	2.17156
59.031	4.34342	2.17171	2.17171
59.032	4.34373	2.17186	2.17186
59.033	4.34404	2.17202	2.17202
59.034	4.34434	2.17217	2.17217
59.035	4.34465	2.17232	2.17232
59.036	4.34495	2.17248	2.17248
59.037	4.34526	2.17263	2.17263
59.038	4.34557	2.17278	2.17278
59.039	4.34587	2.17294	2.17294
59.04	4.34618	2.17309	2.17309
59.041	4.34648	2.17324	2.17324
59.042	4.34679	2.1734	2.1734
59.043	4.3471	2.17355	2.17355
59.044	4.3474	2.1737	2.1737
59.045	4.34771	2.17386	2.17386
59.046	4.34802	2.17401	2.17401
59.047	4.34832	2.17416	2.17416
59.048	4.34863	2.17432	2.17432
59.049	4.34894	2.17447	2.17447
59.05	4.34924	2.17462	2.17462
59.051	4.34955	2.17478	2.17478
59.052	4.34986	2.17493	2.17493
59.053	4.35017	2.17508	2.17508
59.054	4.35047	2.17524	2.17524
59.055	4.35078	2.17539	2.17539
59.056	4.35109	2.17554	2.17554
59.057	4.35139	2.1757	2.1757
59.058	4.3517	2.17585	2.17585
59.059	4.35201	2.176	2.176
59.06	4.35232	2.17616	2.17616
59.061	4.35262	2.17631	2.17631
59.062	4.35293	2.17647	2.17647
59.063	4.35324	2.17662	2.17662
59.064	4.35355	2.17677	2.17677
59.065	4.35385	2.17693	2.17693
59.066	4.35416	2.17708	2.17708
59.067	4.35447	2.17724	2.17724
59.068	4.35478	2.17739	2.17739
59.069	4.35509	2.17754	2.17754
59.07	4.35539	2.1777	2.1777
59.071	4.3557	2.17785	2.17785
59.072	4.35601	2.17801	2.17801
59.073	4.35632	2.17816	2.17816
59.074	4.35663	2.17831	2.17831
59.075	4.35694	2.17847	2.17847
59.076	4.35724	2.17862	2.17862
59.077	4.35755	2.17878	2.17878
59.078	4.35786	2.17893	2.17893
59.079	4.35817	2.17908	2.17908
59.08	4.35848	2.17924	2.17924
59.081	4.35879	2.17939	2.17939
59.082	4.3591	2.17955	2.17955
59.083	4.3594	2.1797	2.1797
59.084	4.35971	2.17986	2.17986
59.085	4.36002	2.18001	2.18001
59.086	4.36033	2.18017	2.18017
59.087	4.36064	2.18032	2.18032
59.088	4.36095	2.18047	2.18047
59.089	4.36126	2.18063	2.18063
59.09	4.36157	2.18078	2.18078
59.091	4.36188	2.18094	2.18094
59.092	4.36219	2.18109	2.18109
59.093	4.3625	2.18125	2.18125
59.094	4.3628	2.1814	2.1814
59.095	4.36311	2.18156	2.18156
59.096	4.36342	2.18171	2.18171
59.097	4.36373	2.18187	2.18187
59.098	4.36404	2.18202	2.18202
59.099	4.36435	2.18218	2.18218
59.1	4.36466	2.18233	2.18233
59.101	4.36497	2.18249	2.18249
59.102	4.36528	2.18264	2.18264
59.103	4.36559	2.1828	2.1828
59.104	4.3659	2.18295	2.18295
59.105	4.36621	2.18311	2.18311
59.106	4.36652	2.18326	2.18326
59.107	4.36683	2.18342	2.18342
59.108	4.36714	2.18357	2.18357
59.109	4.36745	2.18373	2.18373
59.11	4.36776	2.18388	2.18388
59.111	4.36807	2.18404	2.18404
59.112	4.36838	2.18419	2.18419
59.113	4.36869	2.18435	2.18435
59.114	4.36901	2.1845	2.1845
59.115	4.36932	2.18466	2.18466
59.116	4.36963	2.18481	2.18481
59.117	4.36994	2.18497	2.18497
59.118	4.37025	2.18512	2.18512
59.119	4.37056	2.18528	2.18528
59.12	4.37087	2.18543	2.18544
59.121	4.37118	2.18559	2.18559
59.122	4.37149	2.18575	2.18575
59.123	4.3718	2.1859	2.1859
59.124	4.37211	2.18606	2.18606
59.125	4.37243	2.18621	2.18621
59.126	4.37274	2.18637	2.18637
59.127	4.37305	2.18652	2.18652
59.128	4.37336	2.18668	2.18668
59.129	4.37367	2.18684	2.18684
59.13	4.37398	2.18699	2.18699
59.131	4.37429	2.18715	2.18715
59.132	4.37461	2.1873	2.1873
59.133	4.37492	2.18746	2.18746
59.134	4.37523	2.18761	2.18761
59.135	4.37554	2.18777	2.18777
59.136	4.37585	2.18793	2.18793
59.137	4.37616	2.18808	2.18808
59.138	4.37648	2.18824	2.18824
59.139	4.37679	2.18839	2.18839
59.14	4.3771	2.18855	2.18855
59.141	4.37741	2.18871	2.18871
59.142	4.37773	2.18886	2.18886
59.143	4.37804	2.18902	2.18902
59.144	4.37835	2.18917	2.18917
59.145	4.37866	2.18933	2.18933
59.146	4.37897	2.18949	2.18949
59.147	4.37929	2.18964	2.18964
59.148	4.3796	2.1898	2.1898
59.149	4.37991	2.18996	2.18996
59.15	4.38022	2.19011	2.19011
59.151	4.38054	2.19027	2.19027
59.152	4.38085	2.19043	2.19043
59.153	4.38116	2.19058	2.19058
59.154	4.38148	2.19074	2.19074
59.155	4.38179	2.19089	2.19089
59.156	4.3821	2.19105	2.19105
59.157	4.38242	2.19121	2.19121
59.158	4.38273	2.19136	2.19136
59.159	4.38304	2.19152	2.19152
59.16	4.38335	2.19168	2.19168
59.161	4.38367	2.19183	2.19183
59.162	4.38398	2.19199	2.19199
59.163	4.3843	2.19215	2.19215
59.164	4.38461	2.1923	2.1923
59.165	4.38492	2.19246	2.19246
59.166	4.38524	2.19262	2.19262
59.167	4.38555	2.19277	2.19277
59.168	4.38586	2.19293	2.19293
59.169	4.38618	2.19309	2.19309
59.17	4.38649	2.19325	2.19325
59.171	4.3868	2.1934	2.1934
59.172	4.38712	2.19356	2.19356
59.173	4.38743	2.19372	2.19372
59.174	4.38775	2.19387	2.19387
59.175	4.38806	2.19403	2.19403
59.176	4.38838	2.19419	2.19419
59.177	4.38869	2.19434	2.19434
59.178	4.389	2.1945	2.1945
59.179	4.38932	2.19466	2.19466
59.18	4.38963	2.19482	2.19482
59.181	4.38995	2.19497	2.19497
59.182	4.39026	2.19513	2.19513
59.183	4.39058	2.19529	2.19529
59.184	4.39089	2.19545	2.19545
59.185	4.39121	2.1956	2.1956
59.186	4.39152	2.19576	2.19576
59.187	4.39184	2.19592	2.19592
59.188	4.39215	2.19607	2.19607
59.189	4.39246	2.19623	2.19623
59.19	4.39278	2.19639	2.19639
59.191	4.39309	2.19655	2.19655
59.192	4.39341	2.1967	2.19671
59.193	4.39373	2.19686	2.19686
59.194	4.39404	2.19702	2.19702
59.195	4.39436	2.19718	2.19718
59.196	4.39467	2.19734	2.19734
59.197	4.39499	2.19749	2.19749
59.198	4.3953	2.19765	2.19765
59.199	4.39562	2.19781	2.19781
59.2	4.39593	2.19797	2.19797
59.201	4.39625	2.19812	2.19812
59.202	4.39656	2.19828	2.19828
59.203	4.39688	2.19844	2.19844
59.204	4.3972	2.1986	2.1986
59.205	4.39751	2.19876	2.19876
59.206	4.39783	2.19891	2.19891
59.207	4.39814	2.19907	2.19907
59.208	4.39846	2.19923	2.19923
59.209	4.39878	2.19939	2.19939
59.21	4.39909	2.19955	2.19955
59.211	4.39941	2.1997	2.1997
59.212	4.39972	2.19986	2.19986
59.213	4.40004	2.20002	2.20002
59.214	4.40036	2.20018	2.20018
59.215	4.40067	2.20034	2.20034
59.216	4.40099	2.2005	2.2005
59.217	4.40131	2.20065	2.20065
59.218	4.40162	2.20081	2.20081
59.219	4.40194	2.20097	2.20097
59.22	4.40226	2.20113	2.20113
59.221	4.40257	2.20129	2.20129
59.222	4.40289	2.20145	2.20145
59.223	4.40321	2.2016	2.2016
59.224	4.40353	2.20176	2.20176
59.225	4.40384	2.20192	2.20192
59.226	4.40416	2.20208	2.20208
59.227	4.40448	2.20224	2.20224
59.228	4.40479	2.2024	2.2024
59.229	4.40511	2.20256	2.20256
59.23	4.40543	2.20271	2.20271
59.231	4.40575	2.20287	2.20287
59.232	4.40606	2.20303	2.20303
59.233	4.40638	2.20319	2.20319
59.234	4.4067	2.20335	2.20335
59.235	4.40702	2.20351	2.20351
59.236	4.40733	2.20367	2.20367
59.237	4.40765	2.20383	2.20383
59.238	4.40797	2.20398	2.20398
59.239	4.40829	2.20414	2.20414
59.24	4.40861	2.2043	2.2043
59.241	4.40892	2.20446	2.20446
59.242	4.40924	2.20462	2.20462
59.243	4.40956	2.20478	2.20478
59.244	4.40988	2.20494	2.20494
59.245	4.4102	2.2051	2.2051
59.246	4.41051	2.20526	2.20526
59.247	4.41083	2.20542	2.20542
59.248	4.41115	2.20558	2.20558
59.249	4.41147	2.20573	2.20573
59.25	4.41179	2.20589	2.20589
59.251	4.41211	2.20605	2.20605
59.252	4.41242	2.20621	2.20621
59.253	4.41274	2.20637	2.20637
59.254	4.41306	2.20653	2.20653
59.255	4.41338	2.20669	2.20669
59.256	4.4137	2.20685	2.20685
59.257	4.41402	2.20701	2.20701
59.258	4.41434	2.20717	2.20717
59.259	4.41466	2.20733	2.20733
59.26	4.41498	2.20749	2.20749
59.261	4.4153	2.20765	2.20765
59.262	4.41561	2.20781	2.20781
59.263	4.41593	2.20797	2.20797
59.264	4.41625	2.20813	2.20813
59.265	4.41657	2.20829	2.20829
59.266	4.41689	2.20845	2.20845
59.267	4.41721	2.20861	2.20861
59.268	4.41753	2.20877	2.20877
59.269	4.41785	2.20893	2.20893
59.27	4.41817	2.20909	2.20909
59.271	4.41849	2.20925	2.20925
59.272	4.41881	2.20941	2.20941
59.273	4.41913	2.20957	2.20957
59.274	4.41945	2.20972	2.20973
59.275	4.41977	2.20988	2.20989
59.276	4.42009	2.21005	2.21005
59.277	4.42041	2.21021	2.21021
59.278	4.42073	2.21037	2.21037
59.279	4.42105	2.21053	2.21053
59.28	4.42137	2.21069	2.21069
59.281	4.42169	2.21085	2.21085
59.282	4.42201	2.21101	2.21101
59.283	4.42233	2.21117	2.21117
59.284	4.42265	2.21133	2.21133
59.285	4.42297	2.21149	2.21149
59.286	4.42329	2.21165	2.21165
59.287	4.42361	2.21181	2.21181
59.288	4.42394	2.21197	2.21197
59.289	4.42426	2.21213	2.21213
59.29	4.42458	2.21229	2.21229
59.291	4.4249	2.21245	2.21245
59.292	4.42522	2.21261	2.21261
59.293	4.42554	2.21277	2.21277
59.294	4.42586	2.21293	2.21293
59.295	4.42618	2.21309	2.21309
59.296	4.4265	2.21325	2.21325
59.297	4.42682	2.21341	2.21341
59.298	4.42715	2.21357	2.21357
59.299	4.42747	2.21373	2.21373
59.3	4.42779	2.21389	2.21389
59.301	4.42811	2.21406	2.21406
59.302	4.42843	2.21422	2.21422
59.303	4.42875	2.21438	2.21438
59.304	4.42908	2.21454	2.21454
59.305	4.4294	2.2147	2.2147
59.306	4.42972	2.21486	2.21486
59.307	4.43004	2.21502	2.21502
59.308	4.43036	2.21518	2.21518
59.309	4.43069	2.21534	2.21534
59.31	4.43101	2.2155	2.2155
59.311	4.43133	2.21566	2.21566
59.312	4.43165	2.21583	2.21583
59.313	4.43197	2.21599	2.21599
59.314	4.4323	2.21615	2.21615
59.315	4.43262	2.21631	2.21631
59.316	4.43294	2.21647	2.21647
59.317	4.43326	2.21663	2.21663
59.318	4.43359	2.21679	2.21679
59.319	4.43391	2.21695	2.21695
59.32	4.43423	2.21712	2.21712
59.321	4.43455	2.21728	2.21728
59.322	4.43488	2.21744	2.21744
59.323	4.4352	2.2176	2.2176
59.324	4.43552	2.21776	2.21776
59.325	4.43585	2.21792	2.21792
59.326	4.43617	2.21808	2.21808
59.327	4.43649	2.21825	2.21825
59.328	4.43681	2.21841	2.21841
59.329	4.43714	2.21857	2.21857
59.33	4.43746	2.21873	2.21873
59.331	4.43778	2.21889	2.21889
59.332	4.43811	2.21905	2.21905
59.333	4.43843	2.21922	2.21922
59.334	4.43875	2.21938	2.21938
59.335	4.43908	2.21954	2.21954
59.336	4.4394	2.2197	2.2197
59.337	4.43973	2.21986	2.21986
59.338	4.44005	2.22002	2.22002
59.339	4.44037	2.22019	2.22019
59.34	4.4407	2.22035	2.22035
59.341	4.44102	2.22051	2.22051
59.342	4.44134	2.22067	2.22067
59.343	4.44167	2.22083	2.22083
59.344	4.44199	2.221	2.221
59.345	4.44232	2.22116	2.22116
59.346	4.44264	2.22132	2.22132
59.347	4.44297	2.22148	2.22148
59.348	4.44329	2.22164	2.22164
59.349	4.44361	2.22181	2.22181
59.35	4.44394	2.22197	2.22197
59.351	4.44426	2.22213	2.22213
59.352	4.44459	2.22229	2.22229
59.353	4.44491	2.22246	2.22246
59.354	4.44524	2.22262	2.22262
59.355	4.44556	2.22278	2.22278
59.356	4.44589	2.22294	2.22294
59.357	4.44621	2.22311	2.22311
59.358	4.44654	2.22327	2.22327
59.359	4.44686	2.22343	2.22343
59.36	4.44719	2.22359	2.22359
59.361	4.44751	2.22376	2.22376
59.362	4.44784	2.22392	2.22392
59.363	4.44816	2.22408	2.22408
59.364	4.44849	2.22424	2.22424
59.365	4.44881	2.22441	2.22441
59.366	4.44914	2.22457	2.22457
59.367	4.44946	2.22473	2.22473
59.368	4.44979	2.22489	2.22489
59.369	4.45011	2.22506	2.22506
59.37	4.45044	2.22522	2.22522
59.371	4.45077	2.22538	2.22538
59.372	4.45109	2.22555	2.22555
59.373	4.45142	2.22571	2.22571
59.374	4.45174	2.22587	2.22587
59.375	4.45207	2.22603	2.22603
59.376	4.45239	2.2262	2.2262
59.377	4.45272	2.22636	2.22636
59.378	4.45305	2.22652	2.22652
59.379	4.45337	2.22669	2.22669
59.38	4.4537	2.22685	2.22685
59.381	4.45403	2.22701	2.22701
59.382	4.45435	2.22718	2.22718
59.383	4.45468	2.22734	2.22734
59.384	4.455	2.2275	2.2275
59.385	4.45533	2.22767	2.22767
59.386	4.45566	2.22783	2.22783
59.387	4.45598	2.22799	2.22799
59.388	4.45631	2.22816	2.22816
59.389	4.45664	2.22832	2.22832
59.39	4.45696	2.22848	2.22848
59.391	4.45729	2.22865	2.22865
59.392	4.45762	2.22881	2.22881
59.393	4.45795	2.22897	2.22897
59.394	4.45827	2.22914	2.22914
59.395	4.4586	2.2293	2.2293
59.396	4.45893	2.22946	2.22946
59.397	4.45925	2.22963	2.22963
59.398	4.45958	2.22979	2.22979
59.399	4.45991	2.22995	2.22995
59.4	4.46024	2.23012	2.23012
59.401	4.46056	2.23028	2.23028
59.402	4.46089	2.23045	2.23045
59.403	4.46122	2.23061	2.23061
59.404	4.46155	2.23077	2.23077
59.405	4.46187	2.23094	2.23094
59.406	4.4622	2.2311	2.2311
59.407	4.46253	2.23126	2.23127
59.408	4.46286	2.23143	2.23143
59.409	4.46319	2.23159	2.23159
59.41	4.46351	2.23176	2.23176
59.411	4.46384	2.23192	2.23192
59.412	4.46417	2.23208	2.23209
59.413	4.4645	2.23225	2.23225
59.414	4.46483	2.23241	2.23241
59.415	4.46515	2.23258	2.23258
59.416	4.46548	2.23274	2.23274
59.417	4.46581	2.23291	2.23291
59.418	4.46614	2.23307	2.23307
59.419	4.46647	2.23323	2.23323
59.42	4.4668	2.2334	2.2334
59.421	4.46713	2.23356	2.23356
59.422	4.46745	2.23373	2.23373
59.423	4.46778	2.23389	2.23389
59.424	4.46811	2.23406	2.23406
59.425	4.46844	2.23422	2.23422
59.426	4.46877	2.23439	2.23439
59.427	4.4691	2.23455	2.23455
59.428	4.46943	2.23471	2.23471
59.429	4.46976	2.23488	2.23488
59.43	4.47009	2.23504	2.23504
59.431	4.47042	2.23521	2.23521
59.432	4.47075	2.23537	2.23537
59.433	4.47107	2.23554	2.23554
59.434	4.4714	2.2357	2.2357
59.435	4.47173	2.23587	2.23587
59.436	4.47206	2.23603	2.23603
59.437	4.47239	2.2362	2.2362
59.438	4.47272	2.23636	2.23636
59.439	4.47305	2.23653	2.23653
59.44	4.47338	2.23669	2.23669
59.441	4.47371	2.23686	2.23686
59.442	4.47404	2.23702	2.23702
59.443	4.47437	2.23719	2.23719
59.444	4.4747	2.23735	2.23735
59.445	4.47503	2.23752	2.23752
59.446	4.47536	2.23768	2.23768
59.447	4.47569	2.23785	2.23785
59.448	4.47602	2.23801	2.23801
59.449	4.47635	2.23818	2.23818
59.45	4.47668	2.23834	2.23834
59.451	4.47701	2.23851	2.23851
59.452	4.47734	2.23867	2.23867
59.453	4.47767	2.23884	2.23884
59.454	4.47801	2.239	2.239
59.455	4.47834	2.23917	2.23917
59.456	4.47867	2.23933	2.23933
59.457	4.479	2.2395	2.2395
59.458	4.47933	2.23966	2.23966
59.459	4.47966	2.23983	2.23983
59.46	4.47999	2.24	2.24
59.461	4.48032	2.24016	2.24016
59.462	4.48065	2.24033	2.24033
59.463	4.48098	2.24049	2.24049
59.464	4.48132	2.24066	2.24066
59.465	4.48165	2.24082	2.24082
59.466	4.48198	2.24099	2.24099
59.467	4.48231	2.24115	2.24115
59.468	4.48264	2.24132	2.24132
59.469	4.48297	2.24149	2.24149
59.47	4.4833	2.24165	2.24165
59.471	4.48364	2.24182	2.24182
59.472	4.48397	2.24198	2.24198
59.473	4.4843	2.24215	2.24215
59.474	4.48463	2.24232	2.24232
59.475	4.48496	2.24248	2.24248
59.476	4.4853	2.24265	2.24265
59.477	4.48563	2.24281	2.24281
59.478	4.48596	2.24298	2.24298
59.479	4.48629	2.24315	2.24315
59.48	4.48662	2.24331	2.24331
59.481	4.48696	2.24348	2.24348
59.482	4.48729	2.24364	2.24364
59.483	4.48762	2.24381	2.24381
59.484	4.48795	2.24398	2.24398
59.485	4.48829	2.24414	2.24414
59.486	4.48862	2.24431	2.24431
59.487	4.48895	2.24448	2.24448
59.488	4.48928	2.24464	2.24464
59.489	4.48962	2.24481	2.24481
59.49	4.48995	2.24497	2.24497
59.491	4.49028	2.24514	2.24514
59.492	4.49061	2.24531	2.24531
59.493	4.49095	2.24547	2.24547
59.494	4.49128	2.24564	2.24564
59.495	4.49161	2.24581	2.24581
59.496	4.49195	2.24597	2.24597
59.497	4.49228	2.24614	2.24614
59.498	4.49261	2.24631	2.24631
59.499	4.49295	2.24647	2.24647
59.5	4.49328	2.24664	2.24664
59.501	4.49361	2.24681	2.24681
59.502	4.49395	2.24697	2.24697
59.503	4.49428	2.24714	2.24714
59.504	4.49461	2.24731	2.24731
59.505	4.49495	2.24747	2.24747
59.506	4.49528	2.24764	2.24764
59.507	4.49562	2.24781	2.24781
59.508	4.49595	2.24797	2.24797
59.509	4.49628	2.24814	2.24814
59.51	4.49662	2.24831	2.24831
59.511	4.49695	2.24848	2.24848
59.512	4.49729	2.24864	2.24864
59.513	4.49762	2.24881	2.24881
59.514	4.49795	2.24898	2.24898
59.515	4.49829	2.24914	2.24914
59.516	4.49862	2.24931	2.24931
59.517	4.49896	2.24948	2.24948
59.518	4.49929	2.24965	2.24965
59.519	4.49963	2.24981	2.24981
59.52	4.49996	2.24998	2.24998
59.521	4.5003	2.25015	2.25015
59.522	4.50063	2.25032	2.25032
59.523	4.50097	2.25048	2.25048
59.524	4.5013	2.25065	2.25065
59.525	4.50164	2.25082	2.25082
59.526	4.50197	2.25098	2.25099
59.527	4.50231	2.25115	2.25115
59.528	4.50264	2.25132	2.25132
59.529	4.50298	2.25149	2.25149
59.53	4.50331	2.25166	2.25166
59.531	4.50365	2.25182	2.25182
59.532	4.50398	2.25199	2.25199
59.533	4.50432	2.25216	2.25216
59.534	4.50465	2.25233	2.25233
59.535	4.50499	2.25249	2.25249
59.536	4.50532	2.25266	2.25266
59.537	4.50566	2.25283	2.25283
59.538	4.50599	2.253	2.253
59.539	4.50633	2.25317	2.25317
59.54	4.50667	2.25333	2.25333
59.541	4.507	2.2535	2.2535
59.542	4.50734	2.25367	2.25367
59.543	4.50767	2.25384	2.25384
59.544	4.50801	2.254	2.254
59.545	4.50835	2.25417	2.25417
59.546	4.50868	2.25434	2.25434
59.547	4.50902	2.25451	2.25451
59.548	4.50935	2.25468	2.25468
59.549	4.50969	2.25485	2.25485
59.55	4.51003	2.25501	2.25501
59.551	4.51036	2.25518	2.25518
59.552	4.5107	2.25535	2.25535
59.553	4.51104	2.25552	2.25552
59.554	4.51137	2.25569	2.25569
59.555	4.51171	2.25586	2.25586
59.556	4.51205	2.25602	2.25602
59.557	4.51238	2.25619	2.25619
59.558	4.51272	2.25636	2.25636
59.559	4.51306	2.25653	2.25653
59.56	4.5134	2.2567	2.2567
59.561	4.51373	2.25687	2.25687
59.562	4.51407	2.25703	2.25703
59.563	4.51441	2.2572	2.2572
59.564	4.51474	2.25737	2.25737
59.565	4.51508	2.25754	2.25754
59.566	4.51542	2.25771	2.25771
59.567	4.51576	2.25788	2.25788
59.568	4.51609	2.25805	2.25805
59.569	4.51643	2.25822	2.25822
59.57	4.51677	2.25838	2.25838
59.571	4.51711	2.25855	2.25855
59.572	4.51744	2.25872	2.25872
59.573	4.51778	2.25889	2.25889
59.574	4.51812	2.25906	2.25906
59.575	4.51846	2.25923	2.25923
59.576	4.5188	2.2594	2.2594
59.577	4.51913	2.25957	2.25957
59.578	4.51947	2.25974	2.25974
59.579	4.51981	2.25991	2.25991
59.58	4.52015	2.26007	2.26007
59.581	4.52049	2.26024	2.26024
59.582	4.52083	2.26041	2.26041
59.583	4.52116	2.26058	2.26058
59.584	4.5215	2.26075	2.26075
59.585	4.52184	2.26092	2.26092
59.586	4.52218	2.26109	2.26109
59.587	4.52252	2.26126	2.26126
59.588	4.52286	2.26143	2.26143
59.589	4.5232	2.2616	2.2616
59.59	4.52353	2.26177	2.26177
59.591	4.52387	2.26194	2.26194
59.592	4.52421	2.26211	2.26211
59.593	4.52455	2.26228	2.26228
59.594	4.52489	2.26245	2.26245
59.595	4.52523	2.26261	2.26261
59.596	4.52557	2.26278	2.26278
59.597	4.52591	2.26295	2.26295
59.598	4.52625	2.26312	2.26312
59.599	4.52659	2.26329	2.26329
59.6	4.52693	2.26346	2.26346
59.601	4.52727	2.26363	2.26363
59.602	4.52761	2.2638	2.2638
59.603	4.52794	2.26397	2.26397
59.604	4.52828	2.26414	2.26414
59.605	4.52862	2.26431	2.26431
59.606	4.52896	2.26448	2.26448
59.607	4.5293	2.26465	2.26465
59.608	4.52964	2.26482	2.26482
59.609	4.52998	2.26499	2.26499
59.61	4.53032	2.26516	2.26516
59.611	4.53066	2.26533	2.26533
59.612	4.531	2.2655	2.2655
59.613	4.53134	2.26567	2.26567
59.614	4.53168	2.26584	2.26584
59.615	4.53202	2.26601	2.26601
59.616	4.53237	2.26618	2.26618
59.617	4.53271	2.26635	2.26635
59.618	4.53305	2.26652	2.26652
59.619	4.53339	2.26669	2.26669
59.62	4.53373	2.26686	2.26686
59.621	4.53407	2.26703	2.26703
59.622	4.53441	2.2672	2.2672
59.623	4.53475	2.26737	2.26738
59.624	4.53509	2.26755	2.26755
59.625	4.53543	2.26772	2.26772
59.626	4.53577	2.26789	2.26789
59.627	4.53611	2.26806	2.26806
59.628	4.53646	2.26823	2.26823
59.629	4.5368	2.2684	2.2684
59.63	4.53714	2.26857	2.26857
59.631	4.53748	2.26874	2.26874
59.632	4.53782	2.26891	2.26891
59.633	4.53816	2.26908	2.26908
59.634	4.5385	2.26925	2.26925
59.635	4.53884	2.26942	2.26942
59.636	4.53919	2.26959	2.26959
59.637	4.53953	2.26976	2.26976
59.638	4.53987	2.26993	2.26994
59.639	4.54021	2.27011	2.27011
59.64	4.54055	2.27028	2.27028
59.641	4.5409	2.27045	2.27045
59.642	4.54124	2.27062	2.27062
59.643	4.54158	2.27079	2.27079
59.644	4.54192	2.27096	2.27096
59.645	4.54226	2.27113	2.27113
59.646	4.54261	2.2713	2.2713
59.647	4.54295	2.27147	2.27147
59.648	4.54329	2.27165	2.27165
59.649	4.54363	2.27182	2.27182
59.65	4.54398	2.27199	2.27199
59.651	4.54432	2.27216	2.27216
59.652	4.54466	2.27233	2.27233
59.653	4.545	2.2725	2.2725
59.654	4.54535	2.27267	2.27267
59.655	4.54569	2.27284	2.27284
59.656	4.54603	2.27302	2.27302
59.657	4.54638	2.27319	2.27319
59.658	4.54672	2.27336	2.27336
59.659	4.54706	2.27353	2.27353
59.66	4.5474	2.2737	2.2737
59.661	4.54775	2.27387	2.27387
59.662	4.54809	2.27405	2.27405
59.663	4.54843	2.27422	2.27422
59.664	4.54878	2.27439	2.27439
59.665	4.54912	2.27456	2.27456
59.666	4.54946	2.27473	2.27473
59.667	4.54981	2.2749	2.2749
59.668	4.55015	2.27508	2.27508
59.669	4.55049	2.27525	2.27525
59.67	4.55084	2.27542	2.27542
59.671	4.55118	2.27559	2.27559
59.672	4.55153	2.27576	2.27576
59.673	4.55187	2.27593	2.27594
59.674	4.55221	2.27611	2.27611
59.675	4.55256	2.27628	2.27628
59.676	4.5529	2.27645	2.27645
59.677	4.55325	2.27662	2.27662
59.678	4.55359	2.2768	2.2768
59.679	4.55393	2.27697	2.27697
59.68	4.55428	2.27714	2.27714
59.681	4.55462	2.27731	2.27731
59.682	4.55497	2.27748	2.27748
59.683	4.55531	2.27766	2.27766
59.684	4.55566	2.27783	2.27783
59.685	4.556	2.278	2.278
59.686	4.55635	2.27817	2.27817
59.687	4.55669	2.27835	2.27835
59.688	4.55704	2.27852	2.27852
59.689	4.55738	2.27869	2.27869
59.69	4.55773	2.27886	2.27886
59.691	4.55807	2.27904	2.27904
59.692	4.55842	2.27921	2.27921
59.693	4.55876	2.27938	2.27938
59.694	4.55911	2.27955	2.27955
59.695	4.55945	2.27973	2.27973
59.696	4.5598	2.2799	2.2799
59.697	4.56014	2.28007	2.28007
59.698	4.56049	2.28024	2.28024
59.699	4.56083	2.28042	2.28042
59.7	4.56118	2.28059	2.28059
59.701	4.56152	2.28076	2.28076
59.702	4.56187	2.28093	2.28093
59.703	4.56222	2.28111	2.28111
59.704	4.56256	2.28128	2.28128
59.705	4.56291	2.28145	2.28145
59.706	4.56325	2.28163	2.28163
59.707	4.5636	2.2818	2.2818
59.708	4.56394	2.28197	2.28197
59.709	4.56429	2.28215	2.28215
59.71	4.56464	2.28232	2.28232
59.711	4.56498	2.28249	2.28249
59.712	4.56533	2.28266	2.28266
59.713	4.56568	2.28284	2.28284
59.714	4.56602	2.28301	2.28301
59.715	4.56637	2.28318	2.28318
59.716	4.56671	2.28336	2.28336
59.717	4.56706	2.28353	2.28353
59.718	4.56741	2.2837	2.2837
59.719	4.56775	2.28388	2.28388
59.72	4.5681	2.28405	2.28405
59.721	4.56845	2.28422	2.28422
59.722	4.5688	2.2844	2.2844
59.723	4.56914	2.28457	2.28457
59.724	4.56949	2.28474	2.28474
59.725	4.56984	2.28492	2.28492
59.726	4.57018	2.28509	2.28509
59.727	4.57053	2.28527	2.28527
59.728	4.57088	2.28544	2.28544
59.729	4.57123	2.28561	2.28561
59.73	4.57157	2.28579	2.28579
59.731	4.57192	2.28596	2.28596
59.732	4.57227	2.28613	2.28613
59.733	4.57262	2.28631	2.28631
59.734	4.57296	2.28648	2.28648
59.735	4.57331	2.28666	2.28666
59.736	4.57366	2.28683	2.28683
59.737	4.57401	2.287	2.287
59.738	4.57435	2.28718	2.28718
59.739	4.5747	2.28735	2.28735
59.74	4.57505	2.28752	2.28752
59.741	4.5754	2.2877	2.2877
59.742	4.57575	2.28787	2.28787
59.743	4.57609	2.28805	2.28805
59.744	4.57644	2.28822	2.28822
59.745	4.57679	2.2884	2.2884
59.746	4.57714	2.28857	2.28857
59.747	4.57749	2.28874	2.28874
59.748	4.57784	2.28892	2.28892
59.749	4.57818	2.28909	2.28909
59.75	4.57853	2.28927	2.28927
59.751	4.57888	2.28944	2.28944
59.752	4.57923	2.28962	2.28962
59.753	4.57958	2.28979	2.28979
59.754	4.57993	2.28996	2.28996
59.755	4.58028	2.29014	2.29014
59.756	4.58063	2.29031	2.29031
59.757	4.58097	2.29049	2.29049
59.758	4.58132	2.29066	2.29066
59.759	4.58167	2.29084	2.29084
59.76	4.58202	2.29101	2.29101
59.761	4.58237	2.29119	2.29119
59.762	4.58272	2.29136	2.29136
59.763	4.58307	2.29154	2.29154
59.764	4.58342	2.29171	2.29171
59.765	4.58377	2.29188	2.29188
59.766	4.58412	2.29206	2.29206
59.767	4.58447	2.29223	2.29223
59.768	4.58482	2.29241	2.29241
59.769	4.58517	2.29258	2.29258
59.77	4.58552	2.29276	2.29276
59.771	4.58587	2.29293	2.29293
59.772	4.58622	2.29311	2.29311
59.773	4.58657	2.29328	2.29328
59.774	4.58692	2.29346	2.29346
59.775	4.58727	2.29363	2.29363
59.776	4.58762	2.29381	2.29381
59.777	4.58797	2.29398	2.29398
59.778	4.58832	2.29416	2.29416
59.779	4.58867	2.29433	2.29433
59.78	4.58902	2.29451	2.29451
59.781	4.58937	2.29468	2.29468
59.782	4.58972	2.29486	2.29486
59.783	4.59007	2.29504	2.29504
59.784	4.59042	2.29521	2.29521
59.785	4.59077	2.29539	2.29539
59.786	4.59112	2.29556	2.29556
59.787	4.59147	2.29574	2.29574
59.788	4.59182	2.29591	2.29591
59.789	4.59218	2.29609	2.29609
59.79	4.59253	2.29626	2.29626
59.791	4.59288	2.29644	2.29644
59.792	4.59323	2.29661	2.29661
59.793	4.59358	2.29679	2.29679
59.794	4.59393	2.29697	2.29697
59.795	4.59428	2.29714	2.29714
59.796	4.59463	2.29732	2.29732
59.797	4.59499	2.29749	2.29749
59.798	4.59534	2.29767	2.29767
59.799	4.59569	2.29784	2.29784
59.8	4.59604	2.29802	2.29802
59.801	4.59639	2.2982	2.2982
59.802	4.59674	2.29837	2.29837
59.803	4.5971	2.29855	2.29855
59.804	4.59745	2.29872	2.29872
59.805	4.5978	2.2989	2.2989
59.806	4.59815	2.29908	2.29908
59.807	4.5985	2.29925	2.29925
59.808	4.59886	2.29943	2.29943
59.809	4.59921	2.2996	2.2996
59.81	4.59956	2.29978	2.29978
59.811	4.59991	2.29996	2.29996
59.812	4.60027	2.30013	2.30013
59.813	4.60062	2.30031	2.30031
59.814	4.60097	2.30049	2.30049
59.815	4.60132	2.30066	2.30066
59.816	4.60168	2.30084	2.30084
59.817	4.60203	2.30101	2.30101
59.818	4.60238	2.30119	2.30119
59.819	4.60273	2.30137	2.30137
59.82	4.60309	2.30154	2.30154
59.821	4.60344	2.30172	2.30172
59.822	4.60379	2.3019	2.3019
59.823	4.60415	2.30207	2.30207
59.824	4.6045	2.30225	2.30225
59.825	4.60485	2.30243	2.30243
59.826	4.60521	2.3026	2.3026
59.827	4.60556	2.30278	2.30278
59.828	4.60591	2.30296	2.30296
59.829	4.60627	2.30313	2.30313
59.83	4.60662	2.30331	2.30331
59.831	4.60697	2.30349	2.30349
59.832	4.60733	2.30366	2.30366
59.833	4.60768	2.30384	2.30384
59.834	4.60803	2.30402	2.30402
59.835	4.60839	2.30419	2.30419
59.836	4.60874	2.30437	2.30437
59.837	4.6091	2.30455	2.30455
59.838	4.60945	2.30472	2.30472
59.839	4.6098	2.3049	2.3049
59.84	4.61016	2.30508	2.30508
59.841	4.61051	2.30526	2.30526
59.842	4.61087	2.30543	2.30543
59.843	4.61122	2.30561	2.30561
59.844	4.61157	2.30579	2.30579
59.845	4.61193	2.30596	2.30596
59.846	4.61228	2.30614	2.30614
59.847	4.61264	2.30632	2.30632
59.848	4.61299	2.3065	2.3065
59.849	4.61335	2.30667	2.30667
59.85	4.6137	2.30685	2.30685
59.851	4.61406	2.30703	2.30703
59.852	4.61441	2.30721	2.30721
59.853	4.61477	2.30738	2.30738
59.854	4.61512	2.30756	2.30756
59.855	4.61548	2.30774	2.30774
59.856	4.61583	2.30792	2.30792
59.857	4.61619	2.30809	2.30809
59.858	4.61654	2.30827	2.30827
59.859	4.6169	2.30845	2.30845
59.86	4.61725	2.30863	2.30863
59.861	4.61761	2.3088	2.3088
59.862	4.61796	2.30898	2.30898
59.863	4.61832	2.30916	2.30916
59.864	4.61867	2.30934	2.30934
59.865	4.61903	2.30952	2.30952
59.866	4.61939	2.30969	2.30969
59.867	4.61974	2.30987	2.30987
59.868	4.6201	2.31005	2.31005
59.869	4.62045	2.31023	2.31023
59.87	4.62081	2.3104	2.3104
59.871	4.62117	2.31058	2.31058
59.872	4.62152	2.31076	2.31076
59.873	4.62188	2.31094	2.31094
59.874	4.62223	2.31112	2.31112
59.875	4.62259	2.3113	2.3113
59.876	4.62295	2.31147	2.31147
59.877	4.6233	2.31165	2.31165
59.878	4.62366	2.31183	2.31183
59.879	4.62402	2.31201	2.31201
59.88	4.62437	2.31219	2.31219
59.881	4.62473	2.31236	2.31236
59.882	4.62509	2.31254	2.31254
59.883	4.62544	2.31272	2.31272
59.884	4.6258	2.3129	2.3129
59.885	4.62616	2.31308	2.31308
59.886	4.62651	2.31326	2.31326
59.887	4.62687	2.31344	2.31344
59.888	4.62723	2.31361	2.31361
59.889	4.62758	2.31379	2.31379
59.89	4.62794	2.31397	2.31397
59.891	4.6283	2.31415	2.31415
59.892	4.62866	2.31433	2.31433
59.893	4.62901	2.31451	2.31451
59.894	4.62937	2.31469	2.31469
59.895	4.62973	2.31486	2.31486
59.896	4.63009	2.31504	2.31504
59.897	4.63044	2.31522	2.31522
59.898	4.6308	2.3154	2.3154
59.899	4.63116	2.31558	2.31558
59.9	4.63152	2.31576	2.31576
59.901	4.63188	2.31594	2.31594
59.902	4.63223	2.31612	2.31612
59.903	4.63259	2.3163	2.3163
59.904	4.63295	2.31647	2.31647
59.905	4.63331	2.31665	2.31665
59.906	4.63367	2.31683	2.31683
59.907	4.63402	2.31701	2.31701
59.908	4.63438	2.31719	2.31719
59.909	4.63474	2.31737	2.31737
59.91	4.6351	2.31755	2.31755
59.911	4.63546	2.31773	2.31773
59.912	4.63582	2.31791	2.31791
59.913	4.63617	2.31809	2.31809
59.914	4.63653	2.31827	2.31827
59.915	4.63689	2.31845	2.31845
59.916	4.63725	2.31863	2.31863
59.917	4.63761	2.3188	2.3188
59.918	4.63797	2.31898	2.31898
59.919	4.63833	2.31916	2.31916
59.92	4.63869	2.31934	2.31934
59.921	4.63905	2.31952	2.31952
59.922	4.63941	2.3197	2.3197
59.923	4.63976	2.31988	2.31988
59.924	4.64012	2.32006	2.32006
59.925	4.64048	2.32024	2.32024
59.926	4.64084	2.32042	2.32042
59.927	4.6412	2.3206	2.3206
59.928	4.64156	2.32078	2.32078
59.929	4.64192	2.32096	2.32096
59.93	4.64228	2.32114	2.32114
59.931	4.64264	2.32132	2.32132
59.932	4.643	2.3215	2.3215
59.933	4.64336	2.32168	2.32168
59.934	4.64372	2.32186	2.32186
59.935	4.64408	2.32204	2.32204
59.936	4.64444	2.32222	2.32222
59.937	4.6448	2.3224	2.3224
59.938	4.64516	2.32258	2.32258
59.939	4.64552	2.32276	2.32276
59.94	4.64588	2.32294	2.32294
59.941	4.64624	2.32312	2.32312
59.942	4.6466	2.3233	2.3233
59.943	4.64696	2.32348	2.32348
59.944	4.64732	2.32366	2.32366
59.945	4.64768	2.32384	2.32384
59.946	4.64804	2.32402	2.32402
59.947	4.6484	2.3242	2.3242
59.948	4.64877	2.32438	2.32438
59.949	4.64913	2.32456	2.32456
59.95	4.64949	2.32474	2.32474
59.951	4.64985	2.32492	2.32492
59.952	4.65021	2.3251	2.3251
59.953	4.65057	2.32529	2.32529
59.954	4.65093	2.32547	2.32547
59.955	4.65129	2.32565	2.32565
59.956	4.65165	2.32583	2.32583
59.957	4.65202	2.32601	2.32601
59.958	4.65238	2.32619	2.32619
59.959	4.65274	2.32637	2.32637
59.96	4.6531	2.32655	2.32655
59.961	4.65346	2.32673	2.32673
59.962	4.65382	2.32691	2.32691
59.963	4.65418	2.32709	2.32709
59.964	4.65455	2.32727	2.32727
59.965	4.65491	2.32745	2.32745
59.966	4.65527	2.32763	2.32763
59.967	4.65563	2.32782	2.32782
59.968	4.65599	2.328	2.328
59.969	4.65636	2.32818	2.32818
59.97	4.65672	2.32836	2.32836
59.971	4.65708	2.32854	2.32854
59.972	4.65744	2.32872	2.32872
59.973	4.6578	2.3289	2.3289
59.974	4.65817	2.32908	2.32908
59.975	4.65853	2.32926	2.32926
59.976	4.65889	2.32945	2.32945
59.977	4.65925	2.32963	2.32963
59.978	4.65962	2.32981	2.32981
59.979	4.65998	2.32999	2.32999
59.98	4.66034	2.33017	2.33017
59.981	4.66071	2.33035	2.33035
59.982	4.66107	2.33053	2.33053
59.983	4.66143	2.33072	2.33072
59.984	4.66179	2.3309	2.3309
59.985	4.66216	2.33108	2.33108
59.986	4.66252	2.33126	2.33126
59.987	4.66288	2.33144	2.33144
59.988	4.66325	2.33162	2.33162
59.989	4.66361	2.33181	2.33181
59.99	4.66397	2.33199	2.33199
59.991	4.66434	2.33217	2.33217
59.992	4.6647	2.33235	2.33235
59.993	4.66506	2.33253	2.33253
59.994	4.66543	2.33271	2.33271
59.995	4.66579	2.3329	2.3329
59.996	4.66616	2.33308	2.33308
59.997	4.66652	2.33326	2.33326
59.998	4.66688	2.33344	2.33344
[truncated: 2,002 more rows]
