# Supplementary material for: Ohm’s law of electromagnetic ideal fluids: impedance-governed supercoupling in complex near-zero-index networks
Source: Nat Commun. 2026 Jun 2;17:7131. doi: 10.1038/s41467-026-73657-1 (PMC13396760; doi:10.1038/s41467-026-73657-1)
Supplement: Supplementary file 5 — Supplementary Data 3 [file 41467_2026_73657_MOESM5_ESM.zip › FigS5h.xlsx]

## Sheet: Sheet1
Angle(°）	Single Angennta Without Ampfiler	Angennta Array Without Ampfiler	Single Angennta With Ampfiler	Angennta Array With Ampfiler
0	-1.91322	5.46284	12.7764	18.4729
1	-1.9089	5.45297	12.7741	18.4629
2	-1.89566	5.42325	12.767	18.433
3	-1.8735	5.37363	12.7552	18.3831
4	-1.84249	5.30401	12.7386	18.3132
5	-1.8027	5.21427	12.7168	18.2231
6	-1.75426	5.10423	12.6899	18.1128
7	-1.69738	4.97368	12.6575	17.9821
8	-1.63233	4.82238	12.6195	17.8308
9	-1.5595	4.65006	12.5755	17.6589
10	-1.47939	4.4564	12.5254	17.4661
11	-1.39261	4.24106	12.4689	17.2522
12	-1.29992	4.00366	12.4058	17.017
13	-1.20221	3.7438	12.3359	16.7603
14	-1.10048	3.46106	12.259	16.4817
15	-0.99589	3.155	12.175	16.1812
16	-0.88967	2.82515	12.0838	15.8583
17	-0.78317	2.47106	11.9853	15.5128
18	-0.67778	2.09226	11.8795	15.1444
19	-0.57498	1.6883	11.7665	14.7528
20	-0.47624	1.25875	11.6463	14.3377
21	-0.38306	0.80318	11.5191	13.8986
22	-0.29691	0.32123	11.3851	13.4352
23	-0.21922	-0.18743	11.2448	12.9473
24	-0.15136	-0.72309	11.0986	12.4343
25	-0.09463	-1.28598	10.9472	11.8961
26	-0.05024	-1.87631	10.7913	11.3324
27	-0.01927	-2.49425	10.6321	10.743
28	-0.00268	-3.14002	10.471	10.1279
29	-0.00127	-3.8139	10.3094	9.48697
30	-0.01568	-4.51636	10.1495	8.82031
31	-0.04637	-5.24816	9.99348	8.12778
32	-0.09356	-6.01056	9.84381	7.40894
33	-0.15726	-6.80549	9.70295	6.6627
34	-0.2372	-7.6359	9.57317	5.88688
35	-0.33283	-8.50607	9.45615	5.07765
36	-0.44327	-9.42207	9.35268	4.22888
37	-0.5673	-10.3924	9.26228	3.33147
38	-0.70335	-11.4284	9.18304	2.37268
39	-0.84947	-12.5457	9.1115	1.33557
40	-1.00334	-13.7654	9.04281	0.19875
41	-1.16229	-15.1158	8.97101	-1.06325
42	-1.3234	-16.6358	8.88949	-2.47747
43	-1.48351	-18.3782	8.79153	-4.06364
44	-1.63941	-20.4123	8.67083	-5.80618
45	-1.78797	-22.8069	8.5221	-7.57723
46	-1.92629	-25.5024	8.34154	-8.99602
47	-2.05196	-27.7346	8.12734	-9.47309
48	-2.16315	-27.6884	7.88012	-8.85124
49	-2.25885	-25.6446	7.60319	-7.64826
50	-2.33889	-23.3681	7.30266	-6.37075
51	-2.40398	-21.4366	6.98723	-5.23513
52	-2.45568	-19.8688	6.66747	-4.29134
53	-2.4963	-18.5954	6.35453	-3.52924
54	-2.52868	-17.5524	6.05855	-2.92173
55	-2.55609	-16.6918	5.78685	-2.43947
56	-2.582	-15.9787	5.54291	-2.0561
57	-2.60993	-15.3874	5.3263	-1.75043
58	-2.6433	-14.8986	5.13404	-1.50757
59	-2.6853	-14.4977	4.96277	-1.31903
60	-2.73884	-14.1734	4.81101	-1.18184
61	-2.80644	-13.9171	4.68065	-1.0964
62	-2.89017	-13.722	4.5769	-1.06368
63	-2.99163	-13.5826	4.50658	-1.08197
64	-3.11187	-13.4945	4.47489	-1.14393
65	-3.2514	-13.4541	4.48193	-1.23459
66	-3.41007	-13.4582	4.52046	-1.33107
67	-3.5871	-13.5035	4.57588	-1.40558
68	-3.78101	-13.5866	4.62872	-1.43194
69	-3.98965	-13.7034	4.65834	-1.39452
70	-4.2102	-13.8492	4.64668	-1.2951
71	-4.43926	-14.0182	4.58125	-1.15361
72	-4.67302	-14.2035	4.45717	-1.00208
73	-4.90743	-14.3974	4.27837	-0.87547
74	-5.13852	-14.5914	4.05796	-0.80381
75	-5.36273	-14.7772	3.81715	-0.80743
76	-5.57718	-14.9472	3.58188	-0.8946
77	-5.77997	-15.0958	3.37675	-1.06056
78	-5.97036	-15.2201	3.21735	-1.28722
79	-6.1487	-15.3202	3.10436	-1.5443
80	-6.31633	-15.3995	3.02287	-1.79365
81	-6.47524	-15.4639	2.94737	-1.99832
82	-6.62777	-15.5208	2.84983	-2.13499
83	-6.77611	-15.5785	2.70718	-2.20383
84	-6.92204	-15.6447	2.50637	-2.2292
85	-7.06659	-15.7259	2.2473	-2.25073
86	-7.20996	-15.8269	1.94385	-2.31065
87	-7.35145	-15.9505	1.62287	-2.44364
88	-7.48961	-16.0976	1.31985	-2.67086
89	-7.62249	-16.2667	1.06997	-2.99645
90	-7.74796	-16.4549	0.89627	-3.40416
91	-7.86409	-16.6574	0.8002	-3.85406
92	-7.96955	-16.8686	0.76079	-4.28233
93	-8.06389	-17.0824	0.74259	-4.61211
94	-8.1477	-17.293	0.70701	-4.78074
95	-8.22263	-17.4957	0.62121	-4.77242
96	-8.2912	-17.6875	0.46253	-4.62907
97	-8.35662	-17.8674	0.21975	-4.42873
98	-8.42238	-18.0366	-0.10648	-4.25269
99	-8.49193	-18.1978	-0.50294	-4.16492
100	-8.56843	-18.3551	-0.94236	-4.20676
101	-8.65446	-18.5131	-1.38267	-4.39855
102	-8.75187	-18.6759	-1.77026	-4.74101
103	-8.86175	-18.8471	-2.05158	-5.21284
104	-8.9843	-19.0293	-2.19245	-5.76416
105	-9.11893	-19.2236	-2.19541	-6.3104
106	-9.26424	-19.4302	-2.10115	-6.74013
107	-9.41816	-19.6482	-1.9727	-6.95348
108	-9.57797	-19.8762	-1.87486	-6.91999
109	-9.74052	-20.1123	-1.86041	-6.70113
110	-9.90231	-20.3543	-1.9644	-6.41081
111	-10.0598	-20.6	-2.20204	-6.15972
112	-10.2095	-20.8466	-2.56552	-6.02792
113	-10.3484	-21.0907	-3.01735	-6.06421
114	-10.474	-21.327	-3.48228	-6.29415
115	-10.5849	-21.5481	-3.84941	-6.72603
116	-10.6803	-21.7432	-4.00442	-7.35084
117	-10.7609	-21.899	-3.89168	-8.13416
118	-10.8278	-21.9998	-3.55332	-8.99882
119	-10.8834	-22.0306	-3.09839	-9.80559
120	-10.9301	-21.9801	-2.63965	-10.3647
121	-10.9708	-21.8448	-2.25617	-10.5244
122	-11.0083	-21.6304	-1.98847	-10.2876
123	-11.0453	-21.352	-1.84693	-9.8035
124	-11.0841	-21.0311	-1.82052	-9.2469
125	-11.1267	-20.6919	-1.88314	-8.73672
126	-11.1749	-20.358	-1.99911	-8.32907
127	-11.2303	-20.0506	-2.13012	-8.03743
128	-11.2947	-19.7874	-2.24414	-7.8504
129	-11.3702	-19.5827	-2.32407	-7.74268
130	-11.459	-19.4478	-2.37189	-7.6822
131	-11.5641	-19.3919	-2.40561	-7.63646
132	-11.689	-19.4222	-2.45099	-7.57925
133	-11.8374	-19.5447	-2.53256	-7.49685
134	-12.0133	-19.7639	-2.66722	-7.39114
135	-12.2209	-20.0827	-2.8613	-7.27815
136	-12.4641	-20.501	-3.11022	-7.18296
137	-12.7461	-21.014	-3.4001	-7.13339
138	-13.0692	-21.6072	-3.71077	-7.15482
139	-13.4341	-22.2506	-4.02009	-7.26676
140	-13.8392	-22.8893	-4.30854	-7.48044
141	-14.2799	-23.437	-4.56283	-7.79614
142	-14.748	-23.7857	-4.77672	-8.19895
143	-15.2302	-23.8429	-4.94877	-8.65255
144	-15.7085	-23.585	-5.07814	-9.09294
145	-16.1604	-23.0728	-5.1611	-9.42978
146	-16.5614	-22.4129	-5.19029	-9.56792
147	-16.8896	-21.7067	-5.15759	-9.45039
148	-17.1315	-21.0263	-5.05953	-9.0928
149	-17.2856	-20.4152	-4.90219	-8.57284
150	-17.3647	-19.8961	-4.70289	-7.98705
151	-17.3918	-19.48	-4.48771	-7.4158
152	-17.3958	-19.1712	-4.28664	-6.91245
153	-17.406	-18.9712	-4.12888	-6.5074
154	-17.4491	-18.8799	-4.03989	-6.21575
155	-17.5476	-18.8975	-4.04034	-6.0437
156	-17.7202	-19.0246	-4.14646	-5.99279
157	-17.983	-19.2623	-4.37092	-6.06239
158	-18.3501	-19.6132	-4.72388	-6.25104
159	-18.8353	-20.0808	-5.21361	-6.55713
160	-19.4534	-20.6697	-5.84653	-6.97876
161	-20.2206	-21.3848	-6.62605	-7.51293
162	-21.1561	-22.2306	-7.54876	-8.15359
163	-22.281	-23.2071	-8.59561	-8.88763
164	-23.6144	-24.3031	-9.71356	-9.6879
165	-25.1568	-25.4802	-10.786	-10.5023
166	-26.8379	-26.6447	-11.6112	-11.2421
167	-28.3881	-27.6168	-11.9575	-11.7828
168	-29.2209	-28.1541	-11.7302	-12.0007
169	-28.8587	-28.1005	-11.0618	-11.8425
170	-27.6236	-27.5356	-10.1828	-11.3646
171	-26.1453	-26.6935	-9.27181	-10.6916
172	-24.7637	-25.7833	-8.42406	-9.94675
173	-23.5795	-24.9257	-7.67851	-9.21652
174	-22.6012	-24.1737	-7.04583	-8.5509
175	-21.8119	-23.5454	-6.52446	-7.97495
176	-21.191	-23.0432	-6.10851	-7.49958
177	-20.7203	-22.6636	-5.79126	-7.12852
178	-20.3859	-22.4021	-5.56665	-6.86229
179	-20.1776	-22.2546	-5.42996	-6.70031
180	-20.0887	-22.2186	-5.37796	-6.64196
181	-20.1158	-22.2934	-5.40902	-6.68717
182	-20.2582	-22.4801	-5.5231	-6.83654
183	-20.5181	-22.7818	-5.72171	-7.09129
184	-20.9007	-23.2034	-6.00776	-7.45281
185	-21.4137	-23.7508	-6.38535	-7.92175
186	-22.0675	-24.429	-6.85932	-8.49604
187	-22.8732	-25.2384	-7.43414	-9.1671
188	-23.8386	-26.1638	-8.11154	-9.9129
189	-24.9558	-27.1529	-8.88518	-10.6865
190	-26.1694	-28.078	-9.72989	-11.4019
191	-27.3109	-28.7034	-10.5822	-11.9297
192	-28.0323	-28.757	-11.3149	-12.1299
193	-27.947	-28.1529	-11.7355	-11.93
194	-27.0407	-27.0856	-11.6666	-11.3803
195	-25.691	-25.833	-11.0868	-10.6147
196	-24.257	-24.5857	-10.1539	-9.77023
197	-22.9178	-23.4348	-9.07448	-8.94304
198	-21.7339	-22.4136	-7.99895	-8.188
199	-20.7153	-21.5295	-7.00919	-7.5324
200	-19.8542	-20.7793	-6.14226	-6.98832
201	-19.1381	-20.1574	-5.41207	-6.56041
202	-18.5545	-19.6576	-4.82198	-6.25019
203	-18.0915	-19.275	-4.37085	-6.05822
204	-17.7378	-19.006	-4.0556	-5.985
205	-17.4823	-18.8484	-3.87194	-6.03119
206	-17.313	-18.8012	-3.81397	-6.19707
207	-17.2158	-18.8645	-3.87311	-6.48142
208	-17.1732	-19.0394	-4.03631	-6.87912
209	-17.1634	-19.3272	-4.28368	-7.37724
210	-17.16	-19.7284	-4.58588	-7.94864
211	-17.1328	-20.2415	-4.90262	-8.54374
212	-17.0512	-20.8594	-5.18453	-9.08441
213	-16.8901	-21.5639	-5.3813	-9.47115
214	-16.6351	-22.3164	-5.45576	-9.6161
215	-16.2873	-23.0458	-5.3971	-9.49138
216	-15.8616	-23.6422	-5.22379	-9.14855
217	-15.3827	-23.9759	-4.97329	-8.68691
218	-14.8781	-23.9583	-4.68636	-8.20538
219	-14.373	-23.6016	-4.39522	-7.77596
220	-13.8881	-23.0104	-4.11893	-7.44056
221	-13.4383	-22.3141	-3.86437	-7.21737
222	-13.0331	-21.6149	-3.63006	-7.10742
223	-12.6777	-20.9757	-3.41082	-7.09882
224	-12.374	-20.4293	-3.20194	-7.16919
225	-12.1209	-19.9901	-3.0019	-7.28804
226	-11.9151	-19.6622	-2.81308	-7.42085
227	-11.7517	-19.4443	-2.64047	-7.53616
228	-11.6247	-19.332	-2.4893	-7.61457
229	-11.5269	-19.3192	-2.36248	-7.65584
230	-11.4509	-19.398	-2.25908	-7.6798
231	-11.3894	-19.5589	-2.1744	-7.72053
232	-11.3357	-19.79	-2.10194	-7.81713
233	-11.2845	-20.0768	-2.03694	-8.00522
234	-11.232	-20.4012	-1.98022	-8.31019
235	-11.1763	-20.7421	-1.94058	-8.74025
236	-11.1172	-21.0759	-1.93468	-9.27547
237	-11.0558	-21.3785	-1.98405	-9.84985
238	-10.9938	-21.6285	-2.11009	-10.3331
239	-10.9332	-21.8104	-2.32804	-10.5457
240	-10.8752	-21.9172	-2.63974	-10.3507
241	-10.8198	-21.9506	-3.02484	-9.76769
242	-10.7659	-21.9187	-3.43124	-8.95852
243	-10.7106	-21.833	-3.77169	-8.10715
244	-10.6501	-21.7051	-3.94208	-7.34264
245	-10.5797	-21.5442	-3.87056	-6.73465
246	-10.4948	-21.3572	-3.56695	-6.31362
247	-10.3918	-21.1486	-3.1193	-6.08697
248	-10.2686	-20.9216	-2.64185	-6.04641
249	-10.1254	-20.6797	-2.22861	-6.1678
250	-9.96473	-20.4269	-1.93746	-6.40536
251	-9.79112	-20.1684	-1.79275	-6.68383
252	-9.61058	-19.9103	-1.79085	-6.8982
253	-9.42971	-19.6586	-1.90236	-6.93775
254	-9.25498	-19.4192	-2.07165	-6.73794
255	-9.09202	-19.1965	-2.21988	-6.32138
256	-8.94512	-18.9932	-2.26083	-5.78164
257	-8.81695	-18.8097	-2.13291	-5.22893
258	-8.70842	-18.6442	-1.82938	-4.75012
259	-8.61864	-18.4927	-1.39915	-4.39837
260	-8.5451	-18.3493	-0.91729	-4.19804
261	-8.48389	-18.2069	-0.45294	-4.15075
262	-8.43004	-18.0585	-0.0536	-4.23771
263	-8.37801	-17.8978	0.25633	-4.41807
264	-8.3223	-17.7206	0.47142	-4.62673
265	-8.25804	-17.5256	0.60092	-4.77929
266	-8.18153	-17.3146	0.66571	-4.79346
267	-8.09072	-17.0923	0.69563	-4.62447
268	-7.9853	-16.8654	0.72579	-4.28885
269	-7.86662	-16.642	0.79049	-3.85276
270	-7.73729	-16.4296	0.91515	-3.39661
271	-7.60065	-16.2354	1.10916	-2.98615
272	-7.46013	-16.0644	1.36358	-2.66157
273	-7.31871	-15.9198	1.65525	-2.43821
274	-7.17851	-15.8025	1.95503	-2.31049
275	-7.04045	-15.7108	2.23587	-2.25547
276	-6.90421	-15.6407	2.47832	-2.23683
277	-6.76827	-15.5859	2.67304	-2.21131
278	-6.6301	-15.5384	2.82129	-2.1394
279	-6.48657	-15.4893	2.93399	-1.9981
280	-6.33432	-15.4291	3.02938	-1.78924
281	-6.17034	-15.35	3.1291	-1.53776
282	-5.9924	-15.246	3.25268	-1.28117
283	-5.79939	-15.1145	3.4118	-1.05717
284	-5.59162	-14.9566	3.60652	-0.89499
285	-5.37076	-14.7766	3.82543	-0.81154
286	-5.13967	-14.5816	4.04944	-0.81051
287	-4.90215	-14.3803	4.2573	-0.88292
288	-4.66247	-14.1816	4.43059	-1.00817
289	-4.42507	-13.9943	4.55686	-1.15655
290	-4.19416	-13.826	4.63108	-1.29407
291	-3.9735	-13.6831	4.65574	-1.39009
292	-3.76627	-13.5709	4.64014	-1.42593
293	-3.57494	-13.4936	4.59886	-1.40039
294	-3.40126	-13.4545	4.54955	-1.32878
295	-3.2463	-13.4566	4.51003	-1.23622
296	-3.11048	-13.5025	4.49515	-1.14933
297	-2.99361	-13.5952	4.5144	-1.08997
298	-2.89495	-13.7379	4.57112	-1.07256
299	-2.81327	-13.935	4.66364	-1.10433
300	-2.7469	-14.1916	4.78767	-1.18726
301	-2.69374	-14.5147	4.93895	-1.32099
302	-2.65133	-14.9131	5.11496	-1.50582
303	-2.6169	-15.3983	5.31537	-1.74547
304	-2.58739	-15.9849	5.54117	-2.04897
305	-2.55958	-16.6925	5.7931	-2.43151
306	-2.53014	-17.5469	6.06999	-2.91429
307	-2.49579	-18.583	6.36776	-3.52347
308	-2.45344	-19.8488	6.67934	-4.28804
309	-2.40035	-21.4077	6.99553	-5.23476
310	-2.3343	-23.3282	7.30631	-6.37347
311	-2.25375	-25.5904	7.60221	-7.65396
312	-2.15797	-27.6222	7.87533	-8.85949
313	-2.04704	-27.6807	8.12006	-9.48292
314	-1.92193	-25.47	8.33324	-9.006
315	-1.78433	-22.784	8.51421	-7.58641
316	-1.63657	-20.3927	8.66451	-5.81431
317	-1.48145	-18.3603	8.78757	-4.07055
318	-1.32205	-16.6191	8.88826	-2.48303
319	-1.16154	-15.1006	8.97249	-1.06736
320	-1.00304	-13.7518	9.04661	0.19609
321	-0.84948	-12.534	9.11697	1.33427
322	-0.70353	-11.4186	9.18938	2.37255
323	-0.56752	-10.3845	9.26866	3.33225
324	-0.44343	-9.41616	9.35833	4.23028
325	-0.33286	-8.50194	9.46049	5.07937
326	-0.23705	-7.63336	9.57584	5.88865
327	-0.15689	-6.80433	9.70382	6.66432
328	-0.09296	-6.01053	9.84296	7.41027
329	-0.04553	-5.24904	9.99117	8.12875
330	-0.01462	-4.51791	10.1461	8.82089
331	0	-3.81594	10.3053	9.4872
332	-0.00122	-3.14238	10.4665	10.1278
333	-0.01766	-2.49679	10.6277	10.7427
334	-0.04849	-1.87891	10.7872	11.3319
335	-0.09277	-1.28857	10.9435	11.8955
336	-0.1494	-0.72559	11.0955	12.4337
337	-0.21718	-0.18981	11.2423	12.9467
338	-0.29481	0.31899	11.3833	13.4347
339	-0.38092	0.8011	11.5178	13.8981
340	-0.47405	1.25683	11.6456	14.3372
341	-0.57275	1.68655	11.7663	14.7525
342	-0.67553	2.09066	11.8798	15.1441
343	-0.78088	2.4696	11.9859	15.5126
344	-0.88737	2.82382	12.0846	15.8581
345	-0.99357	3.15379	12.1759	16.181
346	-1.09816	3.45996	12.26	16.4816
347	-1.19989	3.7428	12.3368	16.7602
348	-1.29763	4.00275	12.4066	17.017
349	-1.39037	4.24023	12.4696	17.2522
350	-1.47722	4.45566	12.526	17.4661
351	-1.55744	4.6494	12.576	17.6589
352	-1.6304	4.82179	12.6198	17.8308
353	-1.6956	4.97316	12.6578	17.9821
354	-1.75267	5.10378	12.6901	18.1127
355	-1.80133	5.2139	12.717	18.2231
356	-1.84136	5.30372	12.7386	18.3131
357	-1.87263	5.37341	12.7553	18.3831
358	-1.89507	5.4231	12.7671	18.433
359	-1.90861	5.45289	12.7741	18.4629
360	-1.91322	5.46284	12.7764	18.4729
