# Supplementary material for: Ohm’s law of electromagnetic ideal fluids: impedance-governed supercoupling in complex near-zero-index networks
Source: Nat Commun. 2026 Jun 2;17:7131. doi: 10.1038/s41467-026-73657-1 (PMC13396760; doi:10.1038/s41467-026-73657-1)
Supplement: Supplementary file 5 — Supplementary Data 3 [file 41467_2026_73657_MOESM5_ESM.zip › FigS6q.xlsx]

## Sheet: Sheet1
Freq [GHz] /10GHz	R	T
9.5	0.30612	0.69388
9.505	0.33644	0.66356
9.51	0.38901	0.61099
9.515	0.5606	0.4394
9.52	0.17015	0.82985
9.525	0.20561	0.79439
9.53	0.25703	0.74297
9.535	0.28537	0.71463
9.54	0.30507	0.69493
9.545	0.32055	0.67945
9.55	0.33359	0.66641
9.555	0.34503	0.65497
9.56	0.35532	0.64468
9.565	0.36474	0.63526
9.57	0.37345	0.62655
9.575	0.38159	0.61841
9.58	0.38922	0.61078
9.585	0.39641	0.60359
9.59	0.40322	0.59678
9.595	0.40969	0.59031
9.6	0.41584	0.58416
9.605	0.42172	0.57828
9.61	0.42735	0.57265
9.615	0.43277	0.56723
9.62	0.438	0.562
9.625	0.44308	0.55692
9.63	0.44806	0.55194
9.635	0.453	0.547
9.64	0.45798	0.54202
9.645	0.4631	0.5369
9.65	0.46856	0.53144
9.655	0.47462	0.52538
9.66	0.48177	0.51823
9.665	0.49093	0.50907
9.67	0.50402	0.49598
9.675	0.52589	0.47411
9.68	0.57294	0.42706
9.685	0.74829	0.25171
9.69	0.07307	0.92693
9.695	0.30194	0.69806
9.7	0.35776	0.64224
9.705	0.37919	0.62081
9.71	0.38853	0.61147
9.715	0.39173	0.60827
9.72	0.39095	0.60905
9.725	0.38704	0.61296
9.73	0.38039	0.61961
9.735	0.37134	0.62866
9.74	0.36064	0.63936
9.745	0.3507	0.6493
9.75	0.34895	0.65105
9.755	0.37696	0.62304
9.76	0.48576	0.51424
9.765	0.71998	0.28002
9.77	0.9446	0.0554
9.775	0.99897	0.00103
9.78	0.95566	0.04434
9.785	0.89689	0.10311
9.79	0.84678	0.15322
9.795	0.80781	0.19219
9.8	0.77791	0.22209
9.805	0.75478	0.24522
9.81	0.73662	0.26338
9.815	0.72214	0.27786
9.82	0.71043	0.28957
9.825	0.70084	0.29916
9.83	0.69289	0.30711
9.835	0.68624	0.31376
9.84	0.68062	0.31938
9.845	0.67585	0.32415
9.85	0.67176	0.32824
9.855	0.66825	0.33175
9.86	0.66522	0.33478
9.865	0.6626	0.3374
9.87	0.66035	0.33965
9.875	0.6584	0.3416
9.88	0.65675	0.34325
9.885	0.65536	0.34464
9.89	0.65423	0.34577
9.895	0.65334	0.34666
9.9	0.65271	0.34729
9.905	0.65236	0.34764
9.91	0.6523	0.3477
9.915	0.65258	0.34742
9.92	0.65326	0.34674
9.925	0.6544	0.3456
9.93	0.65612	0.34388
9.935	0.65855	0.34145
9.94	0.66187	0.33813
9.945	0.66631	0.33369
9.95	0.6722	0.3278
9.955	0.67997	0.32003
9.96	0.69017	0.30983
9.965	0.70354	0.29646
9.97	0.72106	0.27894
9.975	0.7439	0.2561
9.98	0.77341	0.22659
9.985	0.81078	0.18922
9.99	0.85624	0.14376
9.995	0.90744	0.09256
10	0.95714	0.04286
10.005	0.9922	0.0078
10.01	0.99806	0.00194
10.015	0.96931	0.03069
10.02	0.91747	0.08253
10.025	0.87008	0.12992
10.03	0.87408	0.12592
10.035	0.97395	0.02605
10.04	0.94219	0.05781
10.045	0.72392	0.27608
10.05	0.55244	0.44756
10.055	0.4263	0.5737
10.06	0.31894	0.68106
10.065	0.21868	0.78132
10.07	0.12469	0.87531
10.075	0.04765	0.95235
10.08	0.01336	0.98664
10.085	0.05849	0.94151
10.09	0.20263	0.79737
10.095	0.41304	0.58696
10.1	0.62173	0.37827
10.105	0.78201	0.21799
10.11	0.88645	0.11355
10.115	0.9475	0.0525
10.12	0.97997	0.02003
10.125	0.99501	0.00499
10.13	0.99983	0.00016856
10.135	0.99882	0.00118
10.14	0.9946	0.0054
10.145	0.98871	0.01129
10.15	0.98206	0.01794
10.155	0.9752	0.0248
10.16	0.96842	0.03158
10.165	0.96192	0.03808
10.17	0.95578	0.04422
10.175	0.95005	0.04996
10.18	0.94474	0.05526
10.185	0.93985	0.06015
10.19	0.93538	0.06462
10.195	0.93129	0.06871
10.2	0.92759	0.07241
10.205	0.92423	0.07577
10.21	0.92121	0.07879
10.215	0.9185	0.0815
10.22	0.91609	0.08391
10.225	0.91395	0.08605
10.23	0.91208	0.08792
10.235	0.91046	0.08954
10.24	0.90908	0.09092
10.245	0.90792	0.09208
10.25	0.90697	0.09303
10.255	0.90624	0.09376
10.26	0.9057	0.0943
10.265	0.90536	0.09464
10.27	0.90521	0.09479
10.275	0.90525	0.09475
10.28	0.90547	0.09453
10.285	0.90586	0.09414
10.29	0.90644	0.09356
10.295	0.90719	0.09281
10.3	0.90813	0.09187
10.305	0.90924	0.09076
10.31	0.91053	0.08947
10.315	0.91201	0.08799
10.32	0.91367	0.08633
10.325	0.91553	0.08447
10.33	0.91758	0.08242
10.335	0.91983	0.08017
10.34	0.92229	0.07771
10.345	0.92497	0.07503
10.35	0.92786	0.07214
10.355	0.93098	0.06903
10.36	0.93432	0.06568
10.365	0.93791	0.06209
10.37	0.94173	0.05827
10.375	0.9458	0.0542
10.38	0.95011	0.04989
10.385	0.95465	0.04535
10.39	0.95941	0.04059
10.395	0.96436	0.03564
10.4	0.96946	0.03054
10.405	0.97466	0.02534
10.41	0.97986	0.02014
10.415	0.98495	0.01506
10.42	0.98974	0.01026
10.425	0.994	0.006
10.43	0.99742	0.00258
10.435	0.99955	0.00044791
10.44	0.99986	0.00014001
10.445	0.99766	0.00234
10.45	0.99213	0.00787
10.455	0.98236	0.01764
10.46	0.96745	0.03255
10.465	0.94665	0.05335
10.47	0.91956	0.08044
10.475	0.88641	0.11359
10.48	0.84816	0.15184
10.485	0.80652	0.19348
10.49	0.76367	0.23633
10.495	0.72181	0.27819
10.5	0.68275	0.31725
