# Supplementary material for: Ohm’s law of electromagnetic ideal fluids: impedance-governed supercoupling in complex near-zero-index networks
Source: Nat Commun. 2026 Jun 2;17:7131. doi: 10.1038/s41467-026-73657-1 (PMC13396760; doi:10.1038/s41467-026-73657-1)
Supplement: Supplementary file 5 — Supplementary Data 3 [file 41467_2026_73657_MOESM5_ESM.zip › FigS6r.xlsx]

## Sheet: Sheet1
Freq [GHz] /10GHz	R	T
9.5	0.00042195	0.99958
9.52	0.00042371	0.99958
9.54	0.00042547	0.99957
9.56	0.00042724	0.99957
9.58	0.00042902	0.99957
9.6	0.00043079	0.99957
9.62	0.00043257	0.99957
9.64	0.00043436	0.99957
9.66	0.00043615	0.99956
9.68	0.00043794	0.99956
9.7	0.00043973	0.99956
9.72	0.00044153	0.99956
9.74	0.00044333	0.99956
9.76	0.00044514	0.99955
9.78	0.00044694	0.99955
9.8	0.00044876	0.99955
9.82	0.00045057	0.99955
9.84	0.00045239	0.99955
9.86	0.00045422	0.99955
9.88	0.00045604	0.99954
9.9	0.00045787	0.99954
9.92	0.00045971	0.99954
9.94	0.00046154	0.99954
9.96	0.00046338	0.99954
9.98	0.00046523	0.99953
10	0.00046708	0.99953
10.02	0.00046893	0.99953
10.04	0.00047078	0.99953
10.06	0.00047264	0.99953
10.08	0.0004745	0.99953
10.1	0.00047637	0.99952
10.12	0.00047824	0.99952
10.14	0.00048011	0.99952
10.16	0.00048199	0.99952
10.18	0.00048387	0.99952
10.2	0.00048575	0.99951
10.22	0.00048764	0.99951
10.24	0.00048953	0.99951
10.26	0.00049142	0.99951
10.28	0.00049332	0.99951
10.3	0.00049522	0.9995
10.32	0.00049713	0.9995
10.34	0.00049904	0.9995
10.36	0.00050095	0.9995
10.38	0.00050287	0.9995
10.4	0.00050479	0.9995
10.42	0.00050671	0.99949
10.44	0.00050864	0.99949
10.46	0.00051057	0.99949
10.48	0.0005125	0.99949
10.5	0.00051444	0.99949
