# Supplementary material for: Ohm’s law of electromagnetic ideal fluids: impedance-governed supercoupling in complex near-zero-index networks
Source: Nat Commun. 2026 Jun 2;17:7131. doi: 10.1038/s41467-026-73657-1 (PMC13396760; doi:10.1038/s41467-026-73657-1)
Supplement: Supplementary file 5 — Supplementary Data 3 [file 41467_2026_73657_MOESM5_ESM.zip › FigS6t.xlsx]

## Sheet: Sheet1
Freq [GHz] /9.9727GHz	R	T
0.994986	0.99798	0.00202
0.995087	0.99784	0.00216
0.995187	0.99769	0.00231
0.995287	0.99753	0.00247
0.995387	0.99736	0.00264
0.995488	0.99717	0.00283
0.995588	0.99696	0.00304
0.995688	0.99674	0.00326
0.995789	0.9965	0.0035
0.995889	0.99624	0.00376
0.995989	0.99595	0.00405
0.996089	0.99564	0.00436
0.99619	0.9953	0.0047
0.99629	0.99493	0.00507
0.99639	0.99452	0.00548
0.99649	0.99407	0.00593
0.996591	0.99358	0.00642
0.996691	0.99304	0.00696
0.996791	0.99243	0.00757
0.996892	0.99176	0.00824
0.996992	0.99102	0.00898
0.997092	0.99019	0.00981
0.997192	0.98925	0.01075
0.997293	0.98821	0.01179
0.997393	0.98702	0.01298
0.997493	0.98569	0.01431
0.997593	0.98416	0.01584
0.997694	0.98242	0.01758
0.997794	0.98043	0.01957
0.997894	0.97812	0.02188
0.997995	0.97544	0.02456
0.998095	0.9723	0.0277
0.998195	0.96861	0.03139
0.998295	0.96423	0.03577
0.998396	0.95899	0.04101
0.998496	0.95266	0.04735
0.998596	0.94492	0.05508
0.998696	0.93537	0.06463
0.998797	0.92343	0.07657
0.998897	0.90829	0.09171
0.998997	0.88877	0.11123
0.999098	0.86321	0.13679
0.999198	0.82912	0.17088
0.999298	0.78282	0.21718
0.999398	0.71898	0.28102
0.999499	0.6302	0.3698
0.999599	0.50803	0.49197
0.999699	0.34868	0.65132
0.999799	0.16954	0.83046
0.9999	0.03031	0.96969
1	0.00918	0.99082
1.0001	0.11592	0.88408
1.0002	0.28063	0.71937
1.0003	0.43813	0.56187
1.0004	0.56409	0.43591
1.0005	0.65836	0.34164
1.0006	0.72776	0.27224
1.0007	0.77912	0.22088
1.0008	0.81766	0.18234
1.0009	0.84707	0.15293
1.001	0.86991	0.13009
1.0011	0.88795	0.11205
1.0012	0.9024	0.0976
1.0013	0.91415	0.08585
1.0014	0.92382	0.07618
1.0015	0.93188	0.06812
1.0016	0.93866	0.06134
1.0017	0.94441	0.05559
1.0018	0.94934	0.05066
1.00191	0.9536	0.0464
1.00201	0.9573	0.0427
1.00211	0.96054	0.03946
1.00221	0.96339	0.03661
1.00231	0.96591	0.03409
1.00241	0.96816	0.03184
1.00251	0.97017	0.02983
1.00261	0.97197	0.02803
1.00271	0.97359	0.02641
1.00281	0.97506	0.02494
1.00291	0.9764	0.0236
1.00301	0.97761	0.02239
1.00311	0.97872	0.02128
1.00321	0.97974	0.02026
1.00331	0.98068	0.01932
1.00341	0.98154	0.01846
1.00351	0.98233	0.01767
1.00361	0.98307	0.01693
1.00371	0.98376	0.01624
1.00381	0.98439	0.01561
1.00391	0.98498	0.01502
1.00401	0.98554	0.01446
1.00411	0.98605	0.01395
1.00421	0.98654	0.01346
1.00431	0.98699	0.01301
1.00441	0.98742	0.01258
1.00451	0.98782	0.01218
1.00461	0.9882	0.0118
1.00471	0.98856	0.01144
1.00481	0.98889	0.01111
1.00491	0.98921	0.01079
