# Supplementary material for: Ohm’s law of electromagnetic ideal fluids: impedance-governed supercoupling in complex near-zero-index networks
Source: Nat Commun. 2026 Jun 2;17:7131. doi: 10.1038/s41467-026-73657-1 (PMC13396760; doi:10.1038/s41467-026-73657-1)
Supplement: Supplementary file 5 — Supplementary Data 3 [file 41467_2026_73657_MOESM5_ESM.zip › FigS7r.xlsx]

## Sheet: Sheet1
Freq [GHz]	R	T
9.5	0.89768	0.10232
9.52	0.898	0.102
9.54	0.89832	0.10168
9.56	0.89863	0.10137
9.58	0.89894	0.10106
9.6	0.89925	0.10075
9.62	0.89956	0.10044
9.64	0.89986	0.10014
9.66	0.90017	0.09984
9.68	0.90047	0.09953
9.7	0.90077	0.09923
9.72	0.90107	0.09893
9.74	0.90136	0.09864
9.76	0.90166	0.09834
9.78	0.90195	0.09805
9.8	0.90224	0.09776
9.82	0.90253	0.09747
9.84	0.90282	0.09718
9.86	0.90311	0.09689
9.88	0.9034	0.0966
9.9	0.90368	0.09632
9.92	0.90396	0.09604
9.94	0.90424	0.09576
9.96	0.90452	0.09548
9.98	0.9048	0.0952
10	0.90507	0.09493
10.02	0.90535	0.09465
10.04	0.90562	0.09438
10.06	0.90589	0.09411
10.08	0.90616	0.09384
10.1	0.90643	0.09357
10.12	0.9067	0.0933
10.14	0.90696	0.09304
10.16	0.90723	0.09277
10.18	0.90749	0.09251
10.2	0.90775	0.09225
10.22	0.90801	0.09199
10.24	0.90827	0.09173
10.26	0.90852	0.09148
10.28	0.90878	0.09122
10.3	0.90903	0.09097
10.32	0.90928	0.09072
10.34	0.90954	0.09046
10.36	0.90979	0.09022
10.38	0.91003	0.08997
10.4	0.91028	0.08972
10.42	0.91053	0.08947
10.44	0.91077	0.08923
10.46	0.91101	0.08899
10.48	0.91125	0.08875
10.5	0.91149	0.08851
