# Supplementary material for: Ohm’s law of electromagnetic ideal fluids: impedance-governed supercoupling in complex near-zero-index networks
Source: Nat Commun. 2026 Jun 2;17:7131. doi: 10.1038/s41467-026-73657-1 (PMC13396760; doi:10.1038/s41467-026-73657-1)
Supplement: Supplementary file 5 — Supplementary Data 3 [file 41467_2026_73657_MOESM5_ESM.zip › FigS7s.xlsx]

## Sheet: Sheet1
Freq [GHz]	R	T
9.5	0.99126	0.00874
9.52	0.99118	0.00882
9.54	0.9911	0.0089
9.56	0.99102	0.00898
9.58	0.99094	0.00906
9.6	0.99086	0.00914
9.62	0.99077	0.00923
9.64	0.99069	0.00931
9.66	0.9906	0.0094
9.68	0.99051	0.00949
9.7	0.99042	0.00958
9.72	0.99033	0.00967
9.74	0.99024	0.00976
9.76	0.99014	0.00986
9.78	0.99004	0.00996
9.8	0.98994	0.01006
9.82	0.98984	0.01016
9.84	0.98974	0.01026
9.86	0.98963	0.01037
9.88	0.98952	0.01048
9.9	0.98941	0.01059
9.92	0.9893	0.0107
9.94	0.98919	0.01081
9.96	0.98907	0.01093
9.98	0.98895	0.01105
10	0.98883	0.01117
10.02	0.98871	0.01129
10.04	0.98858	0.01142
10.06	0.98845	0.01155
10.08	0.98832	0.01168
10.1	0.98818	0.01182
10.12	0.98805	0.01195
10.14	0.98791	0.0121
10.16	0.98776	0.01224
10.18	0.98761	0.01239
10.2	0.98746	0.01254
10.22	0.98731	0.01269
10.24	0.98715	0.01285
10.26	0.98699	0.01301
10.28	0.98683	0.01317
10.3	0.98666	0.01334
10.32	0.98649	0.01351
10.34	0.98632	0.01368
10.36	0.98614	0.01386
10.38	0.98595	0.01405
10.4	0.98577	0.01423
10.42	0.98557	0.01443
10.44	0.98538	0.01462
10.46	0.98518	0.01482
10.48	0.98497	0.01503
10.5	0.98476	0.01524
