# Supplementary material for: Ohm’s law of electromagnetic ideal fluids: impedance-governed supercoupling in complex near-zero-index networks
Source: Nat Commun. 2026 Jun 2;17:7131. doi: 10.1038/s41467-026-73657-1 (PMC13396760; doi:10.1038/s41467-026-73657-1)
Supplement: Supplementary file 5 — Supplementary Data 3 [file 41467_2026_73657_MOESM5_ESM.zip › FigS7t.xlsx]

## Sheet: Sheet1
Freq [GHz]	R	T
9.5	0.99994	5.9035e-05
9.52	0.99992	7.5077e-05
9.54	0.99991	9.1582e-05
9.56	0.99989	0.00010828
9.58	0.99988	0.00012497
9.6	0.99986	0.00014149
9.62	0.99984	0.00015772
9.64	0.99983	0.00017357
9.66	0.99981	0.00018896
9.68	0.9998	0.00020386
9.7	0.99978	0.00021823
9.72	0.99977	0.00023205
9.74	0.99975	0.00024531
9.76	0.99974	0.000258
9.78	0.99973	0.00027013
9.8	0.99972	0.00028171
9.82	0.99971	0.00029274
9.84	0.9997	0.00030324
9.86	0.99969	0.00031322
9.88	0.99968	0.00032271
9.9	0.99967	0.00033171
9.92	0.99966	0.00034025
9.94	0.99965	0.00034835
9.96	0.99964	0.00035602
9.98	0.99964	0.00036328
10	0.99963	0.00037016
10.02	0.99962	0.00037666
10.04	0.99962	0.00038281
10.06	0.99961	0.00038862
10.08	0.99961	0.00039411
10.1	0.9996	0.0003993
10.12	0.9996	0.0004042
10.14	0.99959	0.00040882
10.16	0.99959	0.00041319
10.18	0.99958	0.00041731
10.2	0.99958	0.0004212
10.22	0.99958	0.00042486
10.24	0.99957	0.00042832
10.26	0.99957	0.00043158
10.28	0.99957	0.00043465
10.3	0.99956	0.00043755
10.32	0.99956	0.00044028
10.34	0.99956	0.00044286
10.36	0.99955	0.00044528
10.38	0.99955	0.00044757
10.4	0.99955	0.00044973
10.42	0.99955	0.00045176
10.44	0.99955	0.00045368
10.46	0.99954	0.00045548
10.48	0.99954	0.00045719
10.5	0.99954	0.0004588
