# Supplementary material for: Ohm’s law of electromagnetic ideal fluids: impedance-governed supercoupling in complex near-zero-index networks
Source: Nat Commun. 2026 Jun 2;17:7131. doi: 10.1038/s41467-026-73657-1 (PMC13396760; doi:10.1038/s41467-026-73657-1)
Supplement: Supplementary file 5 — Supplementary Data 3 [file 41467_2026_73657_MOESM5_ESM.zip › FigS8h.xlsx]

## Sheet: Sheet1
Freq [GHz]	R	T
9.5	0.06156	0.5656
9.52	0.06175	0.56501
9.54	0.06195	0.56441
9.56	0.06214	0.56382
9.58	0.06234	0.56323
9.6	0.06253	0.56264
9.62	0.06273	0.56206
9.64	0.06292	0.56147
9.66	0.06312	0.56088
9.68	0.06331	0.5603
9.7	0.06351	0.55971
9.72	0.06371	0.55913
9.74	0.0639	0.55854
9.76	0.0641	0.55796
9.78	0.06429	0.55738
9.8	0.06449	0.5568
9.82	0.06469	0.55622
9.84	0.06488	0.55564
9.86	0.06508	0.55506
9.88	0.06528	0.55449
9.9	0.06547	0.55391
9.92	0.06567	0.55334
9.94	0.06587	0.55276
9.96	0.06606	0.55219
9.98	0.06626	0.55162
10	0.06646	0.55104
10.02	0.06666	0.55047
10.04	0.06685	0.5499
10.06	0.06705	0.54933
10.08	0.06725	0.54877
10.1	0.06745	0.5482
10.12	0.06764	0.54763
10.14	0.06784	0.54707
10.16	0.06804	0.5465
10.18	0.06824	0.54594
10.2	0.06844	0.54538
10.22	0.06863	0.54481
10.24	0.06883	0.54425
10.26	0.06903	0.54369
10.28	0.06923	0.54313
10.3	0.06943	0.54257
10.32	0.06963	0.54202
10.34	0.06982	0.54146
10.36	0.07002	0.5409
10.38	0.07022	0.54035
10.4	0.07042	0.53979
10.42	0.07062	0.53924
10.44	0.07082	0.53869
10.46	0.07102	0.53813
10.48	0.07122	0.53758
10.5	0.07142	0.53703
