# Supplementary material for: Ohm’s law of electromagnetic ideal fluids: impedance-governed supercoupling in complex near-zero-index networks
Source: Nat Commun. 2026 Jun 2;17:7131. doi: 10.1038/s41467-026-73657-1 (PMC13396760; doi:10.1038/s41467-026-73657-1)
Supplement: Supplementary file 5 — Supplementary Data 3 [file 41467_2026_73657_MOESM5_ESM.zip › FigS8i.xlsx]

## Sheet: Sheet1
Freq [GHz]	R	T
9.5	0.58287	0.05382
9.52	0.58341	0.05364
9.54	0.58395	0.05346
9.56	0.58449	0.05329
9.58	0.58502	0.05311
9.6	0.58556	0.05294
9.62	0.58609	0.05277
9.64	0.58662	0.05259
9.66	0.58715	0.05242
9.68	0.58767	0.05225
9.7	0.5882	0.05208
9.72	0.58872	0.05191
9.74	0.58924	0.05174
9.76	0.58976	0.05158
9.78	0.59028	0.05141
9.8	0.5908	0.05125
9.82	0.59131	0.05108
9.84	0.59182	0.05092
9.86	0.59234	0.05075
9.88	0.59284	0.05059
9.9	0.59335	0.05043
9.92	0.59386	0.05027
9.94	0.59436	0.05011
9.96	0.59487	0.04995
9.98	0.59537	0.04979
10	0.59587	0.04963
10.02	0.59637	0.04947
10.04	0.59686	0.04931
10.06	0.59736	0.04916
10.08	0.59785	0.049
10.1	0.59834	0.04885
10.12	0.59883	0.04869
10.14	0.59932	0.04854
10.16	0.59981	0.04839
10.18	0.6003	0.04824
10.2	0.60078	0.04808
10.22	0.60126	0.04793
10.24	0.60174	0.04778
10.26	0.60222	0.04763
10.28	0.6027	0.04749
10.3	0.60318	0.04734
10.32	0.60365	0.04719
10.34	0.60413	0.04704
10.36	0.6046	0.0469
10.38	0.60507	0.04675
10.4	0.60554	0.04661
10.42	0.606	0.04646
10.44	0.60647	0.04632
10.46	0.60693	0.04618
10.48	0.6074	0.04604
10.5	0.60786	0.04589
