# Supplementary material for: Ohm’s law of electromagnetic ideal fluids: impedance-governed supercoupling in complex near-zero-index networks
Source: Nat Commun. 2026 Jun 2;17:7131. doi: 10.1038/s41467-026-73657-1 (PMC13396760; doi:10.1038/s41467-026-73657-1)
Supplement: Supplementary file 5 — Supplementary Data 3 [file 41467_2026_73657_MOESM5_ESM.zip › FigS8p.xlsx]

## Sheet: Sheet1
Freq [GHz]	R	T
9.5	0.74113	0.01697
9.52	0.74147	0.01691
9.54	0.7418	0.01684
9.56	0.74214	0.01678
9.58	0.74247	0.01671
9.6	0.7428	0.01665
9.62	0.74313	0.01658
9.64	0.74345	0.01652
9.66	0.74378	0.01646
9.68	0.7441	0.0164
9.7	0.74442	0.01633
9.72	0.74474	0.01627
9.74	0.74506	0.01621
9.76	0.74538	0.01615
9.78	0.74569	0.01609
9.8	0.74601	0.01603
9.82	0.74632	0.01597
9.84	0.74663	0.01591
9.86	0.74694	0.01585
9.88	0.74724	0.01579
9.9	0.74755	0.01573
9.92	0.74785	0.01567
9.94	0.74815	0.01561
9.96	0.74845	0.01556
9.98	0.74875	0.0155
10	0.74905	0.01544
10.02	0.74934	0.01538
10.04	0.74964	0.01533
10.06	0.74993	0.01527
10.08	0.75022	0.01521
10.1	0.75051	0.01516
10.12	0.7508	0.0151
10.14	0.75108	0.01505
10.16	0.75137	0.01499
10.18	0.75165	0.01494
10.2	0.75193	0.01488
10.22	0.75221	0.01483
10.24	0.75249	0.01477
10.26	0.75276	0.01472
10.28	0.75304	0.01467
10.3	0.75331	0.01461
10.32	0.75358	0.01456
10.34	0.75385	0.01451
10.36	0.75412	0.01446
10.38	0.75439	0.0144
10.4	0.75466	0.01435
10.42	0.75492	0.0143
10.44	0.75518	0.01425
10.46	0.75544	0.0142
10.48	0.7557	0.01415
10.5	0.75596	0.0141
