# Supplementary material for: Ohm’s law of electromagnetic ideal fluids: impedance-governed supercoupling in complex near-zero-index networks
Source: Nat Commun. 2026 Jun 2;17:7131. doi: 10.1038/s41467-026-73657-1 (PMC13396760; doi:10.1038/s41467-026-73657-1)
Supplement: Supplementary file 5 — Supplementary Data 3 [file 41467_2026_73657_MOESM5_ESM.zip › FigS9h.xlsx]

## Sheet: Sheet1
Freq	R	T
9.95	0.84962	0.15038
9.955	0.88763	0.11237
9.96	0.90446	0.09554
9.965	0.90936	0.09064
9.97	0.90513	0.09487
9.975	0.89094	0.10906
9.98	0.86207	0.13793
9.985	0.80675	0.19325
9.99	0.69749	0.30251
9.995	0.47793	0.52207
10	0.13069	0.86931
10.005	0.02559	0.97441
10.01	0.30945	0.69055
10.015	0.55446	0.44554
10.02	0.68834	0.31166
10.025	0.75837	0.24163
10.03	0.7946	0.2054
10.035	0.81097	0.18903
10.04	0.81345	0.18655
10.045	0.8039	0.1961
10.05	0.78157	0.21843
