# Supplementary material for: Ohm’s law of electromagnetic ideal fluids: impedance-governed supercoupling in complex near-zero-index networks
Source: Nat Commun. 2026 Jun 2;17:7131. doi: 10.1038/s41467-026-73657-1 (PMC13396760; doi:10.1038/s41467-026-73657-1)
Supplement: Supplementary file 5 — Supplementary Data 3 [file 41467_2026_73657_MOESM5_ESM.zip › Fig5j.xlsx]

## Sheet: Sheet1
Angle(°)	Case1	Case2	Case3	Case4
0	-1.91322	-21.0705	0	-3.54032
1	-1.9089	-21.0754	-0.00988	-3.56252
2	-1.89566	-21.0938	-0.03959	-3.63454
3	-1.8735	-21.1278	-0.08921	-3.75678
4	-1.84249	-21.1813	-0.15883	-3.92982
5	-1.8027	-21.2602	-0.24858	-4.15426
6	-1.75426	-21.3726	-0.35862	-4.43054
7	-1.69738	-21.5296	-0.48917	-4.75866
8	-1.63233	-21.7448	-0.64046	-5.13772
9	-1.5595	-22.0349	-0.81278	-5.56531
10	-1.47939	-22.4195	-1.00644	-6.03659
11	-1.39261	-22.9199	-1.22179	-6.54323
12	-1.29992	-23.5578	-1.45919	-7.07201
13	-1.20221	-24.3487	-1.71904	-7.60377
14	-1.10048	-25.284	-2.00178	-8.11316
15	-0.99589	-26.284	-2.30784	-8.57052
16	-0.88967	-27.107	-2.63769	-8.9469
17	-0.78317	-27.3048	-2.99178	-9.22193
18	-0.67778	-26.5405	-3.37058	-9.39154
19	-0.57498	-25.0245	-3.77454	-9.47154
20	-0.47624	-23.2318	-4.2041	-9.49469
21	-0.38306	-21.4715	-4.65966	-9.50351
22	-0.29691	-19.863	-5.14161	-9.54305
23	-0.21922	-18.4341	-5.65028	-9.65674
24	-0.15136	-17.1796	-6.18593	-9.88568
25	-0.09463	-16.085	-6.74883	-10.2707
26	-0.05024	-15.1346	-7.33915	-10.8559
27	-0.01927	-14.314	-7.9571	-11.6941
28	-0.00268	-13.6107	-8.60286	-12.8514
29	-0.00127	-13.0132	-9.27674	-14.4041
30	-0.01568	-12.5115	-9.9792	-16.3799
31	-0.04637	-12.0956	-10.711	-18.4168
32	-0.09356	-11.7553	-11.4734	-18.9546
33	-0.15726	-11.4801	-12.2683	-16.9917
34	-0.2372	-11.2575	-13.0987	-14.2434
35	-0.33283	-11.0737	-13.9689	-11.7861
36	-0.44327	-10.9125	-14.8849	-9.76746
37	-0.5673	-10.756	-15.8552	-8.13103
38	-0.70335	-10.5852	-16.8912	-6.80873
39	-0.84947	-10.3815	-18.0086	-5.7486
40	-1.00334	-10.1294	-19.2283	-4.91414
41	-1.16229	-9.81855	-20.5787	-4.28037
42	-1.3234	-9.44583	-22.0986	-3.83065
43	-1.48351	-9.01527	-23.8411	-3.55464
44	-1.63941	-8.53696	-25.8751	-3.44696
45	-1.78797	-8.02463	-28.2697	-3.50657
46	-1.92629	-7.49322	-30.9653	-3.7365
47	-2.05196	-6.95679	-33.1974	-4.14412
48	-2.16315	-6.42739	-33.1512	-4.74174
49	-2.25885	-5.91453	-31.1074	-5.54779
50	-2.33889	-5.42522	-28.8309	-6.5884
51	-2.40398	-4.96421	-26.8994	-7.89887
52	-2.45568	-4.53441	-25.3317	-9.52177
53	-2.4963	-4.13724	-24.0583	-11.4864
54	-2.52868	-3.77302	-23.0152	-13.7062
55	-2.55609	-3.44116	-22.1547	-15.6212
56	-2.582	-3.14045	-21.4416	-15.9574
57	-2.60993	-2.86922	-20.8502	-14.4912
58	-2.6433	-2.62544	-20.3614	-12.4732
59	-2.6853	-2.40686	-19.9605	-10.6051
60	-2.73884	-2.21109	-19.6363	-9.01062
61	-2.80644	-2.03566	-19.38	-7.65435
62	-2.89017	-1.87813	-19.1848	-6.48095
63	-2.99163	-1.7361	-19.0454	-5.44537
64	-3.11187	-1.60731	-18.9573	-4.51713
65	-3.2514	-1.48966	-18.917	-3.6787
66	-3.41007	-1.38127	-18.9211	-2.92253
67	-3.5871	-1.28051	-18.9663	-2.24798
68	-3.78101	-1.18602	-19.0494	-1.65853
69	-3.98965	-1.09671	-19.1663	-1.15971
70	-4.2102	-1.01175	-19.3121	-0.75766
71	-4.43926	-0.93061	-19.481	-0.45828
72	-4.67302	-0.85293	-19.6664	-0.26676
73	-4.90743	-0.77857	-19.8603	-0.18734
74	-5.13852	-0.70754	-20.0542	-0.22301
75	-5.36273	-0.63996	-20.24	-0.37505
76	-5.57718	-0.576	-20.41	-0.64216
77	-5.77997	-0.51589	-20.5587	-1.0189
78	-5.97036	-0.45984	-20.6829	-1.49313
79	-6.1487	-0.40805	-20.783	-2.04239
80	-6.31633	-0.36069	-20.8623	-2.62957
81	-6.47524	-0.31787	-20.9267	-3.20021
82	-6.62777	-0.27967	-20.9837	-3.68675
83	-6.77611	-0.2461	-21.0414	-4.02494
84	-6.92204	-0.21716	-21.1076	-4.1801
85	-7.06659	-0.1928	-21.1887	-4.1655
86	-7.20996	-0.17296	-21.2897	-4.0361
87	-7.35145	-0.15757	-21.4134	-3.86347
88	-7.48961	-0.14656	-21.5604	-3.7122
89	-7.62249	-0.13989	-21.7296	-3.62844
90	-7.74796	-0.13752	-21.9177	-3.63805
91	-7.86409	-0.13946	-22.1202	-3.74752
92	-7.96955	-0.14573	-22.3314	-3.94382
93	-8.06389	-0.15637	-22.5452	-4.19173
94	-8.1477	-0.17148	-22.7558	-4.4311
95	-8.22263	-0.19114	-22.9585	-4.58068
96	-8.2912	-0.21545	-23.1503	-4.55789
97	-8.35662	-0.24452	-23.3303	-4.31402
98	-8.42238	-0.27842	-23.4994	-3.86093
99	-8.49193	-0.31722	-23.6607	-3.26332
100	-8.56843	-0.36094	-23.818	-2.60481
101	-8.65446	-0.40956	-23.9759	-1.95827
102	-8.75187	-0.46301	-24.1387	-1.37465
103	-8.86175	-0.52119	-24.31	-0.88469
104	-8.9843	-0.58395	-24.4921	-0.50466
105	-9.11893	-0.65111	-24.6864	-0.2417
106	-9.26424	-0.72251	-24.893	-0.09753
107	-9.41816	-0.79798	-25.1111	-0.07068
108	-9.57797	-0.87742	-25.3391	-0.1578
109	-9.74052	-0.96083	-25.5751	-0.35432
110	-9.90231	-1.04834	-25.8171	-0.65489
111	-10.0598	-1.14024	-26.0628	-1.05362
112	-10.2095	-1.23706	-26.3095	-1.54457
113	-10.3484	-1.33953	-26.5535	-2.12241
114	-10.474	-1.44869	-26.7899	-2.78357
115	-10.5849	-1.56582	-27.0109	-3.528
116	-10.6803	-1.69246	-27.2061	-4.36142
117	-10.7609	-1.83044	-27.3619	-5.29818
118	-10.8278	-1.98179	-27.4627	-6.36451
119	-10.8834	-2.14871	-27.4934	-7.60217
120	-10.9301	-2.33358	-27.443	-9.0719
121	-10.9708	-2.53882	-27.3076	-10.8523
122	-11.0083	-2.76688	-27.0933	-13.0059
123	-11.0453	-3.02016	-26.8149	-15.3656
124	-11.0841	-3.30092	-26.494	-16.7918
125	-11.1267	-3.61119	-26.1547	-15.6844
126	-11.1749	-3.95264	-25.8208	-13.1914
127	-11.2303	-4.32646	-25.5134	-10.7909
128	-11.2947	-4.73315	-25.2502	-8.81074
129	-11.3702	-5.17229	-25.0455	-7.22606
130	-11.459	-5.64225	-24.9107	-5.96998
131	-11.5641	-6.13977	-24.8548	-4.98746
132	-11.689	-6.65963	-24.8851	-4.23899
133	-11.8374	-7.19419	-25.0076	-3.69716
134	-12.0133	-7.73313	-25.2268	-3.34333
135	-12.2209	-8.26351	-25.5455	-3.16544
136	-12.4641	-8.77037	-25.9639	-3.1566
137	-12.7461	-9.23823	-26.4768	-3.3144
138	-13.0692	-9.65329	-27.07	-3.6407
139	-13.4341	-10.0062	-27.7135	-4.14199
140	-13.8392	-10.2943	-28.3521	-4.83023
141	-14.2799	-10.5227	-28.8999	-5.72459
142	-14.748	-10.7037	-29.2485	-6.85451
143	-15.2302	-10.8546	-29.3057	-8.26488
144	-15.7085	-10.9947	-29.0478	-10.0251
145	-16.1604	-11.1437	-28.5356	-12.244
146	-16.5614	-11.3197	-27.8757	-15.0813
147	-16.8896	-11.5385	-27.1695	-18.6305
148	-17.1315	-11.814	-26.4892	-21.6806
149	-17.2856	-12.1582	-25.878	-20.6295
150	-17.3647	-12.582	-25.3589	-17.6556
151	-17.3918	-13.0957	-24.9428	-15.232
152	-17.3958	-13.71	-24.634	-13.4823
153	-17.406	-14.4363	-24.434	-12.2322
154	-17.4491	-15.2882	-24.3428	-11.346
155	-17.5476	-16.282	-24.3604	-10.731
156	-17.7202	-17.4387	-24.4874	-10.3198
157	-17.983	-18.7853	-24.7251	-10.0585
158	-18.3501	-20.3576	-25.076	-9.89833
159	-18.8353	-22.2007	-25.5436	-9.79208
160	-19.4534	-24.3618	-26.1325	-9.69288
161	-20.2206	-26.8399	-26.8477	-9.55703
162	-21.1561	-29.3641	-27.6934	-9.34984
163	-22.281	-30.8982	-28.67	-9.05196
164	-23.6144	-30.3941	-29.766	-8.66258
165	-25.1568	-28.7465	-30.943	-8.19709
166	-26.8379	-27.0702	-32.1075	-7.68047
167	-28.3881	-25.6838	-33.0797	-7.13991
168	-29.2209	-24.5945	-33.6169	-6.59965
169	-28.8587	-23.7493	-33.5633	-6.07856
170	-27.6236	-23.0956	-32.9985	-5.58993
171	-26.1453	-22.5902	-32.1563	-5.14232
172	-24.7637	-22.1992	-31.2462	-4.74071
173	-23.5795	-21.8968	-30.3885	-4.38758
174	-22.6012	-21.6629	-29.6365	-4.08377
175	-21.8119	-21.4829	-29.0082	-3.82912
176	-21.191	-21.3463	-28.506	-3.62295
177	-20.7203	-21.246	-28.1264	-3.46438
178	-20.3859	-21.1777	-27.8649	-3.35251
179	-20.1776	-21.1389	-27.7174	-3.28661
180	-20.0887	-21.1281	-27.6814	-3.26617
181	-20.1158	-21.1451	-27.7562	-3.29097
182	-20.2582	-21.1902	-27.9429	-3.3611
183	-20.5181	-21.2645	-28.2447	-3.47692
184	-20.9007	-21.3705	-28.6663	-3.63904
185	-21.4137	-21.5125	-29.2136	-3.84822
186	-22.0675	-21.6976	-29.8919	-4.10522
187	-22.8732	-21.9362	-30.7012	-4.41062
188	-23.8386	-22.2429	-31.6266	-4.76444
189	-24.9558	-22.6377	-32.6158	-5.16575
190	-26.1694	-23.1466	-33.5408	-5.61201
191	-27.3109	-23.8035	-34.1662	-6.09817
192	-28.0323	-24.6512	-34.2198	-6.6157
193	-27.947	-25.742	-33.6158	-7.15138
194	-27.0407	-27.126	-32.5484	-7.68657
195	-25.691	-28.7886	-31.2958	-8.19746
196	-24.257	-30.3929	-30.0485	-8.65741
197	-22.9178	-30.825	-28.8976	-9.04207
198	-21.7339	-29.2627	-27.8765	-9.33653
199	-20.7153	-26.7563	-26.9923	-9.54173
200	-19.8542	-24.3006	-26.2422	-9.67672
201	-19.1381	-22.1562	-25.6202	-9.77562
202	-18.5545	-20.3247	-25.1204	-9.88144
203	-18.0915	-18.7606	-24.7379	-10.0404
204	-17.7378	-17.4198	-24.4689	-10.2994
205	-17.4823	-16.2675	-24.3112	-10.7064
206	-17.313	-15.2769	-24.264	-11.315
207	-17.2158	-14.4276	-24.3274	-12.1914
208	-17.1732	-13.7031	-24.5023	-13.4263
209	-17.1634	-13.0903	-24.79	-15.1512
210	-17.16	-12.5777	-25.1912	-17.5315
211	-17.1328	-12.1546	-25.7043	-20.4435
212	-17.0512	-11.8108	-26.3222	-21.5489
213	-16.8901	-11.5354	-27.0267	-18.6303
214	-16.6351	-11.3162	-27.7792	-15.1132
215	-16.2873	-11.1395	-28.5087	-12.2769
216	-15.8616	-10.9894	-29.105	-10.053
217	-15.3827	-10.8475	-29.4388	-8.28699
218	-14.8781	-10.6945	-29.4211	-6.87111
219	-14.373	-10.5109	-29.0644	-5.73609
220	-13.8881	-10.2796	-28.4732	-4.837
221	-13.4383	-9.98841	-27.777	-4.14432
222	-13.0331	-9.63254	-27.0777	-3.63877
223	-12.6777	-9.21475	-26.4385	-3.30829
224	-12.374	-8.74454	-25.8922	-3.14631
225	-12.1209	-8.23575	-25.453	-3.15085
226	-11.9151	-7.70384	-25.1251	-3.32419
227	-11.7517	-7.1637	-24.9071	-3.67305
228	-11.6247	-6.62817	-24.7948	-4.20926
229	-11.5269	-6.10748	-24.782	-4.95111
230	-11.4509	-5.60919	-24.8608	-5.92549
231	-11.3894	-5.13847	-25.0217	-7.17104
232	-11.3357	-4.69851	-25.2529	-8.7413
233	-11.2845	-4.29089	-25.5396	-10.7006
234	-11.232	-3.91601	-25.864	-13.0711
235	-11.1763	-3.57334	-26.205	-15.5338
236	-11.1172	-3.26168	-26.5388	-16.6661
237	-11.0558	-2.97933	-26.8414	-15.31
238	-10.9938	-2.72427	-27.0914	-12.9823
239	-10.9332	-2.49422	-27.2733	-10.8342
240	-10.8752	-2.28679	-27.3801	-9.0505
241	-10.8198	-2.09952	-27.4134	-7.57482
242	-10.7659	-1.92998	-27.3815	-6.33064
243	-10.7106	-1.77582	-27.2959	-5.25803
244	-10.6501	-1.63482	-27.1679	-4.31562
245	-10.5797	-1.50497	-27.0071	-3.47733
246	-10.4948	-1.38447	-26.8201	-2.72887
247	-10.3918	-1.27176	-26.6114	-2.06445
248	-10.2686	-1.16559	-26.3844	-1.48401
249	-10.1254	-1.06494	-26.1425	-0.99091
250	-9.96473	-0.96909	-25.8897	-0.59029
251	-9.79112	-0.87754	-25.6313	-0.2879
252	-9.61058	-0.79002	-25.3731	-0.08941
253	-9.42971	-0.70643	-25.1214	0
254	-9.25498	-0.62679	-24.882	-0.02401
255	-9.09202	-0.55124	-24.6593	-0.16458
256	-8.94512	-0.47996	-24.456	-0.42293
257	-8.81695	-0.41317	-24.2725	-0.79707
258	-8.70842	-0.35107	-24.1071	-1.2796
259	-8.61864	-0.29384	-23.9555	-1.85409
260	-8.5451	-0.24163	-23.8121	-2.48994
261	-8.48389	-0.19455	-23.6698	-3.13698
262	-8.43004	-0.15264	-23.5214	-3.72412
263	-8.37801	-0.11593	-23.3606	-4.17041
264	-8.3223	-0.08438	-23.1835	-4.41345
265	-8.25804	-0.05795	-22.9885	-4.44148
266	-8.18153	-0.03656	-22.7774	-4.30097
267	-8.09072	-0.02014	-22.5551	-4.07143
268	-7.9853	-0.00861	-22.3283	-3.83183
269	-7.86662	-0.00191	-22.1048	-3.64118
270	-7.73729	0	-21.8925	-3.53431
271	-7.60065	-0.00285	-21.6982	-3.52426
272	-7.46013	-0.01045	-21.5272	-3.60465
273	-7.31871	-0.02282	-21.3826	-3.75003
274	-7.17851	-0.04	-21.2653	-3.91508
275	-7.04045	-0.06203	-21.1736	-4.03682
276	-6.90421	-0.08895	-21.1035	-4.04597
277	-6.76827	-0.12079	-21.0487	-3.8897
278	-6.6301	-0.15755	-21.0013	-3.55548
279	-6.48657	-0.19922	-20.9521	-3.07691
280	-6.33432	-0.24573	-20.892	-2.51613
281	-6.17034	-0.29696	-20.8128	-1.93892
282	-5.9924	-0.35275	-20.7088	-1.39864
283	-5.79939	-0.41291	-20.5773	-0.93202
284	-5.59162	-0.4772	-20.4194	-0.5615
285	-5.37076	-0.54535	-20.2394	-0.29935
286	-5.13967	-0.61713	-20.0445	-0.15123
287	-4.90215	-0.6923	-19.8432	-0.11867
288	-4.66247	-0.77073	-19.6445	-0.20057
289	-4.42507	-0.85239	-19.4571	-0.39412
290	-4.19416	-0.93741	-19.2888	-0.69528
291	-3.9735	-1.02608	-19.1459	-1.09902
292	-3.76627	-1.11898	-19.0337	-1.59965
293	-3.57494	-1.21689	-18.9564	-2.19122
294	-3.40126	-1.3209	-18.9174	-2.8684
295	-3.2463	-1.43237	-18.9195	-3.62789
296	-3.11048	-1.55292	-18.9654	-4.47042
297	-2.99361	-1.68444	-19.058	-5.40355
298	-2.89495	-1.82903	-19.2008	-6.44464
299	-2.81327	-1.98894	-19.3978	-7.62376
300	-2.7469	-2.16659	-19.6544	-8.98504
301	-2.69374	-2.36442	-19.9776	-10.5818
302	-2.65133	-2.5849	-20.376	-12.4441
303	-2.6169	-2.83042	-20.8611	-14.436
304	-2.58739	-3.10325	-21.4478	-15.8453
305	-2.55958	-3.40541	-22.1554	-15.4701
306	-2.53014	-3.73858	-23.0097	-13.5722
307	-2.49579	-4.10399	-24.0459	-11.3828
308	-2.45344	-4.50221	-25.3117	-9.44222
309	-2.40035	-4.93297	-26.8705	-7.83661
310	-2.3343	-5.39486	-28.791	-6.53886
311	-2.25375	-5.88498	-31.0532	-5.50806
312	-2.15797	-6.39863	-33.0851	-4.70995
313	-2.04704	-6.92885	-33.1436	-4.11903
314	-1.92193	-7.46618	-30.9328	-3.71728
315	-1.78433	-7.99866	-28.2468	-3.49268
316	-1.63657	-8.51226	-25.8556	-3.43804
317	-1.48145	-8.99212	-23.8231	-3.55046
318	-1.32205	-9.42447	-22.082	-3.83112
319	-1.16154	-9.7992	-20.5634	-4.28544
320	-1.00304	-10.1121	-19.2147	-4.92383
321	-0.84948	-10.3664	-17.9968	-5.76292
322	-0.70353	-10.572	-16.8814	-6.8276
323	-0.56752	-10.7446	-15.8474	-8.1541
324	-0.44343	-10.9025	-14.879	-9.7935
325	-0.33286	-11.0647	-13.9648	-11.8114
326	-0.23705	-11.2493	-13.0962	-14.2562
327	-0.15689	-11.4722	-12.2672	-16.9585
328	-0.09296	-11.7476	-11.4734	-18.8271
329	-0.04553	-12.0876	-10.7119	-18.2556
330	-0.01462	-12.503	-9.98076	-16.2611
331	0	-13.0038	-9.27879	-14.3258
332	-0.00122	-13.5999	-8.60522	-12.7998
333	-0.01766	-14.3015	-7.95963	-11.66
334	-0.04849	-15.1196	-7.34175	-10.8335
335	-0.09277	-16.0668	-6.75141	-10.2563
336	-0.1494	-17.1571	-6.18844	-9.87673
337	-0.21718	-18.4057	-5.65266	-9.65119
338	-0.29481	-19.8267	-5.14385	-9.53933
339	-0.38092	-21.4244	-4.66174	-9.50046
340	-0.47405	-23.1708	-4.20601	-9.49167
341	-0.57275	-24.9479	-3.77629	-9.46854
342	-0.67553	-26.455	-3.37218	-9.38926
343	-0.78088	-27.2305	-2.99324	-9.22164
344	-0.88737	-27.0615	-2.63902	-8.9501
345	-0.99357	-26.2663	-2.30906	-8.57841
346	-1.09816	-25.2843	-2.00288	-8.12636
347	-1.19989	-24.359	-1.72004	-7.62217
348	-1.29763	-23.5734	-1.46009	-7.09495
349	-1.39037	-22.938	-1.22261	-6.56968
350	-1.47722	-22.4385	-1.00718	-6.06535
351	-1.55744	-22.054	-0.81345	-5.59512
352	-1.6304	-21.7631	-0.64105	-5.16741
353	-1.6956	-21.5467	-0.48968	-4.78712
354	-1.75267	-21.3881	-0.35906	-4.45679
355	-1.80133	-21.2736	-0.24894	-4.17745
356	-1.84136	-21.1925	-0.15913	-3.94924
357	-1.87263	-21.1364	-0.08944	-3.77185
358	-1.89507	-21.0996	-0.03974	-3.64483
359	-1.90861	-21.0783	-0.00995	-3.56774
360	-1.91322	-21.0705	-3.55271e-15	-3.54032
